# Supplementary material for: Transcriptome Analysis Coupled with Metabolome Profiling at a Key Time Point Reveals the Molecular Mechanism of Cold Stress Response in Oil Palm (Elaeis guineensis Jacq.)
Source: Plants (Basel). 2026 May 26;15(11):1628. doi: 10.3390/plants15111628 (PMC13258973; doi:10.3390/plants15111628)
Supplement: Supplementary file 1 [file plants-15-01628-s001.zip]

Archive with 17 entries (17 files):
- Supplemental Figure S1.png
- Supplemental Figure S2.tif
- Supplemental Figure S3.png
- Supplemental Figure S4.png
- Supplemental Figure S5.tif
- Supplemental Figure S6.png
- Supplemental Figure S7.tif
- Supplemental Figure S8.png
- Supplemental Table S1.xlsx
- Supplemental Table S2.xlsx
- Supplemental Table S3.xlsx
- Supplemental Table S4.xlsx
- Supplemental Table S5.xls
- Supplemental Table S6.xlsx
- Supplemental Table S7.xlsx
- Supplemental Table S8.xls
- Supplemental Table S9.xls
