# Supplementary material for: Transcriptome Analysis Coupled with Metabolome Profiling at a Key Time Point Reveals the Molecular Mechanism of Cold Stress Response in Oil Palm (Elaeis guineensis Jacq.)
Source: Plants (Basel). 2026 May 26;15(11):1628. doi: 10.3390/plants15111628 (PMC13258973; doi:10.3390/plants15111628)
Supplement: Supplementary file 1 [file plants-15-01628-s001.zip › Supplemental Table S1.xlsx]

## Sheet: Sheet1
Supplemental Table S1. Overview of cold treatment duration and Sampling time
Group name	Salt treatment duration	Transcriptome	Metabolomic
ck	0 h	×3	×3
Cold 0.5	0.5 h	×3	×3
Cold 1	1 h	×3	×3
Cold 2	2 h	×3	×3
Cold 4	4 h	×3	×3
Cold 8	8 h	×3	×3
