# Supplementary material for: Transcriptome Analysis Coupled with Metabolome Profiling at a Key Time Point Reveals the Molecular Mechanism of Cold Stress Response in Oil Palm (Elaeis guineensis Jacq.)
Source: Plants (Basel). 2026 May 26;15(11):1628. doi: 10.3390/plants15111628 (PMC13258973; doi:10.3390/plants15111628)
Supplement: Supplementary file 1 [file plants-15-01628-s001.zip › Supplemental Table S2.xlsx]

## Sheet: Sheet1
Supplemental Table S2. Primers for qPCR
Gene ID		Forward primer (5'－3')	Reverse primer (5'－3')
ncbi_105046646	XM_010925300.3	TGCATTATTTCTGAGCATTCCCAA	CTTTTCTGGCATTCCATCGGC
ncbi_105044074	XM_010921870.3	AGTGCTGCTCAAGTGGGTG	TGGAATAGCCTCCTTGCAGC
ncbi_105057671	XM_019851280.1	ACTGGACCTGGACAAAGCAG	TAGAATGCGGCCCAGTAGAC
ncbi_105034535	XM_010909737.3	AGCAGGCGTTAAGAGGTGCTT	AAGGTGTCAACAGAGGAACCC
ncbi_105041118	XM_010917934.2	TCTCCTGGCTTTCCAGTACTTT	ACCCACTAAACGGTGCATCA
ncbi_105042460	XM_010919686.3	GCTGCTAGAAAGGAAAGGGCTA	TCCCGTGCATCAAGAACCTC
ncbi_105057453	XM_010940066.3	CGCGTCATTTATTGAACCCGT	CCTTGCCCATATACCTGGAGA
ncbi_105058405	XM_010941329.3	GAGAGGGTGGTGCTTCTGTG	CAAGTGGCACCAAAAGCTTAC
ncbi_105061338	XM_010945351.3	TCCAATTGGTGCTCATAGTCCAT	CTCGTAGGAGTCCTTGGGTG
ncbi_105037481	XM_010913137.3	TGCAGCTGAAACTAGTGCCC	GTTGGTCCTTGTGATGATAAGTAGT
ncbi_105039486	XM_010915652.3	AGTGCATCTCAATCAGCCCG	GGGCAGTGTCTTCCTCTTCTT
ncbi_105044896	XM_010922978.2	TGGATGGCTTTGCCCTGGAT	ATTGCGACAGCCATCTCTCC
ncbi_105045154	XM_010923322.3	CCCCCGAGAAACCGAAGAGG	TTGGGGTTTAAGGGGTTCCG
ncbi_105049189	XM_010928755.2	CCGTCACTGCCTACTATTTATCA	TTGGAAACGCAACACCCTTG
ncbi_105049190	XM_010928756.2	CTGGAACCCAAGACACATAATTTTC	TGAAGGACAGTTGGAGGCAG
ncbi_105050826	XM_010930999.3	AACCCCAGACACGTTATCTTCA	ACCAGCCAGCATTGTCAGAT
ncbi_105052677	XM_010933580.3	GGAGTTTTGCGTGCTGATGG	TCAGACCCCCTGCAACAATC
ncbi_105056794	XM_010939106.3	CTGGGGATCTGTTGGTGGAC	CACAACGCATCCTCTACCGT
ncbi_105056795	XM_010939107.3	GATTCTACCAGGGGCCGAAG	GGCTACAATCTCTGTCTCGTGT
ncbi_105058432	XM_010941368.3	GATTCTACCAGGGGCCGAAG	CACCACACCACTCCCACTAC
ncbi_105059334	XM_010942594.2	AGGCGGAGGGAATAATTGGG	CTTGGGGACCTTTCCAAGCA
ncbi_105060420	XM_010944101.2	GAAGCAAGGCCAGTTGAACG	GTCGTTACTGGCGAGGTTGA
ncbi_105035639	XM_010911259.3	GCATGGCTCTGTCCTTGCTA	AACGGCCAGAAGCAGATTCA
ncbi_105035842	XM_010911553.3	GCCTCCCAAGGAGAAGATCG	ACAAGCAGCAGCTAGACCAC
ncbi_105055436	XM_010937245.3	TGGCGTAGTGTTTTCCTGGT	GCCGTGGTCACGGTTTTTAC
ncbi_105042178	XM_010919296.3	CATGGCGGCAAAAGTATGGG	AATCAAGCCCTCCGTTCGAG
ncbi_105032357	XM_010906794.3	TGCGGAAACTACAACTTAGCA	AGCGTAGGAGGCAGATTTGT
ncbi_105032762	XM_010907320.3	GCTCCAAAAGGAGAAGTCCGA	ATGCTTGTGGATTGCCCTGA
ncbi_105033613	XM_010908485.3	ACTTCCGCCAAAGTGTCTCG	GGCAAATCACGCATCAACCA
ncbi_105034752	XM_010910017.3	CTGGCCACCTTACAGATCACTG	AGGTGGTGACTTCCAGCATC
ncbi_105035043	XM_029261813.1	TTTTGTTTATTGGCTCCAGAAGAA	CTGACAGATCAGCTGCGACT
