# Supplementary material for: Transcriptome Analysis Coupled with Metabolome Profiling at a Key Time Point Reveals the Molecular Mechanism of Cold Stress Response in Oil Palm (Elaeis guineensis Jacq.)
Source: Plants (Basel). 2026 May 26;15(11):1628. doi: 10.3390/plants15111628 (PMC13258973; doi:10.3390/plants15111628)
Supplement: Supplementary file 1 [file plants-15-01628-s001.zip › Supplemental Table S3.xlsx]

## Sheet: Sheet1
Supplemental Table S3.Time-course changes in leaf width and brown spot count of oil palm leaves under cold stress treatment.
	Leaf thickness (μm)	Leaf width (cm)	Number of brown spots
CK-1	103.252	4.263	0
CK-2	101.469	4.302	0
CK-3	103.586	4.526	0
Cold 0.5-1	100.385	4.022	0
Cold 0.5-2	101.247	4.019	0
Cold 0.5-3	102.396	4.133	0
Cold 1-1	101.856	4.001	0
Cold 1-2	102.38	4.035	0
Cold 1-3	102.402	4.014	0
Cold 2-1	100.753	3.985	0
Cold 2-2	101.862	3.869	0
Cold 2-3	100.399	3.908	0
Cold 4-1	103.258	3.521	3
Cold 4-2	100.256	3.426	4
Cold 4-3	100.058	3.455	3
Cold 8-1	101.386	3.051	7
Cold 8-2	101.357	3.027	6
Cold 8-3	100.295	3.104	8
