# Supplementary material for: Transcriptome Analysis Coupled with Metabolome Profiling at a Key Time Point Reveals the Molecular Mechanism of Cold Stress Response in Oil Palm (Elaeis guineensis Jacq.)
Source: Plants (Basel). 2026 May 26;15(11):1628. doi: 10.3390/plants15111628 (PMC13258973; doi:10.3390/plants15111628)
Supplement: Supplementary file 1 [file plants-15-01628-s001.zip › Supplemental Table S4.xlsx]

## Sheet: Sheet1
Supplemental Table S4 Summary of RNA-seq data
Sample	Raw Data	Clean Data	Clean Data (%)	Q20 (%)	Q30 (%)	Mapped reads	Mapped Ratio (%)	Unique Mapped reads	Unique Mapped Ratio (%)	Multiple_Mapped	Multiple_Mapped (%)	Adapter	Adapter (%)	Low Quality	Low Quality (%)	polyA	polyA (%)	N	N (%)
CK-1	83633056	83313258	0.9962	0.972	0.9257	69508561	0.8471	65847480	0.8025	3661081	0.0446	30966	0.0004	288668	0.0035	0	0	164	0
CK-2	79436258	79080762	0.9955	0.9697	0.9216	63145002	0.8104	59826713	0.7678	3318289	0.0426	40068	0.0005	315274	0.004	0	0	154	0
CK-3	87196212	86749078	0.9949	0.972	0.9249	71942919	0.8399	68482338	0.7995	3460581	0.0404	54894	0.0006	391992	0.0045	0	0	248	0
cold05-1	77240358	77064350	0.9977	0.9788	0.9384	61403104	0.8092	57961080	0.7638	3442024	0.0454	32756	0.0004	142668	0.0018	0	0	584	0
cold05-2	80345902	80072848	0.9966	0.9731	0.9269	71834562	0.9074	67802296	0.8565	4032266	0.0509	24068	0.0003	248798	0.0031	0	0	188	0
cold05-3	104375342	104065842	0.997	0.9708	0.9206	92552351	0.8982	87045657	0.8448	5506694	0.0534	41142	0.0004	251470	0.0024	0	0	16888	0.0002
cold1-1	102472004	102148700	0.9968	0.9747	0.9305	88292936	0.8747	82581492	0.8181	5711444	0.0566	33110	0.0003	272492	0.0027	0	0	17702	0.0002
cold1-2	102692670	102342664	0.9966	0.973	0.927	85193256	0.8406	79775999	0.7872	5417257	0.0535	37152	0.0004	297598	0.0029	0	0	15256	0.0001
cold1-3	95682030	95403936	0.9971	0.9716	0.9221	84215158	0.8952	78683006	0.8364	5532152	0.0588	37550	0.0004	224928	0.0024	0	0	15616	0.0002
cold2-1	95247108	94984756	0.9972	0.9756	0.9316	84515282	0.9026	79020605	0.8439	5494677	0.0587	27804	0.0003	218108	0.0023	0	0	16440	0.0002
cold2-2	78232404	77972918	0.9967	0.9708	0.9214	65875809	0.8533	62062541	0.8039	3813268	0.0494	37406	0.0005	209142	0.0027	0	0	12938	0.0002
cold2-3	75925968	75479604	0.9941	0.9703	0.9218	60036567	0.803	56853497	0.7604	3183070	0.0426	63022	0.0008	368872	0.0049	0	0	14470	0.0002
cold4-1	84066898	83765856	0.9964	0.972	0.9251	66971659	0.8093	62931738	0.7605	4039921	0.0488	49094	0.0006	238252	0.0028	0	0	13696	0.0002
cold4-2	92214888	91956256	0.9972	0.9749	0.9289	82277435	0.9092	76706765	0.8477	5570670	0.0616	79488	0.0009	165458	0.0018	0	0	13686	0.0001
cold4-3	89732942	89473398	0.9971	0.9732	0.9263	76348272	0.8627	71545839	0.8085	4802433	0.0543	40870	0.0005	204072	0.0023	0	0	14602	0.0002
cold8-1	89972598	89737834	0.9974	0.9749	0.9296	79736725	0.9038	74852768	0.8484	4883957	0.0554	40768	0.0005	179090	0.002	0	0	14906	0.0002
cold8-2	92015680	91715958	0.9967	0.9734	0.9275	81446132	0.903	76532508	0.8486	4913624	0.0545	34058	0.0004	249506	0.0027	0	0	16158	0.0002
cold8-3	90683748	90410516	0.997	0.9731	0.9264	77793924	0.8693	73207070	0.818	4586854	0.0513	41802	0.0005	216642	0.0024	0	0	14788	0.0002

## Sheet: Sheet2
83313258 (99.62%)		11613242370	-0.9257		12193963135	-0.972		69508561	-0.8471	65847480	-0.8025		3661081	0.0446		Adapter	Adapter(%)	LowQuality	LowQuality(%)	polyA	polyA(%)	N	N(%)
79080762 (99.55%)		10981055264	-0.9216		11554884462	-0.9697		63145002	-0.8104	59826713	-0.7678		3318289	0.0426
86749078 (99.49%)		12097817395	-0.9249		12712950067	-0.972		71942919	-0.8399	68482338	-0.7995		3460581	0.0404		30966	0.0004	288668	0.0035	0	0	164	0
77064350 (99.77%)		10872788494	-0.9384		11340370194	-0.9788		61403104	-0.8092	57961080	-0.7638		3442024	0.0454		40068	0.0005	315274	0.004	0	0	154	0
80072848 (99.66%)		11171004665	-0.9269		11727652508	-0.9731		71834562	-0.9074	67802296	-0.8565		4032266	0.0509		54894	0.0006	391992	0.0045	0	0	248	0
104065842 (99.70%)		14413453268	-0.9206		15199573801	-0.9708		92552351	-0.8982	87045657	-0.8448		5506694	0.0534		32756	0.0004	142668	0.0018	0	0	584	0
102148700 (99.68%)		14301958766	-0.9305		14982110720	-0.9747		88292936	-0.8747	82581492	-0.8181		5711444	0.0566		24068	0.0003	248798	0.0031	0	0	188	0
102342664 (99.66%)		14278728939	-0.927		14988313266	-0.973		85193256	-0.8406	79775999	-0.7872		5417257	0.0535		41142	0.0004	251470	0.0024	0	0	16888	0.0002
95403936 (99.71%)		13234842694	-0.9221		13944281039	-0.9716		84215158	-0.8952	78683006	-0.8364		5532152	0.0588		33110	0.0003	272492	0.0027	0	0	17702	0.0002
94984756 (99.72%)		13310116789	-0.9316		13938685179	-0.9756		84515282	-0.9026	79020605	-0.8439		5494677	0.0587		37152	0.0004	297598	0.0029	0	0	15256	0.0001
77972918 (99.67%)		10812846699	-0.9214		11391972042	-0.9708		65875809	-0.8533	62062541	-0.8039		3813268	0.0494		37550	0.0004	224928	0.0024	0	0	15616	0.0002
75479604 (99.41%)		10498570369	-0.9218		11050392594	-0.9703		60036567	-0.803	56853497	-0.7604		3183070	0.0426		27804	0.0003	218108	0.0023	0	0	16440	0.0002
83765856 (99.64%)		11665139322	-0.9251		12256854917	-0.972		66971659	-0.8093	62931738	-0.7605		4039921	0.0488		37406	0.0005	209142	0.0027	0	0	12938	0.0002
91956256 (99.72%)		12848998073	-0.9289		13484799175	-0.9749		82277435	-0.9092	76706765	-0.8477		5570670	0.0616		63022	0.0008	368872	0.0049	0	0	14470	0.0002
89473398 (99.71%)		12467473174	-0.9263		13099210221	-0.9732		76348272	-0.8627	71545839	-0.8085		4802433	0.0543		49094	0.0006	238252	0.0028	0	0	13696	0.0002
89737834 (99.74%)		12545240690	-0.9296		13156665552	-0.9749		79736725	-0.9038	74852768	-0.8484		4883957	0.0554		79488	0.0009	165458	0.0018	0	0	13686	0.0001
91715958 (99.67%)		12802305304	-0.9275		13435659168	-0.9734		81446132	-0.903	76532508	-0.8486		4913624	0.0545		40870	0.0005	204072	0.0023	0	0	14602	0.0002
90410516 (99.70%)		12601499330	-0.9264		13237302352	-0.9731		77793924	-0.8693	73207070	-0.818		4586854	0.0513		40768	0.0005	179090	0.002	0	0	14906	0.0002
																34058	0.0004	249506	0.0027	0	0	16158	0.0002
																41802	0.0005	216642	0.0024	0	0	14788	0.0002
