# Supplementary material for: Transcriptome Analysis Coupled with Metabolome Profiling at a Key Time Point Reveals the Molecular Mechanism of Cold Stress Response in Oil Palm (Elaeis guineensis Jacq.)
Source: Plants (Basel). 2026 May 26;15(11):1628. doi: 10.3390/plants15111628 (PMC13258973; doi:10.3390/plants15111628)
Supplement: Supplementary file 1 [file plants-15-01628-s001.zip › Supplemental Table S5.xls]

Supplemental Table S5. Details imformation of differentially expressed genes (DEGs)in leaves under cold-stress
GeneID	Module	Connectivity	Description	Symbol	KEGG_A_class	KEGG_B_class	Pathway	K_ID	enzyme_id	GO Component	GO Function	GO Process	TF_family	CK-1	CK-2	CK-3	cold05-1	cold05-2	cold05-3	cold1-1	cold1-2	cold1-3	cold2-1	cold2-2	cold2-3	cold4-1	cold4-2	cold4-3	cold8-1	cold8-2	cold8-3
MSTRG.16381	black	108.9231188	Eukaryotic translation initiation factor 5 [Ananas comosus]	EIF5	-	-	-	-	--	GO:0043231//intracellular membrane-bounded organelle	GO:0008135//translation factor activity, RNA binding;GO:0032550//purine ribonucleoside binding	GO:0006417//regulation of translation;GO:0046942//carboxylic acid transport	--	26.001	26.461	25.967	26.612	26.937	24.328	22.321	19.119	19.901	20.321	18.54	19.308	18.948	19.707	19.561	19.74	16.7	18.62
MSTRG.20618	black	78.26249765	uncharacterized protein LOC103707056 [Phoenix dactylifera]	--	-	-	-	-	--	-	-	-	--	39.779	43.783	38.079	46.954	44.171	43.842	27.842	31.952	30.336	32.448	38.524	32.401	30.796	31.789	29.458	36.745	35.359	33.999
MSTRG.27811	black	140.828997	protein PYRICULARIA ORYZAE RESISTANCE 21 [Elaeis guineensis]	--	-	-	-	-	--	-	-	-	--	154.69	144.77	150.933	187.429	167.529	160.088	48.166	48.359	45.138	54.694	61.029	57.763	36.795	37.929	38.786	52.79	51.196	54.854
MSTRG.27920	black	1.326654745	protein IMPAIRED IN BABA-INDUCED STERILITY 1-like isoform X1 [Phoenix dactylifera]	IBS1	-	-	-	-	--	-	GO:0004674//protein serine/threonine kinase activity;GO:0036094//small molecule binding;GO:0097159//organic cyclic compound binding;GO:1901363//heterocyclic compound binding	GO:0006796//phosphate-containing compound metabolic process	--	3.972	4.312	4.048	3.778	4.291	3.258	3.894	4.041	4.772	4.67	4.66	4.281	3.387	4.814	4.576	4.592	3.732	4.451
MSTRG.33880	black	81.53857444	SHOOT1 protein [Senna tora]	--	-	-	-	-	--	-	-	-	--	107.009	144.302	94.138	116.463	100.282	125.143	56.568	62.146	50.103	42.144	47.79	64.811	60.43	59.815	54.833	43.865	55.491	55.343
MSTRG.34551	black	72.14408386	-	--	-	-	-	-	--	-	-	-	--	5.62	5.279	5.282	6.111	5.947	4.064	4.507	4.395	4.917	2.261	2.176	2.014	1.435	1.211	1.578	1.955	1.99	2.01
MSTRG.34565	black	44.5728845	-	--	-	-	-	-	--	-	-	-	--	3.346	3.715	3.294	3.448	4.896	5.745	2.991	2.616	4.757	1.795	0.679	1.465	1.627	0.755	1.124	2.168	0.915	0.697
MSTRG.35271	black	103.5126316	beta-glucosidase 12 [Elaeis guineensis]	BGLU12	-	-	-	-	--	-	GO:0015926//glucosidase activity	GO:0044238//primary metabolic process	--	11.738	10.535	10.767	10.922	11.664	10.457	6.445	6.271	7.005	6.634	6.494	3.413	6.115	5.596	7.673	8.258	8.338	6.618
MSTRG.3816	black	105.8321301	crocetin glucosyltransferase 2-like [Phoenix dactylifera]	UGT74E2	-	-	-	-	EC:2.4.1.-	-	GO:0016757//glycosyltransferase activity	-	--	21.733	21.598	19.683	26.579	22.132	20.807	13.961	17.139	16.398	14.418	15.536	13.752	14.715	12.989	14.611	15.187	17.573	16.797
MSTRG.40749	black	64.67752207	armadillo repeat-containing protein LFR [Elaeis guineensis]	LFR	-	-	-	-	--	GO:0043231//intracellular membrane-bounded organelle	-	GO:0006310//DNA recombination;GO:0048827//phyllome development;GO:0090567//reproductive shoot system development	--	8.832	9.768	7.33	9.762	10.748	9.231	7.284	7.729	7.4	8.279	7.554	7.25	6.854	7.059	8.167	7.152	7.526	8.537
MSTRG.51372	black	50.68451594	Retrovirus-related Pol polyprotein from transposon TNT 1-94 [Morella rubra]	RE2	-	-	-	-	--	-	-	-	--	7.243	6.113	6.988	6.77	7.592	7.299	5.849	6.196	6.51	6.279	6.991	5.979	5.18	5.458	5.49	5.962	6.442	5.88
MSTRG.8368	black	56.4709685	type 2 nonspecific lipid transfer protein LTP203 [Elaeis guineensis]	LTP-2	-	-	-	-	--	-	-	-	--	3.402	5.508	4.659	8.504	5.104	7.416	2.909	2.439	2.45	2.89	1.61	3.601	1.93	2.539	1.584	2.09	3.023	2.644
ncbi_105032141	black	66.58924177	XP_010904805.1 transcription factor MYB102 [Elaeis guineensis]	MYB102	-	-	-	-	--	-	GO:0020037//heme binding	-	MYB	3.114	2.641	4.062	4.47	4.582	4.183	2.619	2.387	2.545	2.506	2.321	2.701	1.527	2.412	2.143	2.808	2.043	2.233
ncbi_105032249	black	108.6685082	XP_010904938.1 uncharacterized protein LOC105032249 [Elaeis guineensis]	--	-	-	-	-	--	-	GO:0005516//calmodulin binding	-	--	14.818	15.346	15.048	14.739	14.482	12.307	9.208	8.986	10.977	11.461	9.64	8.127	9.172	8.789	9.872	9.833	9.79	9.489
ncbi_105032309	black	107.3461453	XP_010905021.1 translation initiation factor IF3-2, chloroplastic isoform X1 [Elaeis guineensis]	IF3-2	-	-	-	-	--	-	GO:0003743//translation initiation factor activity	GO:0006413//translational initiation	--	72.721	68.165	62.862	65.733	71.736	67.184	60.141	60.325	63.427	57.988	63.019	55.037	49.968	55.791	54.24	54.641	57.41	56.14
ncbi_105032434	black	135.6400509	XP_010905188.1 F-box protein At1g67340 [Elaeis guineensis]	At1g67340	-	-	-	-	--	-	GO:0005515//protein binding	-	--	62.61	55.31	54.846	61.54	62.962	60.918	50.86	50.625	50.086	53.7	51.719	45.716	43.674	46.878	45.84	46.117	48.729	49.627
ncbi_105032440	black	6.504108588	XP_010905197.1 SNF1-related protein kinase regulatory subunit gamma-1 [Elaeis guineensis]	KING1	-	-	-	-	--	GO:0009898//cytoplasmic side of plasma membrane;GO:0043190//ATP-binding cassette (ABC) transporter complex	GO:0003938//IMP dehydrogenase activity;GO:0004122//cystathionine beta-synthase activity;GO:0005524//ATP binding;GO:0015095//magnesium ion transmembrane transporter activity;GO:0016853//isomerase activity	GO:0005975//carbohydrate metabolic process;GO:0009152//purine ribonucleotide biosynthetic process;GO:0015693//magnesium ion transport;GO:0015837//amine transport;GO:0019344//cysteine biosynthetic process	--	17.886	17.959	22.622	21.437	22.031	21.181	18.607	19.035	15.902	16.814	17.859	17.25	18.878	18.458	18.51	19.86	20.525	19.574
ncbi_105032520	black	75.14413453	XP_010905284.1 uncharacterized protein LOC105032520 [Elaeis guineensis]	--	-	-	-	-	--	-	-	-	--	17.764	15.992	15.205	17.17	18.111	15.988	16.398	14.452	16.692	14.576	13.866	12.129	12.56	13.42	13.417	13.269	12.549	13.283
ncbi_105032813	black	58.1287818	XP_010905688.1 nicotinamide adenine dinucleotide transporter 1, chloroplastic [Elaeis guineensis]	NDT1	-	-	-	-	--	-	-	-	--	12.999	11.569	12.031	14.291	13.413	13.609	10.951	11.334	10.498	9.732	9.983	8.331	9.345	11.094	9.75	11.827	12.111	11.921
ncbi_105032944	black	21.69745123	XP_010905861.1 BEL1-like homeodomain protein 9 [Elaeis guineensis]	BLH9	-	-	-	-	--	-	GO:0003677//DNA binding;GO:0003779//actin binding	GO:0006355//regulation of transcription, DNA-templated	TALE	7.658	6.616	7.251	8.796	8.587	7.504	6.435	6.663	6.694	7.333	6.812	5.912	5.189	5.008	6.133	6.822	7.765	8.656
ncbi_105033063	black	55.92580451	XP_010906046.1 ATP-dependent zinc metalloprotease FTSH 5, mitochondrial isoform X1 [Elaeis guineensis]	FTSH5	-	-	-	-	EC:3.4.24.-	GO:0000502//proteasome complex;GO:0009360//DNA polymerase III complex;GO:0009368//endopeptidase Clp complex;GO:0009376//HslUV protease complex;GO:0009379//Holliday junction helicase complex	GO:0003678//DNA helicase activity;GO:0003887//DNA-directed DNA polymerase activity;GO:0004176//ATP-dependent peptidase activity;GO:0004222//metalloendopeptidase activity;GO:0004252//serine-type endopeptidase activity;GO:0005198//structural molecule activity;GO:0005524//ATP binding;GO:0008134//transcription factor binding;GO:0009378//four-way junction helicase activity;GO:0016301//kinase activity;…	GO:0002949//tRNA threonylcarbamoyladenosine modification;GO:0006260//DNA replication;GO:0006281//DNA repair;GO:0006310//DNA recombination;GO:0006355//regulation of transcription, DNA-templated;GO:0006508//proteolysis;GO:0009306//protein secretion;GO:0010498//proteasomal protein catabolic process;GO:0019079//viral genome replication;GO:0019941//modification-dependent protein catabolic process;GO:0…	--	31.262	27.535	30.663	34.277	34.046	34.145	26.501	23.821	26.442	26.931	29.412	24.665	26.99	26.007	27.395	29.928	25.99	29.013
ncbi_105033111	black	21.8099131	XP_010906067.1 cycloartenol synthase [Elaeis guineensis]	Os02g0139700	Metabolism;Metabolism;Metabolism	Global and overview maps;Global and overview maps;Lipid metabolism	ko01100//Metabolic pathways;ko01110//Biosynthesis of secondary metabolites;ko00100//Steroid biosynthesis	K01853	EC:5.4.99.8	GO:0005615//extracellular space	GO:0003824//catalytic activity;GO:0030570//pectate lyase activity;GO:0034073//tetrahymanol cyclase activity;GO:0051007//squalene-hopene cyclase activity	GO:0016114//terpenoid biosynthetic process;GO:0019746//hopanoid biosynthetic process;GO:0045490//pectin catabolic process	--	24.22	21.168	26.974	25.22	28.038	26.291	22.631	22.273	23.091	26.096	25.561	18.924	20.072	21.822	21.957	23.585	21.008	19.848
ncbi_105033131	black	15.9501581	XP_010906112.1 thaumatin-like protein 1 [Elaeis guineensis]	TLP1	-	-	-	-	--	-	-	-	--	3.605	4.337	1.86	4.329	4.628	4.478	3.219	2.743	1.837	1.725	3.216	2.432	3.384	2.926	3.524	3.066	1.918	2.812
ncbi_105033215	black	17.89273242	XP_010906218.1 WD repeat-containing protein 26 homolog [Elaeis guineensis]	WDR26	-	-	-	-	--	GO:0030288//outer membrane-bounded periplasmic space	GO:0005215//transporter activity;GO:0005515//protein binding	GO:0006810//transport	--	20.745	21.203	19.881	21.527	21.497	21.659	18.246	20.143	20.499	19.553	22.579	18.686	16.025	18.216	19.926	20.746	17.585	19.943
ncbi_105033229	black	105.3144184	XP_010906237.1 protein PAM68, chloroplastic [Elaeis guineensis]	PAM68	-	-	-	-	--	GO:0005576//extracellular region;GO:0019031//viral envelope	-	GO:0001503//ossification;GO:0007155//cell adhesion	--	34.162	34.673	29.472	32.649	33.792	27.087	23.622	26.413	23.05	24.075	23.017	20.668	20.109	21.046	20.178	21.014	22.242	26.667
ncbi_105033247	black	78.65732201	XP_010906269.1 subtilisin-like protease SBT1.7 [Elaeis guineensis]	SBT1.7	-	-	-	-	--	-	GO:0008236//serine-type peptidase activity	GO:0006508//proteolysis;GO:0009306//protein secretion	--	97.321	85.726	84.662	88.277	88.739	82.934	80.307	78.683	82.175	83.019	80.311	72.505	70.528	74.765	73.102	71.317	68.031	75.07
ncbi_105033381	black	143.7060315	XP_010906448.1 ABC transporter B family member 2 [Elaeis guineensis]	ABCB2	Environmental Information Processing	Membrane transport	ko02010//ABC transporters	K05658	EC:7.6.2.2	GO:0005575//cellular_component;GO:0005737//cytoplasm;GO:0005887//integral component of plasma membrane;GO:0009380//excinuclease repair complex;GO:0009898//cytoplasmic side of plasma membrane;GO:0016021//integral component of membrane;GO:0043190//ATP-binding cassette (ABC) transporter complex;GO:0055051//ATP-binding cassette (ABC) transporter complex, integrated substrate binding;GO:0055052//ATP-b…	GO:0000166//nucleotide binding;GO:0003674//molecular_function;GO:0003677//DNA binding;GO:0003924//GTPase activity;GO:0004020//adenylylsulfate kinase activity;GO:0004140//dephospho-CoA kinase activity;GO:0004849//uridine kinase activity;GO:0005260//intracellularly ATP-gated chloride channel activity;GO:0005319//lipid transporter activity;GO:0005524//ATP binding;GO:0005525//GTP binding;GO:0009381//…	GO:0000910//cytokinesis;GO:0006289//nucleotide-excision repair;GO:0006790//sulfur compound metabolic process;GO:0006810//transport;GO:0006817//phosphate ion transport;GO:0006824//cobalt ion transport;GO:0006855//xenobiotic transmembrane transport;GO:0006869//lipid transport;GO:0007059//chromosome segregation;GO:0007186//G protein-coupled receptor signaling pathway;GO:0007601//visual perception;GO…	--	94.37	81.7	85.486	94.495	100.572	98.651	65.198	65.039	69.704	72.758	70.874	52.329	52.954	53.044	58.139	59.356	59.861	54.024
ncbi_105033392	black	17.47929988	XP_010906459.1 cysteine synthase [Elaeis guineensis]	RCS1	Metabolism;Metabolism;Metabolism;Metabolism;Metabolism;Metabolism	Global and overview maps;Global and overview maps;Global and overview maps;Global and overview maps;Amino acid metabolism;Energy metabolism	ko01100//Metabolic pathways;ko01110//Biosynthesis of secondary metabolites;ko01200//Carbon metabolism;ko01230//Biosynthesis of amino acids;ko00270//Cysteine and methionine metabolism;ko00920//Sulfur metabolism	K01738	EC:2.5.1.47	GO:0005737//cytoplasm	GO:0003824//catalytic activity;GO:0004122//cystathionine beta-synthase activity;GO:0004124//cysteine synthase activity;GO:0004794//L-threonine ammonia-lyase activity;GO:0004795//threonine synthase activity;GO:0004834//tryptophan synthase activity;GO:0008721//D-serine ammonia-lyase activity;GO:0008838//diaminopropionate ammonia-lyase activity;GO:0030170//pyridoxal phosphate binding	GO:0000162//tryptophan biosynthetic process;GO:0006535//cysteine biosynthetic process from serine;GO:0006549//isoleucine metabolic process;GO:0008152//metabolic process;GO:0009058//biosynthetic process;GO:0009088//threonine biosynthetic process;GO:0009097//isoleucine biosynthetic process;GO:0019295//coenzyme M biosynthetic process;GO:0019344//cysteine biosynthetic process;GO:0042400//ectoine cata…	--	8.267	7.493	8.659	9.207	9.28	9.094	9.053	7.388	6.395	7.09	6.772	6.814	7.421	6.828	7.397	8.566	8.477	7.437
ncbi_105033433	black	63.54458984	XP_010906541.1 oryzain alpha chain [Elaeis guineensis]	Os04g0650000	-	-	-	-	--	-	GO:0008234//cysteine-type peptidase activity	GO:0006508//proteolysis	--	9.884	10.302	9.38	9.268	12.307	10.308	7.011	9.309	6.865	8.965	7.326	6.386	8.255	7.119	6.6	8.082	7.39	7.64
ncbi_105033455	black	63.04981849	XP_029117165.1 UDP-N-acetylglucosamine transporter UGNT1 isoform X1 [Elaeis guineensis]	UGNT1	-	-	-	-	--	-	-	-	--	11.99	10.569	9.476	13.075	13.297	11.592	11.562	9.898	8.148	8.147	10.605	8.102	7.081	7.783	8.289	8.551	9.745	7.721
ncbi_105033493	black	11.89532328	XP_010906625.1 auxin-responsive protein SAUR36 [Elaeis guineensis]	SAUR36	Environmental Information Processing	Signal transduction	ko04075//Plant hormone signal transduction	K14488	--	-	-	GO:0009733//response to auxin	--	10.773	11.878	8.74	12.024	11.177	11.706	9.935	10.007	10.055	9.135	9.392	8.74	9.896	9.941	12.056	7.687	9.192	8.915
ncbi_105033514	black	46.34360121	XP_010906670.1 aspartyl protease family protein At5g10770 [Elaeis guineensis]	At5g10770	-	-	-	-	--	-	-	-	--	11.655	8.042	8.914	7.514	7.159	6.557	10.576	10.627	9.547	10.896	10.984	13.098	11.854	10.189	11.245	11.01	12.448	11.667
ncbi_105033533	black	14.84520543	XP_029117186.1 cyclin-dependent kinase F-4 isoform X3 [Elaeis guineensis]	CDKF-4	-	-	-	-	EC:2.7.11.22	-	GO:0004672//protein kinase activity;GO:0005524//ATP binding;GO:0016709//oxidoreductase activity, acting on paired donors, with incorporation or reduction of molecular oxygen, NAD(P)H as one donor, and incorporation of one atom of oxygen	GO:0006468//protein phosphorylation;GO:0006744//ubiquinone biosynthetic process	--	13.876	15.312	12.638	13.842	14.721	14.795	14.362	13.441	11.683	13.888	12.646	9.289	12.242	11.705	14.326	10.698	9.334	12.478
ncbi_105033565	black	46.04251609	XP_010906726.1 36.4 kDa proline-rich protein [Elaeis guineensis]	TPRP-F1	-	-	-	-	--	-	-	-	--	175.466	179.627	160.63	142.987	138.159	146.056	225.158	230.013	218.702	230.321	227.942	231.187	184.372	190.859	185.426	221.569	231.449	246.157
ncbi_105033662	black	33.91970134	XP_010906853.1 protein PLASTID MOVEMENT IMPAIRED 1 [Elaeis guineensis]	PMI1	-	-	-	-	--	-	-	-	--	11.702	10.599	11.918	11.12	9.425	8.991	12.619	12.116	12.924	11.195	12.269	12.198	12.288	12.879	13.063	14.448	11.753	12.556
ncbi_105033667	black	12.67003862	XP_019702285.2 MLO-like protein 9 [Elaeis guineensis]	MLO10	-	-	-	-	--	GO:0016021//integral component of membrane	GO:0005375//copper ion transmembrane transporter activity	GO:0006952//defense response;GO:0035434//copper ion transmembrane transport	--	9.187	5.897	6.282	4.745	3.743	6.714	4.733	8.466	9.716	9.493	9.924	10.077	10.355	9.02	7.116	7.188	8.731	6.363
ncbi_105033751	black	9.146618488	XP_010906960.1 monothiol glutaredoxin-S7, chloroplastic [Elaeis guineensis]	GRXS7	-	-	-	-	--	-	GO:0005515//protein binding;GO:0009055//electron transfer activity;GO:0015035//protein-disulfide reductase activity;GO:0015036//disulfide oxidoreductase activity	GO:0006749//glutathione metabolic process	--	16.483	13.524	13.023	17.421	16.098	16.243	15.889	12.302	13.535	12.494	14.266	14.111	10.163	13.638	14.283	14.714	16.746	12.925
ncbi_105033762	black	104.3805557	XP_010906974.1 beta-glucosidase 1 [Elaeis guineensis]	BGLU1	Metabolism;Metabolism;Metabolism;Metabolism;Metabolism	Global and overview maps;Global and overview maps;Carbohydrate metabolism;Biosynthesis of other secondary metabolites;Metabolism of other amino acids	ko01100//Metabolic pathways;ko01110//Biosynthesis of secondary metabolites;ko00500//Starch and sucrose metabolism;ko00999//Biosynthesis of various plant secondary metabolites;ko00460//Cyanoamino acid metabolism	K05350	EC:3.2.1.21	GO:0009341//beta-galactosidase complex	GO:0004553//hydrolase activity, hydrolyzing O-glycosyl compounds;GO:0004565//beta-galactosidase activity	GO:0005975//carbohydrate metabolic process;GO:0006012//galactose metabolic process	--	43.156	45.79	35.981	35.537	44.163	39.1	30.386	28.057	27.608	31	28.973	26.921	26.231	29.962	29.2	26.694	26.995	26.308
ncbi_105033766	black	86.94638023	XP_010906978.1 uncharacterized protein LOC105033766 [Elaeis guineensis]	MBR1	-	-	-	-	--	GO:0000109//nucleotide-excision repair complex;GO:0005680//anaphase-promoting complex	GO:0008270//zinc ion binding;GO:0046872//metal ion binding;GO:0061630//ubiquitin protein ligase activity;GO:0097602//cullin family protein binding	GO:0006289//nucleotide-excision repair;GO:0031145//anaphase-promoting complex-dependent catabolic process	--	14.23	9.583	9.305	12.088	13.169	11.846	9.182	6.903	7.15	9.149	9.988	7.462	7.631	6.035	6.97	6.373	6.632	7.009
ncbi_105033815	black	86.43602448	XP_010907046.1 nucleolar complex protein 3 homolog [Elaeis guineensis]	noc3l	-	-	-	-	--	-	GO:0050524//coenzyme-B sulfoethylthiotransferase activity	-	--	14.265	13.333	13.134	14.994	13.657	14.56	11.169	9.95	11.17	12.328	11.02	10.78	9.044	10.696	11.222	12.829	12.079	10.602
ncbi_105033891	black	55.671107	XP_010907164.1 uncharacterized protein LOC105033891 [Elaeis guineensis]	MSRB3	-	-	-	-	EC:1.8.4.12	-	GO:0004791//thioredoxin-disulfide reductase activity;GO:0033743//peptide-methionine (R)-S-oxide reductase activity	GO:0006979//response to oxidative stress;GO:0030091//protein repair	--	29.239	27.819	26.293	29.206	30.788	30.69	26.435	25.401	28.209	28.733	27.74	25.372	20.866	22.73	25.982	25.305	22.999	24.038
ncbi_105034071	black	8.921550384	XP_010907395.1 probable N-acetyltransferase HLS1 [Elaeis guineensis]	HLS1	-	-	-	-	--	-	GO:0008080//N-acetyltransferase activity;GO:0008999//ribosomal-protein-alanine N-acetyltransferase activity;GO:0016747//acyltransferase activity, transferring groups other than amino-acyl groups	GO:0006464//cellular protein modification process;GO:0042254//ribosome biogenesis	--	2.263	3.448	5.1	3.437	3.162	2.9	4.036	4.867	3.112	4.288	3.564	3.593	4.094	3.912	4.576	4.171	4.293	3.958
ncbi_105034081	black	47.59494233	XP_010907405.1 UPF0051 protein in atpA 3'region [Elaeis guineensis]	ABCI8	-	-	-	-	--	-	GO:0005198//structural molecule activity	GO:0016226//iron-sulfur cluster assembly	--	35.327	29.735	31.773	34.617	35.576	33.895	30.975	31.452	27.828	29.261	29.251	29.313	26.273	28.979	29.742	29.362	26.141	32.424
ncbi_105034259	black	69.59673553	XP_010907637.1 uncharacterized protein LOC105034259 isoform X1 [Elaeis guineensis]	--	-	-	-	-	--	-	-	-	--	20.598	21.307	20.804	19.071	21.875	18.748	16.817	15.544	16.906	16.54	18.222	17.197	15.639	16.882	15.926	14.426	14.822	15.437
ncbi_105034286	black	90.28558869	XP_010907672.1 uncharacterized protein LOC105034286 isoform X1 [Elaeis guineensis]	--	-	-	-	-	--	GO:0009331//glycerol-3-phosphate dehydrogenase complex	GO:0000104//succinate dehydrogenase activity;GO:0003824//catalytic activity;GO:0004368//glycerol-3-phosphate dehydrogenase (quinone) activity;GO:0008734//L-aspartate oxidase activity;GO:0016491//oxidoreductase activity;GO:0016647//oxidoreductase activity, acting on the CH-NH group of donors, oxygen as acceptor;GO:0016701//oxidoreductase activity, acting on single donors with incorporation of mole…	GO:0006071//glycerol metabolic process;GO:0006099//tricarboxylic acid cycle;GO:0006744//ubiquinone biosynthetic process;GO:0009060//aerobic respiration;GO:0009061//anaerobic respiration;GO:0009228//thiamine biosynthetic process;GO:0015995//chlorophyll biosynthetic process;GO:0016117//carotenoid biosynthetic process;GO:0019363//pyridine nucleotide biosynthetic process;GO:0030494//bacteriochlorophy…	--	7.589	7.835	5.329	8.27	8.484	8.693	5.439	5.881	5.776	6.736	5.218	5.8	4.703	5.504	5.109	5.775	5.458	5.865
ncbi_105034306	black	75.14079049	XP_010907708.2 protein FAR1-RELATED SEQUENCE 5-like [Elaeis guineensis]	FRS5	-	-	-	-	--	-	GO:0003677//DNA binding;GO:0004803//transposase activity;GO:0008270//zinc ion binding	GO:0006313//transposition, DNA-mediated	FAR1	11.33	10.57	8.453	11.406	10.245	10.528	8.297	8.11	9.477	9.559	9.659	8.225	7.745	8.018	7.519	8.667	8.589	7.324
ncbi_105034346	black	20.45009135	XP_010907774.1 E3 ubiquitin-protein ligase AIRP2 [Elaeis guineensis]	AIRP2	-	-	-	-	--	GO:0000109//nucleotide-excision repair complex;GO:0005680//anaphase-promoting complex	GO:0008270//zinc ion binding;GO:0046872//metal ion binding;GO:0061630//ubiquitin protein ligase activity;GO:0097602//cullin family protein binding	GO:0006289//nucleotide-excision repair;GO:0031145//anaphase-promoting complex-dependent catabolic process	--	8.808	9.697	7.494	10.966	9.029	10.041	8.818	8.062	6.759	7.803	6.688	8.702	6.416	7.337	7.891	9.35	7.56	8.12
ncbi_105034349	black	9.528824363	XP_010907778.1 uncharacterized protein LOC105034349 [Elaeis guineensis]	--	-	-	-	-	--	-	-	-	--	11.046	12.255	9.182	12.398	10.587	12.867	8.232	11.538	8.949	11.777	9.089	8.186	10.668	9.755	8.44	11.469	8.761	10.332
ncbi_105034383	black	71.16197526	XP_010907825.1 F-box protein At4g18380 [Elaeis guineensis]	At4g18380	-	-	-	-	--	-	GO:0005515//protein binding	-	--	31.346	32.732	32.722	37.354	34.738	39.59	25.511	26.716	25.609	29.32	28.492	29.966	22.718	23.044	25.236	22.79	21.023	27.292
ncbi_105034580	black	7.835736171	XP_010908095.1 proteasome assembly chaperone 2 [Elaeis guineensis]	psmg2	-	-	-	-	--	-	-	-	--	6.752	6.418	6.226	5.784	7.861	7.668	5.896	6.537	7.137	6.516	5.656	5.378	6.296	4.641	5.003	5.125	4.708	7.687
ncbi_105034612	black	81.56355493	XP_010908128.1 alcohol dehydrogenase-like 4 isoform X1 [Elaeis guineensis]	At1g32780	Metabolism;Metabolism;Metabolism;Metabolism;Metabolism;Metabolism	Global and overview maps;Global and overview maps;Carbohydrate metabolism;Carbohydrate metabolism;Lipid metabolism;Amino acid metabolism	ko01100//Metabolic pathways;ko01110//Biosynthesis of secondary metabolites;ko00010//Glycolysis / Gluconeogenesis;ko00620//Pyruvate metabolism;ko00071//Fatty acid degradation;ko00350//Tyrosine metabolism	K00001	EC:1.1.1.1	-	GO:0004024//alcohol dehydrogenase activity, zinc-dependent;GO:0008270//zinc ion binding;GO:0008743//L-threonine 3-dehydrogenase activity;GO:0016491//oxidoreductase activity;GO:0016616//oxidoreductase activity, acting on the CH-OH group of donors, NAD or NADP as acceptor;GO:0016655//oxidoreductase activity, acting on NAD(P)H, quinone or similar compound as acceptor;GO:0018467//formaldehyde dehydro…	GO:0006113//fermentation;GO:0006567//threonine catabolic process;GO:0006813//potassium ion transport;GO:0008152//metabolic process;GO:0009404//toxin metabolic process;GO:0010127//mycothiol-dependent detoxification;GO:0019439//aromatic compound catabolic process;GO:0030494//bacteriochlorophyll biosynthetic process;GO:0046292//formaldehyde metabolic process	--	13.584	12.889	11.066	14.569	14.909	13.375	9.787	10.611	11.369	10.059	8.934	7.458	10.991	6.658	9.14	8.268	7.047	6.698
ncbi_105034663	black	75.46881496	XP_010908203.1 calmodulin binding protein PICBP [Elaeis guineensis]	PICBP	-	-	-	-	--	-	GO:0005516//calmodulin binding	-	--	3.409	3.672	4.242	3.695	4.353	4.14	1.734	2.644	2.463	2.058	2.371	2.276	2.106	2.411	2.911	2.596	2.142	2.548
ncbi_105034740	black	44.47111796	XP_010908303.1 uncharacterized protein LOC105034740 isoform X1 [Elaeis guineensis]	--	-	-	-	-	--	-	-	-	--	5.461	5.115	5.475	5.786	6.295	5.555	5.33	5.105	4.473	4.846	4.933	4.501	4.221	4.162	5.136	5.502	4.762	4.828
ncbi_105034757	black	97.74391429	XP_010908323.1 SEC14 cytosolic factor [Elaeis guineensis]	PATL4	-	-	-	-	--	-	-	-	--	61.258	61.358	64.921	65.325	58.409	65.918	51.009	55.123	52.331	47.718	52.64	46.685	40.626	43.06	45.694	44.88	46.823	48.461
ncbi_105034971	black	103.2557931	XP_010908641.1 crocetin glucosyltransferase 2 [Elaeis guineensis]	GLT2	-	-	-	-	EC:2.4.1.-	-	GO:0008194//UDP-glycosyltransferase activity;GO:0016758//hexosyltransferase activity	-	--	7.597	6.185	6.562	7.679	8.246	6.687	4.306	5.39	4.348	3.522	3.911	4.826	3.854	3.578	4.483	4.365	4.333	5.015
ncbi_105035052	black	49.46903132	XP_010908747.1 transcription factor bHLH137 isoform X1 [Elaeis guineensis]	BHLH137	-	-	-	-	--	-	GO:0046983//protein dimerization activity	-	bHLH	8.958	9.533	10.187	8.438	8.626	8.81	8.713	9.091	11.316	12.172	11.404	12.454	13.194	12.763	12.043	10.555	10.843	10.792
ncbi_105035059	black	113.1889782	XP_010908756.1 14-3-3-like protein [Elaeis guineensis]	GF14A	-	-	-	-	--	GO:0019028//viral capsid	GO:0005198//structural molecule activity	-	--	57.955	53.141	51.421	55.424	57.896	57.081	45.926	45.678	42.815	44.947	47.669	39.998	46.274	41.708	43.789	44.192	45.949	49.942
ncbi_105035078	black	3.738773439	XP_010908778.1 uncharacterized protein LOC105035078 isoform X1 [Elaeis guineensis]	sll0608	-	-	-	-	--	-	-	-	--	27.183	28.777	25.972	20.514	20.667	24.723	22.392	23.732	26.541	52.413	28.339	36.406	31.738	37.233	19.523	33	31.72	35.709
ncbi_105035094	black	25.63742463	XP_010908806.2 uncharacterized protein LOC105035094 [Elaeis guineensis]	slr0328	-	-	-	-	--	-	GO:0030612//arsenate reductase (thioredoxin) activity	GO:0046685//response to arsenic-containing substance	--	58.546	53.445	50.026	59.795	57.412	50.267	51.721	52.884	53.542	50.027	55.264	43.07	46.303	46.787	48.07	54.823	52.199	51.391
ncbi_105035196	black	110.8847532	XP_029118141.1 probable hydroxyacylglutathione hydrolase 2, chloroplastic [Elaeis guineensis]	GLX2-4	Metabolism;Metabolism	Global and overview maps;Carbohydrate metabolism	ko01100//Metabolic pathways;ko00620//Pyruvate metabolism	K01069	EC:3.1.2.6	-	GO:0003824//catalytic activity;GO:0004416//hydroxyacylglutathione hydrolase activity	GO:0019243//methylglyoxal catabolic process to D-lactate via S-lactoyl-glutathione	--	6.198	7.069	5.893	6.599	7.968	7.192	5.21	5.215	4.711	4.066	5.308	3.895	3.853	4.312	4.755	4.011	4.476	4.065
ncbi_105035260	black	36.71972565	XP_010909066.1 uncharacterized protein LOC105035260 isoform X1 [Elaeis guineensis]	--	-	-	-	-	--	-	-	-	--	15.198	12.954	12.153	13.882	14.633	15.586	13.137	13.039	14.598	14.27	13.053	11.865	11.802	11.537	11.886	12.33	11.936	11.951
ncbi_105035334	black	57.2807313	XP_010909175.1 protein CHROMATIN REMODELING 4 isoform X1 [Elaeis guineensis]	CHR4	-	-	-	-	--	GO:0070823//HDA1 complex	GO:0003677//DNA binding;GO:0005524//ATP binding;GO:0016787//hydrolase activity	GO:0016575//histone deacetylation	--	19.318	17.061	18.72	21.804	19.577	19.161	15.916	15.287	16.514	19.687	17.571	15.165	14.785	15.469	16.32	16.542	15.301	17.118
ncbi_105035336	black	9.182305141	XP_010909181.1 zinc finger CCCH domain-containing protein 25 [Elaeis guineensis]	Os03g0826400	-	-	-	-	--	-	GO:0003676//nucleic acid binding;GO:0046872//metal ion binding	GO:0008380//RNA splicing	--	5.671	4.452	5.346	6.62	6.846	5.792	5.52	5.092	5.116	3.381	3.653	3.772	5.578	4.094	5.374	5.658	5.111	5.939
ncbi_105035611	black	26.26939731	XP_010909517.1 NAD(P)H dehydrogenase (quinone) FQR1 isoform X1 [Elaeis guineensis]	FQR1	Metabolism;Metabolism;Metabolism	Global and overview maps;Global and overview maps;Metabolism of cofactors and vitamins	ko01100//Metabolic pathways;ko01110//Biosynthesis of secondary metabolites;ko00130//Ubiquinone and other terpenoid-quinone biosynthesis	K03809	EC:1.6.5.2	-	GO:0003955//NAD(P)H dehydrogenase (quinone) activity;GO:0009055//electron transfer activity;GO:0010181//FMN binding;GO:0016491//oxidoreductase activity	-	--	14.387	14.456	13.978	17.831	15.345	17.993	14.503	12.885	12.803	12.892	13.549	13.231	9.538	10.489	9.853	15.573	15.768	13.288
ncbi_105035669	black	25.09067518	XP_010909608.1 methionine aminopeptidase 2B isoform X1 [Elaeis guineensis]	MAP2B	-	-	-	-	EC:3.4.11.18	-	-	GO:0006464//cellular protein modification process	--	48.751	47.105	49.435	47.975	55.794	50.008	48.416	44.173	48.708	42.542	47.067	40.359	44.139	42.281	46.225	45.716	46.356	50.125
ncbi_105035687	black	53.25227237	XP_010909636.1 caffeoylshikimate esterase-like [Elaeis guineensis]	CSE	Metabolism;Metabolism;Metabolism	Global and overview maps;Global and overview maps;Biosynthesis of other secondary metabolites	ko01100//Metabolic pathways;ko01110//Biosynthesis of secondary metabolites;ko00940//Phenylpropanoid biosynthesis	K18368	EC:3.1.1.-	-	GO:0003824//catalytic activity;GO:0008236//serine-type peptidase activity;GO:0016787//hydrolase activity;GO:0047570//3-oxoadipate enol-lactonase activity;GO:0070205//2-succinyl-6-hydroxy-2,4-cyclohexadiene-1-carboxylate synthase activity	GO:0006508//proteolysis;GO:0009102//biotin biosynthetic process;GO:0009234//menaquinone biosynthetic process;GO:0042952//beta-ketoadipate pathway	--	27.25	23.735	21.672	29.885	28.483	25.415	25.304	25.333	20.784	20.239	23.305	17.14	19.173	16.837	22.123	21.083	21.043	21.168
ncbi_105035690	black	81.71901729	XP_010909639.1 serine/arginine-rich splicing factor RS2Z32 isoform X1 [Elaeis guineensis]	RS2Z33	Genetic Information Processing	Transcription	ko03040//Spliceosome	K12896	--	-	GO:0003676//nucleic acid binding;GO:0008270//zinc ion binding	GO:0008380//RNA splicing	--	56.485	50.121	47.202	48.752	48.001	48.204	44.025	44.287	44.403	41.941	44.001	37.029	36.99	40.166	43.47	44.957	39.744	41.769
ncbi_105035707	black	52.53229271	XP_019702972.1 4-hydroxyphenylpyruvate dioxygenase [Elaeis guineensis]	HPD	Metabolism;Metabolism;Metabolism;Metabolism	Global and overview maps;Amino acid metabolism;Metabolism of cofactors and vitamins;Amino acid metabolism	ko01100//Metabolic pathways;ko00350//Tyrosine metabolism;ko00130//Ubiquinone and other terpenoid-quinone biosynthesis;ko00360//Phenylalanine metabolism	K00457	EC:1.13.11.27	-	GO:0003868//4-hydroxyphenylpyruvate dioxygenase activity	GO:0006559//L-phenylalanine catabolic process;GO:0006572//tyrosine catabolic process	--	29.541	28.545	25.681	36.863	29.941	31.155	24.034	24.038	26.645	24.398	23.347	25.846	22.397	22.507	21.771	28.426	25.04	27.806
ncbi_105035742	black	89.99237078	XP_010909716.1 zinc finger CCCH domain-containing protein 24 [Elaeis guineensis]	Os03g0698800	-	-	-	-	--	-	GO:0005515//protein binding;GO:0046872//metal ion binding	-	C3H	30.689	30.386	25.686	28.35	28.307	30.429	25.954	25.352	26.165	24.312	25.577	20.925	23.723	23.689	23.215	22.358	21.121	23.5
ncbi_105035743	black	93.07744926	XP_010909717.1 ALBINO3-like protein 2, chloroplastic isoform X1 [Elaeis guineensis]	ALB3L2	-	-	-	-	--	GO:0005742//mitochondrial outer membrane translocase complex;GO:0016021//integral component of membrane;GO:0031224//intrinsic component of membrane	GO:0003674//molecular_function;GO:0005515//protein binding;GO:0032977//membrane insertase activity	GO:0006605//protein targeting;GO:0006886//intracellular protein transport;GO:0051205//protein insertion into membrane	--	10.614	9.381	8.648	9.856	9.491	8.558	6.932	7.304	7.586	7.845	8.257	5.688	7.129	6.957	6.771	7.434	8.041	6.442
ncbi_105035764	black	4.304553392	XP_010909760.1 probable pyridoxal 5'-phosphate synthase subunit PDX1.1 [Elaeis guineensis]	PDX11	Metabolism;Metabolism	Global and overview maps;Metabolism of cofactors and vitamins	ko01100//Metabolic pathways;ko00750//Vitamin B6 metabolism	K06215	EC:4.3.3.6	-	GO:0003949//1-(5-phosphoribosyl)-5-[(5-phosphoribosylamino)methylideneamino]imidazole-4-carboxamide isomerase activity;GO:0004425//indole-3-glycerol-phosphate synthase activity;GO:0017150//tRNA dihydrouridine synthase activity;GO:0047465//N-acylglucosamine-6-phosphate 2-epimerase activity;GO:0050660//flavin adenine dinucleotide binding	GO:0000105//histidine biosynthetic process;GO:0006051//N-acetylmannosamine metabolic process;GO:0008033//tRNA processing;GO:0008615//pyridoxine biosynthetic process	--	4.823	5.185	8	8.005	7.122	5.505	5.898	5.765	6.117	6.044	5.429	4.345	5.912	4.954	4.863	5.216	5.482	6.387
ncbi_105035820	black	63.49832429	XP_010909818.1 NDR1/HIN1-like protein 12 [Elaeis guineensis]	NHL12	-	-	-	-	--	GO:0016021//integral component of membrane	-	-	--	30.552	37.043	39.884	53.874	40.309	42.767	28.618	28.538	26.067	21.98	26.371	27.877	23.17	26.703	26.002	21.919	19.871	26.11
ncbi_105035965	black	119.7614084	XP_010909985.1 putative disease resistance protein At5g47280 [Elaeis guineensis]	At4g33300	-	-	-	-	--	GO:0009360//DNA polymerase III complex;GO:0009898//cytoplasmic side of plasma membrane;GO:0055052//ATP-binding cassette (ABC) transporter complex, substrate-binding subunit-containing	GO:0003887//DNA-directed DNA polymerase activity;GO:0005515//protein binding;GO:0005524//ATP binding;GO:0015614//ABC-type D-xylose transporter activity;GO:0016772//transferase activity, transferring phosphorus-containing groups;GO:0043531//ADP binding	GO:0006260//DNA replication;GO:0015753//D-xylose transmembrane transport;GO:0015809//arginine transport;GO:0015819//lysine transport;GO:0015822//ornithine transport	--	19.659	19.781	17.627	18.661	19.535	21.121	12.735	12.71	15.396	15.433	12.176	10.973	13.912	13.275	12.753	14.071	13.411	12.725
ncbi_105035984	black	117.2708129	XP_010910012.1 chalcone--flavonone isomerase [Elaeis guineensis]	CHI	Metabolism;Metabolism;Metabolism	Global and overview maps;Global and overview maps;Biosynthesis of other secondary metabolites	ko01100//Metabolic pathways;ko01110//Biosynthesis of secondary metabolites;ko00941//Flavonoid biosynthesis	K01859	EC:5.5.1.6	-	GO:0016872//intramolecular lyase activity	-	--	223.058	217.033	173.96	197.444	209.664	211.085	174.387	180.983	172.783	162.981	163.456	151.394	148.982	156.681	159.757	154.178	163.155	159.136
ncbi_105036105	black	128.136978	XP_010910148.1 polyphenol oxidase, chloroplastic [Elaeis guineensis]	PPO	Metabolism;Metabolism;Metabolism;Metabolism	Global and overview maps;Global and overview maps;Amino acid metabolism;Biosynthesis of other secondary metabolites	ko01100//Metabolic pathways;ko01110//Biosynthesis of secondary metabolites;ko00350//Tyrosine metabolism;ko00950//Isoquinoline alkaloid biosynthesis	K00422	EC:1.10.3.1	-	GO:0004097//catechol oxidase activity;GO:0016491//oxidoreductase activity	-	--	605.656	554.117	564.751	553.992	568.522	470.37	260.545	250.959	265.03	297.994	304.105	253.2	251.735	264.787	271.151	288.617	287.176	303.109
ncbi_105036115	black	118.8156207	XP_010910157.1 probable protein phosphatase 2C 43 isoform X1 [Elaeis guineensis]	Os04g0584300	-	-	-	-	EC:3.1.3.43	GO:0005634//nucleus	GO:0016791//phosphatase activity	-	--	27.726	24.928	24.093	27.007	25.65	23.45	17.051	17.884	18.281	19.987	20.914	15.668	19.201	15.655	16.6	19.258	18.262	17.414
ncbi_105036127	black	148.204022	XP_019703950.1 putative methylesterase 14, chloroplastic isoform X1 [Elaeis guineensis]	MES12	-	-	-	-	--	-	GO:0003674//molecular_function;GO:0003824//catalytic activity;GO:0008374//O-acyltransferase activity;GO:0016787//hydrolase activity;GO:0016788//hydrolase activity, acting on ester bonds;GO:0070205//2-succinyl-6-hydroxy-2,4-cyclohexadiene-1-carboxylate synthase activity	GO:0006629//lipid metabolic process;GO:0009102//biotin biosynthetic process;GO:0009234//menaquinone biosynthetic process;GO:0015979//photosynthesis	--	21.409	21.577	19.185	22.341	23.337	20.427	14.534	15.649	16.404	13.037	14.508	12.19	12.731	13.649	13.328	13.209	13.176	13.727
ncbi_105036275	black	2.124936704	XP_010910340.1 uncharacterized protein LOC105036275 [Elaeis guineensis]	--	-	-	-	-	--	-	-	-	--	4.166	3.924	3.239	4.323	4.052	4.123	5.074	4.922	3.709	2.756	3.45	3.284	3.498	2.487	3.512	4.094	2.961	4.29
ncbi_105036310	black	105.6270149	XP_010910375.1 nuclear transcription factor Y subunit A-7 isoform X1 [Elaeis guineensis]	NFYA9	-	-	-	-	--	-	GO:0003700//DNA-binding transcription factor activity;GO:0004531//deoxyribonuclease II activity	GO:0006259//DNA metabolic process;GO:0006355//regulation of transcription, DNA-templated	NF-YA	21.354	19.856	21.581	21.628	20.646	19.616	16.979	16.761	17.505	18.859	15.934	13.824	13.661	14.451	14.765	15.689	14.38	13.723
ncbi_105036623	black	123.9090796	XP_010910676.1 protein ECERIFERUM 26-like [Elaeis guineensis]	CER26L	-	-	-	-	--	-	GO:0016747//acyltransferase activity, transferring groups other than amino-acyl groups	-	--	193.11	204.129	180.974	211.856	231.516	228.122	150.253	149.804	149.768	139.204	132.163	123.606	140.286	135.923	140.675	152.197	167.849	145.747
ncbi_105036815	black	20.62952794	XP_010910851.2 transcription factor HBP-1b(c1), partial [Elaeis guineensis]	--	Environmental Information Processing	Signal transduction	ko04075//Plant hormone signal transduction	K14431	--	-	-	-	--	3.948	4.352	4.019	5.037	6.177	3.573	3.558	2.841	4.095	3.686	2.859	3.113	4.678	2.121	2.369	2.687	2.72	3.453
ncbi_105037212	black	11.34584652	XP_010911204.1 protein COFACTOR ASSEMBLY OF COMPLEX C SUBUNIT B CCB3, chloroplastic-like, partial [Elaeis guineensis]	CCB3	-	-	-	-	--	GO:0016020//membrane	-	-	--	32.488	31.666	32.266	32.528	33.438	37.661	31.57	31.055	31.995	30.404	31.658	30.048	32.062	30.529	31.279	34.156	30.636	30.792
ncbi_105037249	black	123.9249282	XP_010911241.1 LOW QUALITY PROTEIN: ubinuclein-1 [Elaeis guineensis]	UBN1	-	-	-	-	--	GO:0005783//endoplasmic reticulum;GO:0016021//integral component of membrane	GO:0000774//adenyl-nucleotide exchange factor activity;GO:0003677//DNA binding	-	--	37.386	34.842	35.151	36.255	39.395	35.354	30.491	29.123	31.54	31.486	33.611	28.269	29.053	29.678	30.195	29.82	29.074	29.248
ncbi_105037290	black	82.97304972	XP_010911275.2 calmodulin-binding receptor-like cytoplasmic kinase 3 [Elaeis guineensis]	--	-	-	-	-	--	-	-	-	--	10.55	9.928	10.037	12.579	12.855	10.875	9.254	8.096	8.522	9.601	9.659	8.032	7.352	6.7	6.959	6.542	8.977	6.898
ncbi_105037349	black	3.850891778	XP_010911321.1 uncharacterized protein LOC105037349, partial [Elaeis guineensis]	--	Genetic Information Processing	Translation	ko03008//Ribosome biogenesis in eukaryotes	K14567	--	-	-	-	--	1.636	3.613	3.47	4.349	2.286	4.049	2.662	2.666	2.036	2.743	3.194	0.896	1.95	1.616	2.406	3.711	1.454	3.339
ncbi_105037616	black	95.40977691	XP_010911557.1 BURP domain-containing protein 6 [Elaeis guineensis]	BURP3	-	-	-	-	--	-	-	-	--	70.076	62.755	57.929	100.988	132.88	119.203	49.438	47.51	47.685	35.304	30.804	23.222	30.176	34.237	27.154	23.611	24.643	26.588
ncbi_105037740	black	106.1052991	XP_010911672.1 uncharacterized protein LOC105037740 [Elaeis guineensis]	--	-	-	-	-	--	-	-	-	--	44.688	45.288	42.816	45.229	42.094	41.049	29.886	29.47	34.849	25.595	24.746	29.912	28.666	25.059	26.952	26.815	25.724	31.212
ncbi_105037888	black	23.67537734	XP_010911806.1 uncharacterized protein LOC105037888 isoform X1 [Elaeis guineensis]	--	-	-	-	-	--	-	GO:0016209//antioxidant activity;GO:0016491//oxidoreductase activity	-	--	48.211	53.182	46.748	52.899	52.086	50.947	48.458	50.229	47.948	45.121	46.956	40.63	38.396	45.007	47.707	45.646	49.986	50.21
ncbi_105038000	black	79.76683641	XP_010911999.1 acyl transferase 5 [Elaeis guineensis]	AT2	-	-	-	-	--	-	GO:0016747//acyltransferase activity, transferring groups other than amino-acyl groups	-	--	4.846	3.989	5.371	5.916	5.324	5.16	2.634	3.041	2.871	2.418	1.823	3.16	2.25	1.68	2.535	0.842	1.292	1.167
ncbi_105038066	black	19.13242744	XP_017241303.1 PREDICTED: V-type proton ATPase 16 kDa proteolipid subunit-like [Daucus carota subsp. sativus] [Daucus carota]	VMAC1	Metabolism;Metabolism;Cellular Processes	Global and overview maps;Energy metabolism;Transport and catabolism	ko01100//Metabolic pathways;ko00190//Oxidative phosphorylation;ko04145//Phagosome	K02155	--	GO:0016471//vacuolar proton-transporting V-type ATPase complex;GO:0033177//proton-transporting two-sector ATPase complex, proton-transporting domain	GO:0008553//P-type proton-exporting transporter activity;GO:0015078//proton transmembrane transporter activity	GO:1902600//proton transmembrane transport	--	30.527	34.813	29.503	33.307	31.549	31.601	29.982	33.744	33.094	24.36	25.647	22.678	24.077	28.397	22.387	27.719	30.216	27.934
ncbi_105038133	black	50.66839405	XP_010912142.2 uncharacterized protein At3g49140 isoform X1 [Elaeis guineensis]	At3g49140	-	-	-	-	--	-	-	-	--	15.009	16.183	12.856	14.018	16.431	14.707	11.877	12.888	15.182	12.819	11.395	12.611	10.677	10.849	10.855	12.443	13.714	12.198
ncbi_105038134	black	59.82357838	XP_010912147.1 transcription factor bHLH13 [Elaeis guineensis]	MTB1	-	-	-	-	--	-	GO:0046983//protein dimerization activity	-	bHLH	33.096	29.664	24.431	27.436	29.335	25.481	25.33	24.161	25.307	24.665	23.115	20.321	20.943	24.442	23.065	21.513	20.978	18.612
ncbi_105038135	black	75.38285191	XP_010912143.1 phospholipase A(1) LCAT3 isoform X1 [Elaeis guineensis]	LCAT3	Metabolism;Metabolism;Metabolism;Metabolism	Global and overview maps;Global and overview maps;Lipid metabolism;Lipid metabolism	ko01100//Metabolic pathways;ko01110//Biosynthesis of secondary metabolites;ko00564//Glycerophospholipid metabolism;ko00592//alpha-Linolenic acid metabolism	K22389	EC:3.1.1.32	-	GO:0008374//O-acyltransferase activity;GO:0016787//hydrolase activity;GO:0016788//hydrolase activity, acting on ester bonds	GO:0006629//lipid metabolic process;GO:0016042//lipid catabolic process	--	36.612	35.921	32.486	39.251	44.495	40.587	31.16	29.426	32.488	32.482	26.949	25.69	27.06	30.349	30.716	32.872	35.288	33.122
ncbi_105038263	black	62.56936271	XP_010912311.1 uncharacterized protein LOC105038263 isoform X1 [Elaeis guineensis]	rutD	-	-	-	-	--	-	GO:0003674//molecular_function;GO:0003824//catalytic activity;GO:0004414//homoserine O-acetyltransferase activity;GO:0016787//hydrolase activity;GO:0016788//hydrolase activity, acting on ester bonds;GO:0047570//3-oxoadipate enol-lactonase activity;GO:0070205//2-succinyl-6-hydroxy-2,4-cyclohexadiene-1-carboxylate synthase activity	GO:0006112//energy reserve metabolic process;GO:0009058//biosynthetic process;GO:0009086//methionine biosynthetic process;GO:0009102//biotin biosynthetic process;GO:0009234//menaquinone biosynthetic process;GO:0015979//photosynthesis;GO:0030163//protein catabolic process;GO:0042952//beta-ketoadipate pathway	--	8.635	9.247	10.409	10.276	11.09	10.046	7.754	7.846	7.175	7.899	8.449	6.157	8.046	7.858	6.827	7.538	8.629	7.891
ncbi_105038276	black	72.4147385	XP_010912331.1 uncharacterized protein LOC105038276 [Elaeis guineensis]	--	-	-	-	-	--	-	-	-	--	14.108	14.818	12.179	11.464	14.339	12.621	10.427	11.505	11.015	12.29	11.405	9.778	9.491	8.733	10.277	10.096	9.24	9.63
ncbi_105038477	black	91.35482688	XP_010912582.1 TOM1-like protein 4 [Elaeis guineensis]	TOL3	-	-	-	-	--	-	-	GO:0006886//intracellular protein transport	--	42.34	40.831	39.646	40.415	38.977	43.281	32.554	33.364	33.331	32.473	35.617	29.069	33.006	33.296	32.448	35.323	34.728	37.38
ncbi_105038491	black	2.744692338	XP_010912611.1 probable gamma-secretase subunit PEN-2 [Elaeis guineensis]	At5g09310	-	-	-	-	--	-	-	-	--	12.478	12.28	9.451	15.454	10.421	11.273	10.633	9.99	12.605	12.831	11.81	10.149	10.419	8.295	9.348	12.719	11.047	14.029
ncbi_105038601	black	91.34433603	XP_010912753.1 mitochondrial proton/calcium exchanger protein [Elaeis guineensis]	LETM1	-	-	-	-	--	-	GO:0005509//calcium ion binding	GO:0006915//apoptotic process	--	18.409	18.221	15.311	16.035	15.948	16.64	12.313	12.708	13.382	11.714	10.904	12.543	12.019	12.994	12.63	13.46	12.838	12.806
ncbi_105038678	black	33.30633816	XP_010912858.1 F-box protein SKIP14 [Elaeis guineensis]	SKIP14	-	-	-	-	--	-	GO:0005515//protein binding	-	--	9.006	8.177	7.053	8.206	8.654	8.811	7.562	8.003	8.469	7.997	8.101	6.394	6.808	7.418	6.899	6.762	6.5	7.923
ncbi_105038719	black	108.8478088	XP_010912919.1 ribonuclease 3 [Elaeis guineensis]	RNALX	-	-	-	-	EC:4.6.1.19	-	GO:0003723//RNA binding;GO:0033897//ribonuclease T2 activity	-	--	26.128	28.425	23.525	37.401	29.567	22.656	11.771	16.5	13.247	9.046	12.913	9.846	12.388	11.141	11.309	10.316	13.182	13.709
ncbi_105038726	black	11.08992972	XP_010912891.1 26S proteasome non-ATPase regulatory subunit 6 [Elaeis guineensis]	RPN7	Genetic Information Processing	Folding, sorting and degradation	ko03050//Proteasome	K03037	--	-	GO:0048487//beta-tubulin binding	GO:0007021//tubulin complex assembly;GO:0007023//post-chaperonin tubulin folding pathway	--	45.673	37.601	40.781	45.778	40.758	43.59	38.458	39.306	42.445	34.981	39.743	32.434	40.136	40.377	38.98	42.957	35.506	37.698
ncbi_105038743	black	40.41337997	XP_010912918.2 pentatricopeptide repeat-containing protein At5g50280, chloroplastic [Elaeis guineensis]	EMB1006	-	-	-	-	--	GO:0005739//mitochondrion	GO:0000774//adenyl-nucleotide exchange factor activity;GO:0016740//transferase activity;GO:0042803//protein homodimerization activity;GO:0051087//chaperone binding	GO:0006457//protein folding;GO:0019475//L-lysine catabolic process to acetate	--	20.33	22.611	20.454	21.847	24.001	24.689	20.115	16.944	22.234	22.433	22.743	16.557	15.458	16.153	14.566	17.706	16.486	18.943
ncbi_105038764	black	124.7248334	XP_010912953.1 cytochrome b5 [Elaeis guineensis]	Os05g0108800	-	-	-	-	--	-	-	-	--	54.262	53.441	43.352	42.619	53.188	47.387	33.953	35.652	32.122	27.617	32.451	20.51	22.398	27.606	28.199	28.557	31.297	32.067
ncbi_105038808	black	9.962222619	XP_019703527.1 CBS domain-containing protein CBSCBSPB5 isoform X1 [Elaeis guineensis]	CBSCBSPB4	-	-	-	-	--	GO:0009898//cytoplasmic side of plasma membrane;GO:0043190//ATP-binding cassette (ABC) transporter complex	GO:0003938//IMP dehydrogenase activity;GO:0004122//cystathionine beta-synthase activity;GO:0005515//protein binding;GO:0005524//ATP binding;GO:0016853//isomerase activity	GO:0005975//carbohydrate metabolic process;GO:0009152//purine ribonucleotide biosynthetic process;GO:0015837//amine transport;GO:0019344//cysteine biosynthetic process	--	2.897	3.905	3.74	3.09	4.567	4.542	3.178	2.752	2.955	3.644	3.219	3.42	2.605	3.498	2.809	2.85	2.808	3.524
ncbi_105038941	black	5.192147775	XP_010913175.1 uncharacterized protein LOC105038941 [Elaeis guineensis]	--	-	-	-	-	--	-	-	-	--	6.868	7.818	5.664	9.272	6.159	6.115	9.072	7.957	7.095	5.015	5.417	3.175	6.496	4.221	4.264	5.409	5.32	6.339
ncbi_105039050	black	98.07903525	XP_010913329.1 uncharacterized protein LOC105039050 [Elaeis guineensis]	--	-	-	-	-	--	GO:0005815//microtubule organizing center;GO:0031514//motile cilium	GO:0043130//ubiquitin binding	GO:0048870//cell motility	--	42.463	40.28	37.116	36.539	39.066	36.108	33.524	30.007	31.199	30.685	32.415	28.216	30.965	28.621	29.226	30.634	27.946	33.535
ncbi_105039054	black	69.14384505	XP_010913334.1 calmodulin-binding receptor-like cytoplasmic kinase 3 [Elaeis guineensis]	CRCK3	-	-	-	-	--	-	GO:0004672//protein kinase activity;GO:0005524//ATP binding	GO:0006468//protein phosphorylation	--	7.88	10.173	7.301	10.682	11.888	10.244	6.142	7.324	7.605	6.56	7.381	7.635	6.609	5.92	6.231	6.925	5.915	5.438
ncbi_105039258	black	123.9434064	XP_010913647.1 CASP-like protein 2C1 [Elaeis guineensis]	Os06g0656300	-	-	-	-	--	-	-	-	--	74.492	65.055	66.499	71.529	73.789	72.153	56.983	50.522	58.753	55.543	58.319	45.525	50.653	57.574	54.126	58.723	54.41	53.46
ncbi_105039460	black	59.04970268	XP_010913914.2 linoleate 13S-lipoxygenase 2-1, chloroplastic [Elaeis guineensis]	LOX2.1	Metabolism;Metabolism;Metabolism;Metabolism	Global and overview maps;Global and overview maps;Lipid metabolism;Lipid metabolism	ko01100//Metabolic pathways;ko01110//Biosynthesis of secondary metabolites;ko00592//alpha-Linolenic acid metabolism;ko00591//Linoleic acid metabolism	K00454	EC:1.13.11.12	-	GO:0005515//protein binding;GO:0016702//oxidoreductase activity, acting on single donors with incorporation of molecular oxygen, incorporation of two atoms of oxygen;GO:0046872//metal ion binding	-	--	102.375	87.177	94.632	109.013	111.019	109.416	74.541	76.503	72.064	106.203	98.762	81.177	59.618	66.084	64.519	69.616	65.588	68.747
ncbi_105039523	black	24.3811894	XP_010914005.1 phosphatidylinositol/phosphatidylcholine transfer protein SFH13 isoform X1 [Elaeis guineensis]	SFH13	-	-	-	-	--	-	-	-	--	11.038	10.3	10.464	12.483	11.021	11.15	9.144	10.836	11.231	8.893	8.441	8.153	8.169	9.776	9.086	10.441	10.202	11.153
ncbi_105039570	black	2.720195988	XP_010914062.1 very-long-chain aldehyde decarbonylase GL1-1 isoform X1 [Elaeis guineensis]	GL1-1	-	-	-	-	--	-	GO:0004316//3-oxoacyl-[acyl-carrier-protein] reductase (NADPH) activity;GO:0005506//iron ion binding;GO:0016491//oxidoreductase activity	GO:0006633//fatty acid biosynthetic process;GO:0008610//lipid biosynthetic process	--	3.025	3.719	2.962	2.975	3.813	4.135	3.573	3.086	2.935	3.116	2.925	3.146	3.109	3.012	3.394	3.669	2.675	3.072
ncbi_105039602	black	34.76335324	XP_010914103.1 zinc finger protein CONSTANS-LIKE 3 [Elaeis guineensis]	COL3	-	-	-	-	--	-	GO:0005515//protein binding;GO:0008270//zinc ion binding	-	CO-like	581.655	541.156	438.178	597.915	564.956	534.769	494.248	507.83	478.612	523.34	538.192	464.605	424.485	404.713	429	489.147	479.997	544.361
ncbi_105039645	black	61.13617244	XP_010914160.1 uncharacterized protein LOC105039645 isoform X1 [Elaeis guineensis]	--	-	-	-	-	--	-	GO:0004842//ubiquitin-protein transferase activity	GO:0044403//biological process involved in symbiotic interaction	--	35.82	36.936	28.742	33.617	34.314	35.675	29.144	29.791	31.45	33.008	31.295	27.15	26.764	30.048	29.708	27.334	30.239	27.674
ncbi_105039758	black	99.47225237	XP_010914319.1 protein ECERIFERUM 26-like [Elaeis guineensis]	CER26L	-	-	-	-	--	-	GO:0016747//acyltransferase activity, transferring groups other than amino-acyl groups	-	--	13.781	15.326	12.855	16.733	15.922	14.994	9.169	8.106	10.62	9.958	10.928	8.352	6.49	8.053	8.566	12.345	10.488	12.533
ncbi_105039768	black	31.9751869	XP_010914334.1 coproporphyrinogen-III oxidase 1, chloroplastic [Elaeis guineensis]	CPX	Metabolism;Metabolism;Metabolism	Global and overview maps;Global and overview maps;Metabolism of cofactors and vitamins	ko01100//Metabolic pathways;ko01110//Biosynthesis of secondary metabolites;ko00860//Porphyrin metabolism	K00228	EC:1.3.3.3	-	GO:0004109//coproporphyrinogen oxidase activity	GO:0006779//porphyrin-containing compound biosynthetic process	--	65.335	69.307	57.349	70.854	73.725	67.767	64.991	67.466	64.752	65.826	68.555	57.672	54.728	56.936	60.211	61.479	58.871	62.569
ncbi_105039921	black	85.81063103	XP_010914547.1 transmembrane protein 205 [Elaeis guineensis]	TMEM205	-	-	-	-	--	-	GO:0022857//transmembrane transporter activity	-	--	67.661	67.58	64.196	68.092	66.172	67.322	56.217	55.829	54.828	58.41	59.857	56.149	54.13	54.939	59.695	60.438	63.774	58.575
ncbi_105040195	black	120.9566312	XP_010914922.1 early nodulin-93 [Elaeis guineensis]	--	-	-	-	-	--	-	-	-	--	31.088	30.72	24.724	26.493	28.517	29.086	16.059	16.908	16.713	13.074	18.044	13.513	13.49	11.728	14.642	18.093	20.706	17.783
ncbi_105040205	black	67.17094454	XP_010914931.1 uncharacterized protein LOC105040205 [Elaeis guineensis]	--	-	-	-	-	--	-	-	-	--	8.247	7.946	7.155	7.793	12.568	9.21	6.122	5.57	5.964	6.033	4.69	3.201	4.499	5.924	4.961	6.297	7.225	6.638
ncbi_105040225	black	37.07870825	XP_019705147.1 uncharacterized protein LOC105040225 [Elaeis guineensis]	nahG	-	-	-	-	--	GO:0009331//glycerol-3-phosphate dehydrogenase complex;GO:0009342//glutamate synthase complex (NADPH)	GO:0003824//catalytic activity;GO:0004355//glutamate synthase (NADPH) activity;GO:0004368//glycerol-3-phosphate dehydrogenase (quinone) activity;GO:0016166//phytoene dehydrogenase activity;GO:0016491//oxidoreductase activity;GO:0016647//oxidoreductase activity, acting on the CH-NH group of donors, oxygen as acceptor;GO:0016701//oxidoreductase activity, acting on single donors with incorporation o…	GO:0006071//glycerol metabolic process;GO:0006537//glutamate biosynthetic process;GO:0006744//ubiquinone biosynthetic process;GO:0009228//thiamine biosynthetic process;GO:0015995//chlorophyll biosynthetic process;GO:0016117//carotenoid biosynthetic process;GO:0018874//benzoate metabolic process;GO:0030494//bacteriochlorophyll biosynthetic process	--	11.237	9.983	9.379	11.297	11.531	9.667	9.944	9.996	9.265	9.732	9.944	8.205	8.948	8.918	7.241	9.198	8.831	10.117
ncbi_105040232	black	20.17077396	XP_010914962.1 root phototropism protein 3 [Elaeis guineensis]	RPT3	-	-	-	-	--	-	-	-	--	11.657	9.139	10.167	8.039	7.854	9.773	10.591	11.377	12.887	11.449	13.699	14.361	11.089	10.942	10.491	10.369	10.98	11.864
ncbi_105040258	black	66.06074167	XP_029118953.1 E3 ubiquitin-protein ligase At1g12760-like isoform X1 [Elaeis guineensis]	At4g11680	-	-	-	-	--	GO:0000109//nucleotide-excision repair complex;GO:0005680//anaphase-promoting complex	GO:0008270//zinc ion binding;GO:0046872//metal ion binding;GO:0061630//ubiquitin protein ligase activity;GO:0097602//cullin family protein binding	GO:0006289//nucleotide-excision repair;GO:0031145//anaphase-promoting complex-dependent catabolic process	--	8.677	7.065	7.545	9.197	8.178	7.071	6.776	5.745	5.454	7.059	6.12	5.206	5.714	5.983	5.544	6.743	4.983	4.528
ncbi_105040303	black	5.57202098	XP_010915075.1 dehydrogenase/reductase SDR family member 12 [Elaeis guineensis]	DHRS12	-	-	-	-	EC:1.1.-.-	-	GO:0003824//catalytic activity;GO:0004316//3-oxoacyl-[acyl-carrier-protein] reductase (NADPH) activity;GO:0004488//methylenetetrahydrofolate dehydrogenase (NADP+) activity;GO:0004757//sepiapterin reductase activity;GO:0008667//2,3-dihydro-2,3-dihydroxybenzoate dehydrogenase activity;GO:0008678//2-deoxy-D-gluconate 3-dehydrogenase activity;GO:0016491//oxidoreductase activity;GO:0016630//protochlor…	GO:0000272//polysaccharide catabolic process;GO:0006633//fatty acid biosynthetic process;GO:0006729//tetrahydrobiopterin biosynthetic process;GO:0015995//chlorophyll biosynthetic process	--	10.557	11.063	12.528	12.452	12.43	13.258	10.552	11.689	12.601	10.436	12.595	10.522	9.225	9.846	10.321	12.116	11.62	12.898
ncbi_105040429	black	67.81463782	XP_010915243.1 V-type proton ATPase subunit B 2 [Elaeis guineensis]	VHA-B2	Metabolism;Metabolism;Cellular Processes	Global and overview maps;Energy metabolism;Transport and catabolism	ko01100//Metabolic pathways;ko00190//Oxidative phosphorylation;ko04145//Phagosome	K02147	--	GO:0000275//mitochondrial proton-transporting ATP synthase complex, catalytic sector F(1);GO:0009288//bacterial-type flagellum;GO:0016469//proton-transporting two-sector ATPase complex;GO:0016471//vacuolar proton-transporting V-type ATPase complex;GO:0030257//type III protein secretion system complex;GO:0045261//proton-transporting ATP synthase complex, catalytic core F(1);GO:0045262//plasma memb…	GO:0005524//ATP binding;GO:0008553//P-type proton-exporting transporter activity;GO:0016887//ATP hydrolysis activity;GO:0046933//proton-transporting ATP synthase activity, rotational mechanism;GO:0046961//proton-transporting ATPase activity, rotational mechanism	GO:0001539//cilium or flagellum-dependent cell motility;GO:0015986//ATP synthesis coupled proton transport;GO:0030254//protein secretion by the type III secretion system;GO:0046034//ATP metabolic process;GO:1902600//proton transmembrane transport	--	50.231	54.548	51.504	47.822	46.517	47.231	40.896	38.337	39.803	37.055	38.696	34.997	40.475	37.88	37.708	43.273	42.47	41.509
ncbi_105040469	black	7.683194873	XP_010915308.1 protein ALWAYS EARLY 3 [Elaeis guineensis]	ALY3	-	-	-	-	--	-	-	-	MYB_related	6.16	6.788	7.263	10.036	9.834	8.075	6.799	5.266	6.404	7.027	6.555	6.121	4.949	4.434	5.474	9.567	8.846	9.601
ncbi_105040480	black	88.26940466	XP_010915328.1 peroxisomal membrane protein PMP22 isoform X1 [Elaeis guineensis]	PMP22	Cellular Processes	Transport and catabolism	ko04146//Peroxisome	K13347	--	GO:0016021//integral component of membrane	GO:0048040//UDP-glucuronate decarboxylase activity	-	--	16.762	15.716	13.624	17.415	19.299	16.539	12.586	13.252	12.591	13.341	12.847	9.439	13.076	11.717	12.513	14.179	14.579	12.644
ncbi_105040509	black	47.61222856	XP_010915365.1 acid phosphatase 1 [Elaeis guineensis]	APS1	-	-	-	-	--	-	-	-	--	148.197	135.01	120.434	156.156	136.239	129.171	126.097	132.427	126.15	130.944	135.016	101.99	113.257	114.088	109.822	117.944	114.48	115.888
ncbi_105040572	black	57.38268788	XP_010915456.3 ras-related protein RABB1c [Elaeis guineensis]	RABB1C	-	-	-	-	--	GO:0005737//cytoplasm	GO:0003924//GTPase activity;GO:0005525//GTP binding;GO:0043022//ribosome binding	GO:0006400//tRNA modification;GO:0042254//ribosome biogenesis	--	20.926	19.337	16.758	18.677	23.455	20.975	17.876	18.22	15.751	14.795	16.328	16.376	15.218	14.382	16.058	15.545	18.522	16.536
ncbi_105040656	black	21.78417631	XP_010915593.1 magnesium-chelatase subunit ChlI, chloroplastic [Elaeis guineensis]	CHLI	Metabolism;Metabolism;Metabolism	Global and overview maps;Global and overview maps;Metabolism of cofactors and vitamins	ko01100//Metabolic pathways;ko01110//Biosynthesis of secondary metabolites;ko00860//Porphyrin metabolism	K03405	EC:6.6.1.1	GO:0009360//DNA polymerase III complex;GO:0010007//magnesium chelatase complex	GO:0003677//DNA binding;GO:0003887//DNA-directed DNA polymerase activity;GO:0004176//ATP-dependent peptidase activity;GO:0004252//serine-type endopeptidase activity;GO:0004386//helicase activity;GO:0005524//ATP binding;GO:0008134//transcription factor binding;GO:0016851//magnesium chelatase activity;GO:0016887//ATP hydrolysis activity	GO:0006260//DNA replication;GO:0006355//regulation of transcription, DNA-templated;GO:0006508//proteolysis;GO:0009306//protein secretion;GO:0015995//chlorophyll biosynthetic process;GO:0030436//asexual sporulation;GO:0032508//DNA duplex unwinding;GO:0043107//type IV pilus-dependent motility	--	58.7	56.076	52.301	55.806	62.22	52.191	55.427	57.293	52.711	55.721	53.457	51.249	44.857	46.558	47.944	54.435	51.767	54.757
ncbi_105040704	black	17.61099224	XP_010915660.1 endoglucanase 19 [Elaeis guineensis]	At1g64390	Metabolism;Metabolism	Global and overview maps;Carbohydrate metabolism	ko01100//Metabolic pathways;ko00500//Starch and sucrose metabolism	K01179	EC:3.2.1.4	-	GO:0004553//hydrolase activity, hydrolyzing O-glycosyl compounds;GO:0030246//carbohydrate binding	GO:0005975//carbohydrate metabolic process	--	582.342	568.045	532.86	511.698	536.281	484.482	588.492	576.473	598.286	669.696	635.197	557.719	586.643	610.148	613.346	584.124	566.046	597.153
ncbi_105040847	black	52.41201842	XP_010915868.1 probable inactive nicotinamidase At3g16190 isoform X1 [Elaeis guineensis]	At3g16190	-	-	-	-	--	-	-	-	--	21.106	22.939	20.013	21.355	23.567	23.957	16.939	18.603	18.517	23.303	19.183	17.995	17.496	16.931	15.716	19.248	17.007	15.932
ncbi_105040929	black	87.11929265	XP_010915988.1 eukaryotic translation initiation factor 1A [Elaeis guineensis]	EIF1AX	-	-	-	-	--	-	GO:0003723//RNA binding;GO:0003743//translation initiation factor activity	GO:0006413//translational initiation	--	31.69	28.301	25.781	35.98	34.931	26.813	24.029	22.425	26.287	20.82	20.799	21.297	22.393	22.413	22.092	23.774	23.265	21.352
ncbi_105040957	black	39.78358991	XP_010916027.1 auxin response factor 3 [Elaeis guineensis]	ARF15	Environmental Information Processing	Signal transduction	ko04075//Plant hormone signal transduction	K14486	--	GO:0005634//nucleus	GO:0003677//DNA binding	GO:0006355//regulation of transcription, DNA-templated;GO:0009725//response to hormone	ARF	9.161	8.146	7.334	8.739	10.104	9.721	7.847	7.903	8.366	8.948	8.341	6.884	6.307	6.787	7.653	8.426	8.041	6.613
ncbi_105040977	black	20.78590666	XP_010916049.1 D-aminoacyl-tRNA deacylase [Elaeis guineensis]	dtd	-	-	-	-	EC:3.1.1.96	GO:0005737//cytoplasm	GO:0002161//aminoacyl-tRNA editing activity;GO:0004045//aminoacyl-tRNA hydrolase activity;GO:0051499//D-aminoacyl-tRNA deacylase activity	GO:0008152//metabolic process	--	8.911	10.457	8.774	11.722	12.844	12.901	8.842	9.955	6.668	8.025	6.89	6.691	8.344	7.88	9.453	11.64	9.833	9.184
ncbi_105040979	black	107.4676547	XP_010916052.1 homogentisate 1,2-dioxygenase isoform X1 [Elaeis guineensis]	HGO	Metabolism;Metabolism	Global and overview maps;Amino acid metabolism	ko01100//Metabolic pathways;ko00350//Tyrosine metabolism	K00451	EC:1.13.11.5	-	GO:0004411//homogentisate 1,2-dioxygenase activity	GO:0006559//L-phenylalanine catabolic process;GO:0006570//tyrosine metabolic process;GO:0006572//tyrosine catabolic process	--	41.053	37.145	32.289	37.94	37.209	33.28	23.411	25.048	25.508	29.306	23.121	25.897	22.053	25.447	22.642	28.466	28.672	25.902
ncbi_105041016	black	69.19721035	XP_010916100.1 aspartic proteinase oryzasin-1 isoform X1 [Elaeis guineensis]	Os05g0567100	-	-	-	-	EC:3.4.23.40	-	-	GO:0006629//lipid metabolic process	--	339.544	325.674	296.364	324.52	337.037	324.34	288.689	277.838	305.256	322.653	320.219	264.019	234.176	273.195	270.391	284.747	268.274	288.767
ncbi_105041023	black	103.7044384	XP_029119188.1 cilia- and flagella-associated protein 251 isoform X2 [Elaeis guineensis]	--	-	-	-	-	--	-	GO:0004222//metalloendopeptidase activity	GO:0006508//proteolysis	--	29.74	26.579	26.453	28.94	29	26.871	26.04	24.932	24.919	22.787	22.164	20.071	19.425	21.706	20.673	23.158	22.434	24.187
ncbi_105041168	black	22.04220318	XP_010916324.1 uncharacterized protein LOC105041168 [Elaeis guineensis]	--	-	-	-	-	--	-	-	-	--	1.481	1.7	2.944	0.703	0.919	1.047	1.019	0.675	0.969	1.688	3.547	5.026	5.419	3.607	3.374	2.834	2.429	4.208
ncbi_105041177	black	7.571535421	XP_010916336.1 polyadenylate-binding protein-interacting protein 6 [Elaeis guineensis]	--	-	-	-	-	--	-	GO:0043130//ubiquitin binding	-	--	4.749	5.064	3.528	5.305	4.632	5.364	3.648	5.214	5.862	4.272	3.344	4.005	3.938	3.359	3.893	4.64	3.685	3.735
ncbi_105041228	black	89.31947288	XP_010916401.1 transcription factor bHLH75 [Elaeis guineensis]	BEE1	-	-	-	-	--	-	GO:0046983//protein dimerization activity	-	bHLH	2.757	3.065	3.327	2.341	3.386	2.546	4.659	4.91	5.631	6.342	6.057	6.585	5.283	6.191	4.822	5.7	5.573	7.057
ncbi_105041263	black	104.1905535	XP_029119252.1 LEAF RUST 10 DISEASE-RESISTANCE LOCUS RECEPTOR-LIKE PROTEIN KINASE-like 1.2 isoform X1 [Elaeis guineensis]	LRK10L-1.2	-	-	-	-	--	-	GO:0004672//protein kinase activity;GO:0005524//ATP binding;GO:0030247//polysaccharide binding	GO:0006468//protein phosphorylation	--	79.786	72.29	78.724	74.367	76.347	72.834	59.462	60.738	63.251	58.795	59.148	55.841	51.306	59.031	58.132	67.041	60.576	63.501
ncbi_105041274	black	84.19886121	XP_010916470.1 lipid phosphate phosphatase 2 isoform X1 [Elaeis guineensis]	LPP3	Metabolism;Metabolism;Metabolism	Global and overview maps;Lipid metabolism;Lipid metabolism	ko01110//Biosynthesis of secondary metabolites;ko00564//Glycerophospholipid metabolism;ko00561//Glycerolipid metabolism	K18693	EC:3.1.3.81 3.1.3.4	-	-	-	--	4.111	4.846	2.731	3.831	4.64	4.668	2.853	2.982	3.034	2.657	2.719	2.186	2.99	2.756	2.363	2.861	2.932	2.832
ncbi_105041312	black	14.55519932	XP_010916532.1 J domain-containing protein spf31 [Elaeis guineensis]	DNAJC8	-	-	-	-	--	-	GO:0005515//protein binding	GO:0006457//protein folding;GO:0009408//response to heat	--	14.688	14.226	12.271	16.523	17.208	13.527	15.095	13.091	14.023	14.123	12.383	12.969	11.432	13.756	14.036	13.664	13.04	13.626
ncbi_105041334	black	101.4515061	XP_010916562.1 phosphatidylinositol 4-phosphate 5-kinase 1 isoform X1 [Elaeis guineensis]	PIPK1	Metabolism;Cellular Processes;Metabolism;Environmental Information Processing	Global and overview maps;Transport and catabolism;Carbohydrate metabolism;Signal transduction	ko01100//Metabolic pathways;ko04144//Endocytosis;ko00562//Inositol phosphate metabolism;ko04070//Phosphatidylinositol signaling system	K00889	EC:2.7.1.68	-	GO:0016307//phosphatidylinositol phosphate kinase activity	GO:0046488//phosphatidylinositol metabolic process	--	13.195	13.919	13.258	13.578	14.264	11.59	10.711	9.54	11.715	9.747	10.137	9.882	8.739	8.581	8.359	9.583	10.397	9.624
ncbi_105041369	black	65.59275284	XP_010916619.1 protein WEAK CHLOROPLAST MOVEMENT UNDER BLUE LIGHT 1 [Elaeis guineensis]	WEB1	-	-	-	-	--	-	GO:0005507//copper ion binding;GO:0005524//ATP binding;GO:0009055//electron transfer activity	GO:0007059//chromosome segregation;GO:0030261//chromosome condensation	--	24.624	22.092	22.253	24.495	26.139	23.493	21.213	19.34	21.288	20.365	22.106	17.14	18.744	21.641	20.617	22.068	20.179	22.036
ncbi_105041406	black	73.62534382	XP_010916678.1 protein CutA 1, chloroplastic [Elaeis guineensis]	CUTA	-	-	-	-	--	-	-	GO:0010038//response to metal ion	--	47.794	42.349	42.724	44.208	50.03	49.674	37.897	38.123	42.284	34.232	35.623	35.795	34.955	35.274	39.384	41.06	40.143	41.628
ncbi_105041633	black	109.1965371	XP_010916902.1 acyl-coenzyme A oxidase 2, peroxisomal [Elaeis guineensis]	ACX2	Metabolism;Metabolism;Metabolism;Cellular Processes;Metabolism;Metabolism;Metabolism;Metabolism;Metabolism;Metabolism	Global and overview maps;Global and overview maps;Global and overview maps;Transport and catabolism;Global and overview maps;Lipid metabolism;Lipid metabolism;Metabolism of other amino acids;Carbohydrate metabolism;Lipid metabolism	ko01100//Metabolic pathways;ko01110//Biosynthesis of secondary metabolites;ko01200//Carbon metabolism;ko04146//Peroxisome;ko01212//Fatty acid metabolism;ko00592//alpha-Linolenic acid metabolism;ko00071//Fatty acid degradation;ko00410//beta-Alanine metabolism;ko00640//Propanoate metabolism;ko01040//Biosynthesis of unsaturated fatty acids	K00232	EC:1.3.3.6	GO:0005777//peroxisome	GO:0003997//acyl-CoA oxidase activity;GO:0016627//oxidoreductase activity, acting on the CH-CH group of donors;GO:0018515//pimeloyl-CoA dehydrogenase activity	GO:0006635//fatty acid beta-oxidation	--	13.172	13.532	11.178	10.981	14.529	13.762	9.532	8.747	9.54	10.009	9.795	7.687	8.983	8.49	7.791	9.796	9.114	9.942
ncbi_105041681	black	104.3757228	XP_010916976.1 uncharacterized oxidoreductase At4g09670 [Elaeis guineensis]	At4g09670	-	-	-	-	--	-	GO:0016491//oxidoreductase activity;GO:0050112//inositol 2-dehydrogenase activity	GO:0019310//inositol catabolic process	--	14.439	12.04	10.558	14.265	12.173	13.402	6.577	8.295	9.463	9.252	7.432	7.283	8.388	6.164	7.245	9.895	8.925	8.797
ncbi_105041685	black	18.92244822	XP_010916979.2 uncharacterized oxidoreductase At4g09670 [Elaeis guineensis]	At4g09670	-	-	-	-	--	-	GO:0016491//oxidoreductase activity;GO:0050112//inositol 2-dehydrogenase activity	GO:0019310//inositol catabolic process	--	7.862	6.253	5.134	7.717	9.493	7.746	5.341	4.933	7.518	7.205	6.08	6.919	5.826	5.625	3.701	6.027	5.679	6.497
ncbi_105041750	black	26.58962798	XP_010917066.1 soluble inorganic pyrophosphatase 1 isoform X1 [Elaeis guineensis]	PPA1	Metabolism	Energy metabolism	ko00190//Oxidative phosphorylation	K01507	EC:3.6.1.1	GO:0005737//cytoplasm	GO:0000287//magnesium ion binding;GO:0004427//inorganic diphosphatase activity	GO:0006796//phosphate-containing compound metabolic process	--	15.64	15.77	13.271	16.665	18.023	17.175	15.15	12.992	15.193	13.258	11.906	12.761	14.703	14.031	14.045	15.717	14.333	15.533
ncbi_105042002	black	65.49645411	XP_010917399.1 sucrose synthase 1 [Elaeis guineensis]	SUS3	Metabolism;Metabolism;Metabolism	Global and overview maps;Global and overview maps;Carbohydrate metabolism	ko01100//Metabolic pathways;ko01110//Biosynthesis of secondary metabolites;ko00500//Starch and sucrose metabolism	K00695	EC:2.4.1.13	-	GO:0003700//DNA-binding transcription factor activity;GO:0004373//glycogen (starch) synthase activity;GO:0005525//GTP binding;GO:0008194//UDP-glycosyltransferase activity;GO:0009011//starch synthase activity;GO:0016157//sucrose synthase activity;GO:0016597//amino acid binding;GO:0016757//glycosyltransferase activity	GO:0005978//glycogen biosynthetic process;GO:0005985//sucrose metabolic process;GO:0006355//regulation of transcription, DNA-templated;GO:0009058//biosynthetic process;GO:0010125//mycothiol biosynthetic process;GO:0071793//bacillithiol biosynthetic process	--	9.468	6.972	7.269	9.24	9.815	9.539	7.174	6.855	6.09	6.615	5.165	6.317	5.944	6.812	6.688	7.055	7.275	6.896
ncbi_105042053	black	9.898386225	XP_010917461.1 uncharacterized protein LOC105042053 [Elaeis guineensis]	--	-	-	-	-	--	-	-	-	--	3.725	5.89	6.605	5.078	4.209	5.527	5.686	6.447	5.902	6.242	5.982	5.456	7.111	4.777	7.058	5.558	7.013	7.743
ncbi_105042147	black	137.6402852	XP_010917562.1 auxin-responsive protein IAA27 [Elaeis guineensis]	IAA27	Environmental Information Processing	Signal transduction	ko04075//Plant hormone signal transduction	K14484	--	-	GO:0043767//pyrrolysyl-tRNA synthetase activity	GO:0006418//tRNA aminoacylation for protein translation	--	63.833	59.339	53.192	57.456	54.569	55.721	33.997	32.118	35.762	38.524	37.021	29.946	33.859	32.572	33.287	33.693	37.428	31.743
ncbi_105042182	black	79.35774247	XP_010917604.1 pentatricopeptide repeat-containing protein At3g04750, mitochondrial [Elaeis guineensis]	PCMP-E81	-	-	-	-	--	GO:0005739//mitochondrion	-	-	--	6.633	5.556	6.874	6.828	6.247	5.659	4.755	4.643	5.256	5.428	5.462	4.148	4.203	3.697	4.741	4.779	4.5	4.88
ncbi_105042324	black	50.46727877	XP_010917790.1 serine/threonine-protein kinase STY13 [Elaeis guineensis]	STY13	-	-	-	-	--	-	GO:0004672//protein kinase activity;GO:0005524//ATP binding	GO:0006468//protein phosphorylation	--	15.178	14.575	12.174	13.25	14.015	13.85	13.475	12.613	12.571	12.424	13.076	11.534	9.497	11.139	12.285	12.285	11.74	12.403
ncbi_105042326	black	94.03980848	XP_010917794.2 uncharacterized protein LOC105042326 isoform X1 [Elaeis guineensis]	--	-	-	-	-	--	-	GO:0008374//O-acyltransferase activity;GO:0016788//hydrolase activity, acting on ester bonds	GO:0006629//lipid metabolic process	--	6.697	7.193	6.037	6.671	6.16	6.31	3.486	3.941	2.35	4.034	3.66	3.284	4.354	2.245	3.242	3.862	3.881	3.611
ncbi_105042368	black	90.43560306	XP_010917841.1 protein RRP6-like 2 [Elaeis guineensis]	RRP6L2	Genetic Information Processing	Folding, sorting and degradation	ko03018//RNA degradation	K12591	EC:3.1.13.-	GO:0000176//nuclear exosome (RNase complex)	GO:0003676//nucleic acid binding;GO:0008408//3'-5' exonuclease activity;GO:0016891//endoribonuclease activity, producing 5'-phosphomonoesters	GO:0006139//nucleobase-containing compound metabolic process;GO:0006396//RNA processing	--	23.53	23.322	19.929	21.121	21.333	20.958	16.676	18.153	16.964	18.089	18.203	16.217	16.445	17.634	18.326	18.896	17.424	19.332
ncbi_105042489	black	61.8603586	XP_010918024.1 pyruvate kinase, cytosolic isozyme [Elaeis guineensis]	At4g26390	Metabolism;Metabolism;Metabolism;Metabolism;Metabolism;Metabolism	Global and overview maps;Global and overview maps;Global and overview maps;Global and overview maps;Carbohydrate metabolism;Carbohydrate metabolism	ko01100//Metabolic pathways;ko01110//Biosynthesis of secondary metabolites;ko01200//Carbon metabolism;ko01230//Biosynthesis of amino acids;ko00010//Glycolysis / Gluconeogenesis;ko00620//Pyruvate metabolism	K00873	EC:2.7.1.40	GO:0005737//cytoplasm	GO:0000287//magnesium ion binding;GO:0003824//catalytic activity;GO:0004743//pyruvate kinase activity;GO:0030955//potassium ion binding	GO:0006096//glycolytic process	--	10.427	10.035	9.913	10.194	11.646	9.943	8.729	7.779	7.157	10.224	9.869	7.086	7.305	7.071	7.825	6.763	8.258	8.524
ncbi_105042658	black	115.7785619	XP_010918252.2 NPC intracellular cholesterol transporter 1 isoform X2 [Elaeis guineensis]	Npc1	-	-	-	-	--	GO:0016020//membrane;GO:0016021//integral component of membrane	-	-	--	95.325	87.649	84.656	106.867	112.519	105.256	80.844	80.041	82.862	80.831	84.459	66.095	59.891	64.678	66.88	69.186	67.463	66.187
ncbi_105042723	black	4.091239414	XP_010918323.1 aldose 1-epimerase [Elaeis guineensis]	GALM	Metabolism;Metabolism;Metabolism;Metabolism	Global and overview maps;Global and overview maps;Carbohydrate metabolism;Carbohydrate metabolism	ko01100//Metabolic pathways;ko01110//Biosynthesis of secondary metabolites;ko00010//Glycolysis / Gluconeogenesis;ko00052//Galactose metabolism	K01785	EC:5.1.3.3	-	GO:0004034//aldose 1-epimerase activity;GO:0016853//isomerase activity	GO:0005975//carbohydrate metabolic process;GO:0006012//galactose metabolic process	--	15.135	13.01	18.235	18.742	19.203	19.185	15.819	12.952	13.426	16.017	18.593	12.097	13.322	13.774	17.877	12.162	14.09	19.72
ncbi_105042744	black	71.99760563	XP_010918345.1 protein PIN-LIKES 7 [Elaeis guineensis]	PILS7	-	-	-	-	--	GO:0016021//integral component of membrane	-	GO:0055085//transmembrane transport	--	17.699	18.474	18.724	18.66	21.316	19.03	16.971	17.303	17.037	15.605	15.676	16.289	11.625	13.396	14.078	14.683	14.031	14.552
ncbi_105042749	black	97.21792057	XP_010918360.1 aspartyl protease family protein 2 [Elaeis guineensis]	APF2	-	-	-	-	EC:3.4.23.-	-	-	-	--	14.421	15.81	15.34	15.298	17.166	15.294	12.757	12.899	11.579	12.222	12.764	11.014	10.496	10.933	10.02	11.615	12.79	13.596
ncbi_105042831	black	89.82996474	XP_010918473.1 ABC transporter G family member 11 [Elaeis guineensis]	ABCG11	-	-	-	-	--	GO:0005575//cellular_component;GO:0005887//integral component of plasma membrane;GO:0009380//excinuclease repair complex;GO:0009898//cytoplasmic side of plasma membrane;GO:0016020//membrane;GO:0016021//integral component of membrane;GO:0043190//ATP-binding cassette (ABC) transporter complex;GO:0055051//ATP-binding cassette (ABC) transporter complex, integrated substrate binding;GO:0055052//ATP-bi…	GO:0003674//molecular_function;GO:0003723//RNA binding;GO:0003724//RNA helicase activity;GO:0003924//GTPase activity;GO:0004020//adenylylsulfate kinase activity;GO:0004127//cytidylate kinase activity;GO:0004527//exonuclease activity;GO:0005260//intracellularly ATP-gated chloride channel activity;GO:0005319//lipid transporter activity;GO:0005524//ATP binding;GO:0005525//GTP binding;GO:0009381//exc…	GO:0000910//cytokinesis;GO:0006139//nucleobase-containing compound metabolic process;GO:0006260//DNA replication;GO:0006289//nucleotide-excision repair;GO:0006310//DNA recombination;GO:0006412//translation;GO:0006790//sulfur compound metabolic process;GO:0006810//transport;GO:0006817//phosphate ion transport;GO:0006824//cobalt ion transport;GO:0006855//xenobiotic transmembrane transport;GO:000686…	--	67.874	59.171	59.831	57.484	61.685	61.32	48.866	46.697	47.247	53.951	54.041	47.439	48.889	48.328	48.235	45.465	45.159	43.315
ncbi_105042859	black	103.5803172	XP_010918508.1 protein NDL1 [Elaeis guineensis]	NDL2	-	-	-	-	--	-	GO:0016787//hydrolase activity;GO:0016788//hydrolase activity, acting on ester bonds;GO:0047570//3-oxoadipate enol-lactonase activity;GO:0070205//2-succinyl-6-hydroxy-2,4-cyclohexadiene-1-carboxylate synthase activity	GO:0006112//energy reserve metabolic process;GO:0009234//menaquinone biosynthetic process;GO:0042952//beta-ketoadipate pathway	--	36.225	33.439	30.337	39.952	37.717	36.936	28.257	27.942	28.829	33.253	30.187	26.699	19.22	24.888	25.755	27.684	26.682	25.739
ncbi_105042870	black	106.242745	XP_010918518.1 membrane steroid-binding protein 1 [Elaeis guineensis]	MSBP2	-	-	-	-	--	-	-	-	--	173.432	166.223	135.802	150.763	151.685	161.62	116.036	111.933	109.88	110.021	107.445	88.255	112.684	118.545	108.735	117.262	119.977	126.24
ncbi_105042934	black	27.4886477	XP_010918607.1 uncharacterized protein LOC105042934 [Elaeis guineensis]	--	-	-	-	-	--	-	-	-	--	17.23	18.082	12.763	16.717	16.739	18.367	15.74	16.56	13.517	10.932	12.198	12.133	14.636	13.812	13.054	12.699	14.057	14.843
ncbi_105042975	black	130.5433389	XP_010918668.1 heavy metal-associated isoprenylated plant protein 3 isoform X1 [Elaeis guineensis]	HIPP05	-	-	-	-	--	-	GO:0005507//copper ion binding;GO:0016491//oxidoreductase activity;GO:0045340//mercury ion binding;GO:0046872//metal ion binding	GO:0006825//copper ion transport;GO:0015694//mercury ion transport	--	14.3	14.342	14.446	15.34	12.964	13.385	7.868	8.096	7.883	8.669	8.947	6.039	7.17	7.781	7.854	8.17	7.688	7.425
ncbi_105043029	black	30.03064843	XP_010918721.1 ATG8-interacting protein 2 [Elaeis guineensis]	ATI2	-	-	-	-	--	-	-	-	--	21.813	21.802	15.499	22.431	19.688	19.354	18.731	19.259	19.455	17.165	15.77	14.745	16.132	18.474	15.619	18.836	16.997	16.332
ncbi_105043034	black	36.22626414	XP_019705816.1 uncharacterized protein LOC105043034 isoform X1 [Elaeis guineensis]	--	-	-	-	-	--	-	-	GO:0006112//energy reserve metabolic process	--	15.389	15.12	13.938	15.224	17.446	17.098	16.095	12.085	14.522	12.573	13.021	11.85	13.306	12.522	14.907	13.438	11.471	13.109
ncbi_105043204	black	96.79591837	XP_010918964.1 beta-amylase 1, chloroplastic [Elaeis guineensis]	BAM1	Metabolism;Metabolism;Metabolism	Global and overview maps;Global and overview maps;Carbohydrate metabolism	ko01100//Metabolic pathways;ko01110//Biosynthesis of secondary metabolites;ko00500//Starch and sucrose metabolism	K01177	EC:3.2.1.2	-	GO:0016161//beta-amylase activity	GO:0000272//polysaccharide catabolic process	--	8.007	7.538	9.611	8.182	8.137	8.404	11.422	12.752	12.002	12.821	11.473	14.367	12.867	15.71	13.189	16.81	14.397	14.282
ncbi_105043313	black	97.07033329	XP_010919114.1 50S ribosomal protein L5, chloroplastic [Elaeis guineensis]	RPL5	Genetic Information Processing	Translation	ko03010//Ribosome	K02931	--	-	-	-	--	122.624	115.22	110.334	108.759	112.648	111.961	99.794	96.124	96.493	88.711	94.532	84.954	87.998	86.703	88.416	90.064	92.257	106.662
ncbi_105043331	black	134.4599737	XP_010919140.1 CBL-interacting protein kinase 9 isoform X1 [Elaeis guineensis]	CIPK9	-	-	-	-	--	-	GO:0004672//protein kinase activity;GO:0005524//ATP binding	GO:0006468//protein phosphorylation;GO:0007165//signal transduction	--	97.925	94.744	87.87	97.49	97.932	89.671	53.928	58.939	59.171	64.588	64.798	55.705	54.263	62.776	60.775	69.929	66.156	62.159
ncbi_105043390	black	71.48202239	XP_010919220.1 RING-H2 finger protein ATL1 [Elaeis guineensis]	ATL1	-	-	-	-	--	GO:0000109//nucleotide-excision repair complex;GO:0005680//anaphase-promoting complex	GO:0003723//RNA binding;GO:0008270//zinc ion binding;GO:0046872//metal ion binding;GO:0061630//ubiquitin protein ligase activity;GO:0097602//cullin family protein binding	GO:0006289//nucleotide-excision repair;GO:0031145//anaphase-promoting complex-dependent catabolic process	--	17.268	19.058	16.586	17.529	18.387	18.995	17.797	14.244	16.856	16.026	14.43	12.081	12.751	14.397	13.656	14.665	12.947	13.794
ncbi_105043499	black	152.6687308	XP_010919365.1 aldehyde dehydrogenase family 3 member F1 [Elaeis guineensis]	ALDH3F1	Metabolism;Metabolism;Metabolism;Metabolism;Metabolism;Metabolism;Metabolism;Metabolism;Metabolism;Metabolism;Metabolism;Metabolism;Metabolism;Metabolism;Metabolism	Global and overview maps;Global and overview maps;Carbohydrate metabolism;Carbohydrate metabolism;Lipid metabolism;Carbohydrate metabolism;Amino acid metabolism;Amino acid metabolism;Lipid metabolism;Amino acid metabolism;Metabolism of other amino acids;Metabolism of cofactors and vitamins;Amino acid metabolism;Amino acid metabolism;Metabolism of terpenoids and polyketides	ko01100//Metabolic pathways;ko01110//Biosynthesis of secondary metabolites;ko00010//Glycolysis / Gluconeogenesis;ko00620//Pyruvate metabolism;ko00561//Glycerolipid metabolism;ko00053//Ascorbate and aldarate metabolism;ko00380//Tryptophan metabolism;ko00330//Arginine and proline metabolism;ko00071//Fatty acid degradation;ko00280//Valine, leucine and isoleucine degradation;ko00410//beta-Alanine met…	K00128	EC:1.2.1.3	-	GO:0003842//1-pyrroline-5-carboxylate dehydrogenase activity;GO:0004350//glutamate-5-semialdehyde dehydrogenase activity;GO:0004491//methylmalonate-semialdehyde dehydrogenase (acylating) activity;GO:0004777//succinate-semialdehyde dehydrogenase (NAD+) activity;GO:0008802//betaine-aldehyde dehydrogenase activity;GO:0009013//succinate-semialdehyde dehydrogenase [NAD(P)+] activity;GO:0016491//oxidor…	GO:0006527//arginine catabolic process;GO:0006561//proline biosynthetic process;GO:0006562//proline catabolic process;GO:0006574//valine catabolic process;GO:0006578//amino-acid betaine biosynthetic process;GO:0009450//gamma-aminobutyric acid catabolic process;GO:0010124//phenylacetate catabolic process	--	292.422	273.256	243.337	306.561	312.011	304.547	229.581	224.088	226.033	219.327	224.555	193.651	190.688	200.31	210.101	209.275	218.421	217.9
ncbi_105043585	black	49.81248992	XP_010919462.1 hsp70-Hsp90 organizing protein [Elaeis guineensis]	HOP2	-	-	-	-	--	GO:0045203//integral component of cell outer membrane	GO:0005215//transporter activity;GO:0005515//protein binding;GO:0042802//identical protein binding	GO:0015774//polysaccharide transport;GO:0042710//biofilm formation	--	33.142	30.627	31.495	34.854	33.105	36.694	32.039	29.968	32.721	28.643	29.613	26.368	27.052	27.174	27.772	32.016	31.139	29.458
ncbi_105043627	black	43.21781652	XP_010919538.1 vesicle-associated protein 1-1 isoform X1 [Elaeis guineensis]	PVA12	-	-	-	-	--	GO:0005815//microtubule organizing center	-	-	--	16.161	16.996	12.309	18.592	18.5	18.036	15.707	14.866	16.019	14.308	11.586	13.532	13.271	12.681	12.239	13.242	15.376	14.547
ncbi_105043628	black	84.00632563	XP_010919542.1 luc7-like protein 3 [Elaeis guineensis]	LUC7L3	-	-	-	-	--	GO:0005685//U1 snRNP	GO:0003729//mRNA binding	GO:0006376//mRNA splice site selection	--	27.147	25.587	25.929	23.941	24.421	23.256	19.47	18.328	20.343	21.952	21.84	17.093	16.914	15.296	16.632	21.898	19.064	19.374
ncbi_105043749	black	64.57059587	XP_010919736.1 transcription factor KUA1 [Elaeis guineensis]	KUA1	-	-	-	-	--	-	-	-	MYB_related	119.68	113.659	109.638	139.118	122.07	131.622	97.371	95.121	91.893	115.05	108.453	95.71	98.327	99.32	109.598	99.243	97.591	98.667
ncbi_105043764	black	125.8409165	XP_010919755.1 ELMO domain-containing protein A isoform X1 [Elaeis guineensis]	elmoA	-	-	-	-	--	-	-	-	--	29.752	26.31	24.491	26.464	27.646	26.97	22.795	22.747	21.384	21.421	20.257	19.374	20.429	20.474	20.047	19.121	21.038	22.028
ncbi_105043794	black	53.5605872	XP_010919805.1 la-related protein 6A [Elaeis guineensis]	LARP6A	-	-	-	-	--	-	GO:0003676//nucleic acid binding	-	--	23.909	22.283	22.481	26.23	26.435	26.273	20.518	22.658	23.089	20.663	20.505	18.88	20.512	19.219	21.926	23.543	21.978	23.329
ncbi_105043804	black	21.12126678	XP_010919821.1 mitochondrial pyruvate carrier 4 isoform X1 [Elaeis guineensis]	MPC4	-	-	-	-	--	GO:0005743//mitochondrial inner membrane	-	GO:0006850//mitochondrial pyruvate transmembrane transport	--	19.834	18.714	17.995	16.885	24.405	20.127	16.123	18.491	20.385	16.952	16.572	13.037	16.003	12.493	14.947	16.601	17.06	20.673
ncbi_105043905	black	4.034641979	XP_010919932.1 uncharacterized protein LOC105043905 [Elaeis guineensis]	--	-	-	-	-	--	-	GO:0016614//oxidoreductase activity, acting on CH-OH group of donors;GO:0050660//flavin adenine dinucleotide binding	-	--	2.522	5.347	2.758	4.49	5.432	3.233	4.498	4.315	1.982	2.791	4.868	2.486	2.577	2.492	2.225	2.414	3.75	3.171
ncbi_105043966	black	72.87605266	XP_010920025.1 6-phosphogluconate dehydrogenase, decarboxylating 1 [Elaeis guineensis]	G6PGH1	Metabolism;Metabolism;Metabolism;Metabolism;Metabolism	Global and overview maps;Global and overview maps;Global and overview maps;Metabolism of other amino acids;Carbohydrate metabolism	ko01100//Metabolic pathways;ko01110//Biosynthesis of secondary metabolites;ko01200//Carbon metabolism;ko00480//Glutathione metabolism;ko00030//Pentose phosphate pathway	K00033	EC:1.1.1.44 1.1.1.343	GO:0005737//cytoplasm	GO:0004616//phosphogluconate dehydrogenase (decarboxylating) activity;GO:0008442//3-hydroxyisobutyrate dehydrogenase activity;GO:0008679//2-hydroxy-3-oxopropionate reductase activity;GO:0050661//NADP binding	GO:0006098//pentose-phosphate shunt;GO:0006574//valine catabolic process	--	11.05	9.928	9.547	9.376	11.858	9.806	8.604	8.108	9.325	8.856	8.425	5.736	6.038	6.396	7.783	8.587	7.982	5.647
ncbi_105044039	black	127.2923714	XP_010920119.1 probable serine/threonine-protein kinase PBL16 isoform X1 [Elaeis guineensis]	PERK12	-	-	-	-	--	-	GO:0004672//protein kinase activity;GO:0005524//ATP binding	GO:0006468//protein phosphorylation	--	6.954	8.265	7.311	8.973	7.568	7.942	4.466	4.42	5.483	3.476	4.816	3.656	3.303	3.239	3.45	3.502	3.627	3.601
ncbi_105044052	black	60.41023582	XP_019705614.1 alpha-mannosidase isoform X1 [Elaeis guineensis]	At5g66150	Metabolism	Glycan biosynthesis and metabolism	ko00511//Other glycan degradation	K01191	EC:3.2.1.24	-	GO:0004559//alpha-mannosidase activity	GO:0006013//mannose metabolic process	--	127.124	123.003	113.702	129.902	139.105	131.293	118.659	111.702	125.949	124.342	123.893	104.856	86.653	88.81	92.445	105.119	103.454	103.953
ncbi_105044074	black	150.7481235	XP_010920172.1 trans-resveratrol di-O-methyltransferase [Elaeis guineensis]	ROMT	-	-	-	-	--	-	GO:0008168//methyltransferase activity;GO:0008171//O-methyltransferase activity;GO:0046983//protein dimerization activity	GO:0006480//N-terminal protein amino acid methylation;GO:0009102//biotin biosynthetic process;GO:0016051//carbohydrate biosynthetic process	--	110.918	111.887	98.884	116.265	120.249	120.29	59.656	57.087	57.724	60.616	63.197	58.669	48.585	47.95	47.942	48.473	51.015	54.635
ncbi_105044112	black	41.68589265	XP_010920210.1 multiprotein-bridging factor 1b [Elaeis guineensis]	MBF1B	-	-	-	-	--	GO:0005634//nucleus	-	GO:0006302//double-strand break repair	--	32.772	34.877	30.611	32.472	39.374	32.493	33.318	27.927	28.97	28.955	27.469	22.572	28.73	26.327	31.517	30.615	27.24	27.272
ncbi_105044117	black	126.9539794	XP_019705598.1 trans-resveratrol di-O-methyltransferase [Elaeis guineensis]	ROMT	-	-	-	-	--	GO:0005576//extracellular region	GO:0008168//methyltransferase activity;GO:0008171//O-methyltransferase activity;GO:0008757//S-adenosylmethionine-dependent methyltransferase activity;GO:0030414//peptidase inhibitor activity	GO:0006412//translation;GO:0006480//N-terminal protein amino acid methylation;GO:0009102//biotin biosynthetic process;GO:0016051//carbohydrate biosynthetic process;GO:0018364//peptidyl-glutamine methylation	--	30.298	31.175	32.632	38.608	42.614	43.754	14.483	15.669	19.496	11.299	8.212	9.029	9.653	10.476	9.654	6.398	7.758	7.51
ncbi_105044121	black	71.60122133	-	-	-	-	-	-	--	-	-	-	-	11.512	10.549	12.371	12.312	12.027	11.05	9.123	9.588	10.022	9.426	10.89	9.401	8.408	7.093	7.752	9.202	8.908	9.118
ncbi_105044159	black	15.14986638	XP_010920267.1 protein SPA, chloroplastic [Elaeis guineensis]	SPA	-	-	-	-	EC:5.3.4.1	-	GO:0005515//protein binding;GO:0031072//heat shock protein binding;GO:0051082//unfolded protein binding	GO:0006457//protein folding;GO:0009408//response to heat	--	34.819	31.619	27.274	31.491	36.908	35.875	29.363	30.102	29.145	32.598	26.921	31.496	30.025	27.721	28.558	33.933	29.994	29.53
ncbi_105044162	black	32.22859669	XP_010920271.1 pentatricopeptide repeat-containing protein MRL1, chloroplastic isoform X1 [Elaeis guineensis]	MRL1	-	-	-	-	--	GO:0005739//mitochondrion;GO:0045203//integral component of cell outer membrane	GO:0005215//transporter activity	GO:0015774//polysaccharide transport;GO:0042710//biofilm formation	--	58.431	51.981	52.455	55.244	61.145	55.078	50.852	51.517	54.89	56.803	54.323	46.722	42.757	44.737	47.953	53.689	54.253	52.808
ncbi_105044252	black	80.96096868	XP_010920378.1 aspartate aminotransferase, cytoplasmic [Elaeis guineensis]	Os01g0760600	Metabolism;Metabolism;Metabolism;Metabolism;Metabolism;Metabolism;Metabolism;Metabolism;Metabolism;Metabolism;Metabolism;Metabolism;Metabolism;Metabolism;Metabolism	Global and overview maps;Global and overview maps;Global and overview maps;Global and overview maps;Amino acid metabolism;Energy metabolism;Amino acid metabolism;Global and overview maps;Amino acid metabolism;Amino acid metabolism;Amino acid metabolism;Amino acid metabolism;Amino acid metabolism;Biosynthesis of other secondary metabolites;Biosynthesis of other secondary metabolites	ko01100//Metabolic pathways;ko01110//Biosynthesis of secondary metabolites;ko01200//Carbon metabolism;ko01230//Biosynthesis of amino acids;ko00270//Cysteine and methionine metabolism;ko00710//Carbon fixation in photosynthetic organisms;ko00330//Arginine and proline metabolism;ko01210//2-Oxocarboxylic acid metabolism;ko00250//Alanine, aspartate and glutamate metabolism;ko00400//Phenylalanine, tyro…	K14454	EC:2.6.1.1	GO:0005737//cytoplasm	GO:0030170//pyridoxal phosphate binding;GO:0048472//threonine-phosphate decarboxylase activity	GO:0009058//biosynthetic process;GO:0009236//cobalamin biosynthetic process	--	23.666	25.841	19.087	25.549	29.092	29.291	18.664	17.986	20.466	17.896	17.442	14.578	15.711	16.895	20.46	19.564	22.029	20.821
ncbi_105044294	black	19.87429779	XP_010920428.1 CASP-like protein 5A1 [Elaeis guineensis]	Os03g0206600	-	-	-	-	--	-	-	-	--	7.412	5.065	4.789	5.388	8.312	6.899	5.237	5.042	5.849	6	4.008	4.971	4.285	5.912	4.029	5.764	4.108	4.115
ncbi_105044317	black	111.4280012	XP_010920468.1 cryptochrome-1 isoform X1 [Elaeis guineensis]	CRY2	Organismal Systems	Environmental adaptation	ko04712//Circadian rhythm - plant	K12119	--	-	GO:0003904//deoxyribodipyrimidine photo-lyase activity	GO:0006281//DNA repair	--	16.446	16.177	15.964	16.175	18.349	17.187	13.581	14.285	13.609	15.255	14.229	14.229	12.862	13.523	13.562	14.159	13.416	13.774
ncbi_105044445	black	41.70287955	XP_010920650.1 glutathione hydrolase 3 [Elaeis guineensis]	GGT3	Metabolism;Metabolism;Metabolism;Metabolism;Metabolism	Global and overview maps;Metabolism of other amino acids;Metabolism of other amino acids;Lipid metabolism;Metabolism of other amino acids	ko01100//Metabolic pathways;ko00480//Glutathione metabolism;ko00460//Cyanoamino acid metabolism;ko00590//Arachidonic acid metabolism;ko00430//Taurine and hypotaurine metabolism	K18592	EC:2.3.2.2 3.4.19.13 3.4.19.14	-	-	GO:0006750//glutathione biosynthetic process	--	6.941	6.621	6.754	8.186	7.301	8.805	5.212	4.949	5.55	6.408	5.043	3.755	5.047	6.421	5.656	5.418	5.492	7.427
ncbi_105044453	black	141.1693393	XP_010920666.1 short-chain dehydrogenase TIC 32, chloroplastic [Elaeis guineensis]	TIC32B	-	-	-	-	--	-	GO:0003824//catalytic activity;GO:0003978//UDP-glucose 4-epimerase activity;GO:0004316//3-oxoacyl-[acyl-carrier-protein] reductase (NADPH) activity;GO:0004757//sepiapterin reductase activity;GO:0008667//2,3-dihydro-2,3-dihydroxybenzoate dehydrogenase activity;GO:0008678//2-deoxy-D-gluconate 3-dehydrogenase activity;GO:0016491//oxidoreductase activity;GO:0016630//protochlorophyllide reductase acti…	GO:0000272//polysaccharide catabolic process;GO:0005975//carbohydrate metabolic process;GO:0006012//galactose metabolic process;GO:0006633//fatty acid biosynthetic process;GO:0006729//tetrahydrobiopterin biosynthetic process;GO:0008152//metabolic process;GO:0015995//chlorophyll biosynthetic process	--	75.154	68.748	61.11	70.122	74.812	72.98	52.778	44.627	50.278	54.208	44.561	46.055	33.573	36.568	36.757	44.138	43.636	40.687
ncbi_105044519	black	92.61025152	XP_010920755.1 uncharacterized protein LOC105044519 [Elaeis guineensis]	--	-	-	-	-	--	-	-	-	--	22.866	19.766	18.931	20.603	18.677	20.739	15.129	14.51	14.947	17.95	14.17	14.53	13.784	13.774	14.965	16.66	15.604	17.374
ncbi_105044579	black	97.5567799	XP_010920818.1 chlorophyll synthase, chloroplastic [Elaeis guineensis]	CHLG	Metabolism;Metabolism;Metabolism	Global and overview maps;Global and overview maps;Metabolism of cofactors and vitamins	ko01100//Metabolic pathways;ko01110//Biosynthesis of secondary metabolites;ko00860//Porphyrin metabolism	K04040	EC:2.5.1.62 2.5.1.133	GO:0016021//integral component of membrane	GO:0008412//4-hydroxybenzoate octaprenyltransferase activity;GO:0008495//protoheme IX farnesyltransferase activity;GO:0016765//transferase activity, transferring alkyl or aryl (other than methyl) groups;GO:0016767//geranylgeranyl-diphosphate geranylgeranyltransferase activity;GO:0046408//chlorophyll synthetase activity	GO:0006744//ubiquinone biosynthetic process;GO:0006783//heme biosynthetic process	--	56.896	61.378	55.375	56.341	58.706	59.943	52.112	50.088	52.672	51.501	46.787	48.703	42.293	44.157	44.283	49.881	49.856	49.311
ncbi_105044731	black	81.8633052	XP_010921021.1 40S ribosomal protein S7 [Elaeis guineensis]	RPS7	Genetic Information Processing	Translation	ko03010//Ribosome	K02993	--	GO:0005840//ribosome	GO:0003735//structural constituent of ribosome	GO:0006412//translation	--	32.15	32.177	25.641	24.891	32.027	28.05	21.922	21.29	23.15	22.486	19.644	18.356	22.229	19.107	20.701	23.767	23.873	23.651
ncbi_105044809	black	106.5078032	NP_001306839.1 superoxide dismutase [Mn], mitochondrial-like precursor [Elaeis guineensis]	SODA	Cellular Processes	Transport and catabolism	ko04146//Peroxisome	K04564	EC:1.15.1.1	-	GO:0004784//superoxide dismutase activity;GO:0046872//metal ion binding	GO:0006801//superoxide metabolic process	--	44.396	46.796	39.075	41.246	42.903	46.437	34.14	32.132	31.057	31.348	33.669	28.786	26.431	32.278	33.975	32.199	32.533	36.874
ncbi_105044819	black	128.6219479	XP_010921143.1 cytochrome P450 716A2 isoform X1 [Elaeis guineensis]	CYP716A2	-	-	-	-	--	-	GO:0005506//iron ion binding;GO:0016705//oxidoreductase activity, acting on paired donors, with incorporation or reduction of molecular oxygen;GO:0020037//heme binding	-	--	97.006	95.685	90.47	118.371	114.337	107.188	66.101	62.942	70.454	75.587	76.388	67.504	64.613	63.452	67.297	73.151	73.842	77.308
ncbi_105044843	black	131.0063964	XP_010921179.1 serine/threonine-protein kinase AtPK2/AtPK19 [Elaeis guineensis]	ATPK2	-	-	-	-	EC:2.7.11.1	-	GO:0004672//protein kinase activity;GO:0004674//protein serine/threonine kinase activity;GO:0005524//ATP binding;GO:0016709//oxidoreductase activity, acting on paired donors, with incorporation or reduction of molecular oxygen, NAD(P)H as one donor, and incorporation of one atom of oxygen	GO:0006468//protein phosphorylation;GO:0006744//ubiquinone biosynthetic process	--	55.876	56.751	53.364	53.702	53.252	53.113	36.556	35.197	36.731	42.583	41.472	36.034	33.3	35.347	36.642	38.957	39.575	39.187
ncbi_105044877	black	63.05531179	XP_010921237.1 mediator of RNA polymerase II transcription subunit 33A isoform X1 [Elaeis guineensis]	MED33A	-	-	-	-	--	-	-	-	--	23.472	22.351	23.265	24.026	25.891	25.355	21.044	19.934	22.168	23.63	22.972	21.62	18.621	18.952	17.97	20.66	20.597	19.826
ncbi_105044907	black	107.6436959	XP_010921296.1 calcium permeable stress-gated cation channel 1 isoform X1 [Elaeis guineensis]	CSC1	-	-	-	-	--	GO:0016020//membrane	-	-	--	177.042	175.936	164.263	176.443	175.942	162.394	132.49	129.705	129.567	155.237	152.95	136.135	123.726	126.855	128.515	126.672	124.034	124.025
ncbi_105044912	black	95.58778687	XP_010921297.1 uncharacterized protein LOC105044912 isoform X1 [Elaeis guineensis]	--	-	-	-	-	--	GO:0005680//anaphase-promoting complex	GO:0008270//zinc ion binding;GO:0046872//metal ion binding;GO:0061630//ubiquitin protein ligase activity;GO:0097602//cullin family protein binding	GO:0031145//anaphase-promoting complex-dependent catabolic process	--	40.694	37.699	31.925	37.845	38.388	36.513	31.757	31.766	31.425	30.701	32.243	26.528	27.814	26.271	32.463	29.933	26.838	25.237
ncbi_105045005	black	41.33257494	XP_010921452.1 LOW QUALITY PROTEIN: phytochrome B [Elaeis guineensis]	PHYB	Organismal Systems	Environmental adaptation	ko04712//Circadian rhythm - plant	K12121	--	GO:0016020//membrane	GO:0000155//phosphorelay sensor kinase activity;GO:0000156//phosphorelay response regulator activity;GO:0004673//protein histidine kinase activity;GO:0005515//protein binding;GO:0005524//ATP binding	GO:0000160//phosphorelay signal transduction system;GO:0006355//regulation of transcription, DNA-templated;GO:0006796//phosphate-containing compound metabolic process;GO:0006817//phosphate ion transport;GO:0007165//signal transduction;GO:0009584//detection of visible light;GO:0018298//protein-chromophore linkage	--	35.659	32.971	34.252	35.374	39.228	36.033	31.528	33.866	33.009	37.454	34.885	31.295	28.148	29.263	30.454	32.529	29.877	31.896
ncbi_105045019	black	66.20259831	XP_010921474.1 beta-carotene isomerase D27, chloroplastic [Elaeis guineensis]	D27	-	-	-	-	--	-	-	-	--	16.887	18.767	14.231	17.768	18.721	18.554	13.801	14.887	16.439	14.632	15.637	12.715	14.161	14.112	13.757	14.029	14.057	16.636
ncbi_105045035	black	18.02836364	XP_010921497.1 calvin cycle protein CP12-1, chloroplastic [Elaeis guineensis]	CP12-1	-	-	-	-	--	-	-	-	--	285.641	272.771	277.354	300.412	288.363	286.867	266.874	273.125	261.995	259.964	252.401	270.003	257.142	243.28	271.967	262.602	269.935	301.338
ncbi_105045078	black	106.944567	XP_010921546.1 cytosolic endo-beta-N-acetylglucosaminidase 1 [Elaeis guineensis]	ENGASE1	Metabolism	Glycan biosynthesis and metabolism	ko00511//Other glycan degradation	K01227	EC:3.2.1.96	GO:0005737//cytoplasm	GO:0033925//mannosyl-glycoprotein endo-beta-N-acetylglucosaminidase activity	-	--	12.49	12.069	10.867	10.62	12.029	10.692	6.332	7.068	7.437	7.961	8.98	7.294	6.47	8.295	6.185	7.113	6.596	7.25
ncbi_105045247	black	74.86855384	XP_010921762.1 sucrose nonfermenting 4-like protein isoform X1 [Elaeis guineensis]	SNF4	-	-	-	-	--	-	GO:0004122//cystathionine beta-synthase activity	GO:0019344//cysteine biosynthetic process	--	4.739	4.354	3.362	4.868	4.208	4.525	3.238	2.85	3.559	4	2.707	2.953	2.82	3.264	2.563	3.695	3.387	3.305
ncbi_105045274	black	62.25777087	XP_010921802.1 glutathione S-transferase 3 [Elaeis guineensis]	GST3	Metabolism;Metabolism	Global and overview maps;Metabolism of other amino acids	ko01100//Metabolic pathways;ko00480//Glutathione metabolism	K00799	EC:2.5.1.18	-	GO:0005515//protein binding;GO:0016034//maleylacetoacetate isomerase activity	GO:0006559//L-phenylalanine catabolic process;GO:0006572//tyrosine catabolic process;GO:0006749//glutathione metabolic process	--	20.31	19.31	17.546	20.45	19.698	21.049	15.369	13.024	17.899	15.136	15.325	16.728	15.228	14.18	16.377	15.411	13.389	11.412
ncbi_105045283	black	17.66068174	XP_010921816.1 stress-related protein [Elaeis guineensis]	SRP	-	-	-	-	--	-	-	-	--	33.442	29.682	33.768	37.512	35.339	36.922	32.725	31.677	35.465	29.012	27.321	26.096	27.276	35.311	31.182	29.708	27.894	29.594
ncbi_105045416	black	81.93118634	XP_010921987.1 quinone oxidoreductase PIG3 [Elaeis guineensis]	TP53I3	-	-	-	-	--	-	GO:0004024//alcohol dehydrogenase activity, zinc-dependent;GO:0008270//zinc ion binding;GO:0008743//L-threonine 3-dehydrogenase activity;GO:0016491//oxidoreductase activity;GO:0016655//oxidoreductase activity, acting on NAD(P)H, quinone or similar compound as acceptor;GO:0018024//histone-lysine N-methyltransferase activity;GO:0050607//mycothiol-dependent formaldehyde dehydrogenase activity;GO:005…	GO:0006113//fermentation;GO:0006567//threonine catabolic process;GO:0008152//metabolic process;GO:0009404//toxin metabolic process;GO:0010127//mycothiol-dependent detoxification;GO:0019439//aromatic compound catabolic process	--	30.745	28.198	25.801	27.677	28.822	28.887	22.576	25.263	22.717	20.755	19.873	20.599	22.253	24.133	20.897	23.496	24.828	22.494
ncbi_105045464	black	84.69597697	XP_010922054.1 hydroxymethylglutaryl-CoA lyase, mitochondrial isoform X1 [Elaeis guineensis]	HMGCL	Metabolism;Metabolism;Cellular Processes;Metabolism;Metabolism	Global and overview maps;Global and overview maps;Transport and catabolism;Amino acid metabolism;Carbohydrate metabolism	ko01100//Metabolic pathways;ko01110//Biosynthesis of secondary metabolites;ko04146//Peroxisome;ko00280//Valine, leucine and isoleucine degradation;ko00650//Butanoate metabolism	K01640	EC:4.1.3.4	GO:0005737//cytoplasm	GO:0003824//catalytic activity;GO:0003852//2-isopropylmalate synthase activity;GO:0004410//homocitrate synthase activity;GO:0004736//pyruvate carboxylase activity;GO:0008701//4-hydroxy-2-oxovalerate aldolase activity;GO:0008948//oxaloacetate decarboxylase activity;GO:0015081//sodium ion transmembrane transporter activity;GO:0043714//(R)-citramalate synthase activity	GO:0006094//gluconeogenesis;GO:0006814//sodium ion transport;GO:0009097//isoleucine biosynthetic process;GO:0009098//leucine biosynthetic process	--	11.961	10.952	9.919	9.707	11.715	12.148	8.561	8.367	8.436	8.237	7.288	8.569	6.688	6.687	8.104	8.901	9.442	7.657
ncbi_105045500	black	111.9423055	XP_019706173.1 protein ZINC INDUCED FACILITATOR-LIKE 1 isoform X3 [Elaeis guineensis]	ZIF1	-	-	-	-	--	GO:0005887//integral component of plasma membrane;GO:0016021//integral component of membrane	GO:0008028//monocarboxylic acid transmembrane transporter activity;GO:0015295//solute:proton symporter activity;GO:0022857//transmembrane transporter activity;GO:0042910//xenobiotic transmembrane transporter activity;GO:0051119//sugar transmembrane transporter activity	GO:0006810//transport;GO:0008643//carbohydrate transport;GO:0015718//monocarboxylic acid transport;GO:0042908//xenobiotic transport;GO:0055085//transmembrane transport	--	36.373	35.177	29.254	33.284	35.217	34.951	24.799	22.678	24.504	25.974	24.556	20.529	24.135	27.137	26.826	25.849	26.584	23.589
ncbi_105045553	black	130.1471403	XP_010922187.1 zerumbone synthase [Elaeis guineensis]	ZSD1	Metabolism;Metabolism;Metabolism	Global and overview maps;Global and overview maps;Metabolism of terpenoids and polyketides	ko01100//Metabolic pathways;ko01110//Biosynthesis of secondary metabolites;ko00906//Carotenoid biosynthesis	K09841	EC:1.1.1.288	GO:0042600//egg chorion	GO:0003824//catalytic activity;GO:0004316//3-oxoacyl-[acyl-carrier-protein] reductase (NADPH) activity;GO:0005213//structural constituent of egg chorion;GO:0008667//2,3-dihydro-2,3-dihydroxybenzoate dehydrogenase activity;GO:0008678//2-deoxy-D-gluconate 3-dehydrogenase activity;GO:0016491//oxidoreductase activity;GO:0016655//oxidoreductase activity, acting on NAD(P)H, quinone or similar compound …	GO:0000272//polysaccharide catabolic process;GO:0006633//fatty acid biosynthetic process;GO:0007275//multicellular organism development;GO:0007304//chorion-containing eggshell formation;GO:0008152//metabolic process	--	97.081	89.895	75.934	106.221	115.659	119.392	66.302	64.146	61.329	60.349	61.221	56.773	45.987	46.974	47.099	47.187	42.529	48.694
ncbi_105045610	black	38.16298781	XP_010922262.1 Bowman-Birk type trypsin inhibitor [Elaeis guineensis]	--	-	-	-	-	--	GO:0005576//extracellular region	GO:0004867//serine-type endopeptidase inhibitor activity	-	--	2.052	1.767	2.652	4.675	2.508	2.721	1.156	1.003	1.008	0	0.546	2.022	0.131	1.014	0.905	0.436	0.421	1.795
ncbi_105045670	black	84.95461618	XP_010922336.1 metallothionein-like protein 2A [Elaeis guineensis]	MTI	-	-	-	-	--	-	GO:0046872//metal ion binding	-	--	27.675	26.43	19.947	27.585	31.412	33.733	17.966	19.838	20.159	18.792	14.581	14.204	19.14	19.932	17.677	19.249	21.754	20.42
ncbi_105045692	black	142.2196355	XP_010922360.1 ricin [Elaeis guineensis]	AAG	-	-	-	-	--	-	GO:0030598//rRNA N-glycosylase activity	GO:0017148//negative regulation of translation	--	204.998	190.52	165.292	267.164	278.754	277.993	12.898	11.509	12.297	21.265	22.084	19.171	5.109	4.491	4.603	4.762	4.87	6.046
ncbi_105045712	black	12.01244623	XP_010922381.1 histone H2B.11 [Elaeis guineensis]	HIS2B	-	-	-	-	--	GO:0005669//transcription factor TFIID complex	GO:0003677//DNA binding	GO:0006352//DNA-templated transcription, initiation	--	25.996	22.772	17.182	19.066	25.205	22.073	23.263	22.186	24.53	20.252	16.937	18.248	16.49	16.415	15.29	18.478	19.668	22.007
ncbi_105045720	black	21.56736313	XP_010922391.1 2-oxoglutarate dehydrogenase, mitochondrial [Elaeis guineensis]	ogdh	Metabolism;Metabolism;Metabolism;Metabolism	Global and overview maps;Global and overview maps;Global and overview maps;Carbohydrate metabolism	ko01100//Metabolic pathways;ko01110//Biosynthesis of secondary metabolites;ko01200//Carbon metabolism;ko00020//Citrate cycle (TCA cycle)	K00164	EC:1.2.4.2	GO:0045250//cytosolic pyruvate dehydrogenase complex;GO:0045252//oxoglutarate dehydrogenase complex	GO:0004591//oxoglutarate dehydrogenase (succinyl-transferring) activity;GO:0004739//pyruvate dehydrogenase (acetyl-transferring) activity;GO:0016624//oxidoreductase activity, acting on the aldehyde or oxo group of donors, disulfide as acceptor	GO:0006086//acetyl-CoA biosynthetic process from pyruvate;GO:0006099//tricarboxylic acid cycle;GO:0006554//lysine catabolic process;GO:0006568//tryptophan metabolic process	--	45.822	37.848	38.999	48.134	49.176	44.228	36.733	32.859	35.635	33.381	39.306	35.475	34.497	40.341	33.004	48.228	33.688	41.299
ncbi_105045732	black	58.09431032	XP_019706084.1 probable monofunctional riboflavin biosynthesis protein RIBA 3, chloroplastic isoform X1 [Elaeis guineensis]	RIBA3	Metabolism;Metabolism;Metabolism;Metabolism	Global and overview maps;Global and overview maps;Metabolism of cofactors and vitamins;Metabolism of cofactors and vitamins	ko01100//Metabolic pathways;ko01110//Biosynthesis of secondary metabolites;ko00790//Folate biosynthesis;ko00740//Riboflavin metabolism	K14652	EC:4.1.99.12 3.5.4.25	-	GO:0003935//GTP cyclohydrolase II activity;GO:0008686//3,4-dihydroxy-2-butanone-4-phosphate synthase activity	GO:0009231//riboflavin biosynthetic process	--	10.972	12.61	10.723	14.044	12.061	12.189	8.803	8.656	8.424	11.693	9.493	10.569	6.944	9.088	7.342	8.901	8.136	8.318
ncbi_105045737	black	33.81265108	XP_010922414.1 sulfate transporter 4.1, chloroplastic [Elaeis guineensis]	SULTR4;1	-	-	-	-	--	GO:0016020//membrane;GO:0016021//integral component of membrane	GO:0015098//molybdate ion transmembrane transporter activity;GO:0015116//sulfate transmembrane transporter activity;GO:0045152//antisigma factor binding	GO:0006355//regulation of transcription, DNA-templated;GO:0008272//sulfate transport;GO:0015689//molybdate ion transport;GO:0030436//asexual sporulation	--	4.786	3.794	3.837	5.052	4.638	4.621	3.243	3.103	3.913	4.133	5.054	3.425	2.742	3.044	3.879	3.21	3.415	3.334
ncbi_105045793	black	145.4561839	XP_010922498.1 L-ascorbate peroxidase, cytosolic [Elaeis guineensis]	APX1	Metabolism;Metabolism;Metabolism	Global and overview maps;Metabolism of other amino acids;Carbohydrate metabolism	ko01100//Metabolic pathways;ko00480//Glutathione metabolism;ko00053//Ascorbate and aldarate metabolism	K00434	EC:1.11.1.11	-	GO:0004096//catalase activity;GO:0004601//peroxidase activity;GO:0020037//heme binding	GO:0006979//response to oxidative stress	--	12.002	11.441	11.166	13.93	15.325	14.677	4.874	4.25	3.618	5.224	3.537	2.38	3.316	4.175	3.596	3.724	4.953	4.489
ncbi_105045868	black	68.04151944	XP_010922598.1 inactive receptor-like serine/threonine-protein kinase At2g40270 [Elaeis guineensis]	MDIS2	-	-	-	-	--	-	GO:0004672//protein kinase activity;GO:0005515//protein binding;GO:0005524//ATP binding	GO:0006468//protein phosphorylation	--	30.865	27.815	26.171	37.199	34.921	36.194	21.491	20.889	21.211	24.053	24.877	20.036	24.321	22.322	22.406	27.759	27.181	27.867
ncbi_105045973	black	145.0716117	XP_010922734.1 non-specific lipid-transfer protein 1 [Elaeis guineensis]	LTP	-	-	-	-	--	-	-	-	--	2062.995	1995.47	1826.284	2400.502	2488.646	2455.17	1261.812	1218.767	1283.901	1154.528	1182.683	999.624	1152.958	1177.933	1184.449	1135.074	1155.28	1172.951
ncbi_105045979	black	10.05657183	XP_010922742.1 probable serine/threonine-protein kinase PBL1 [Elaeis guineensis]	PBL15	-	-	-	-	--	-	GO:0004672//protein kinase activity;GO:0005524//ATP binding	GO:0006468//protein phosphorylation	--	17.468	18.19	17.548	19.444	18.651	19.34	17.186	17.753	18.584	17.891	17.993	18.136	15.182	16.123	16.651	18.979	17.109	19.135
ncbi_105046041	black	92.5842589	XP_010922826.1 2,3-bisphosphoglycerate-independent phosphoglycerate mutase [Elaeis guineensis]	PGM1	Metabolism;Metabolism;Metabolism;Metabolism;Metabolism;Metabolism	Global and overview maps;Global and overview maps;Global and overview maps;Global and overview maps;Carbohydrate metabolism;Amino acid metabolism	ko01100//Metabolic pathways;ko01110//Biosynthesis of secondary metabolites;ko01200//Carbon metabolism;ko01230//Biosynthesis of amino acids;ko00010//Glycolysis / Gluconeogenesis;ko00260//Glycine, serine and threonine metabolism	K15633	EC:5.4.2.12	GO:0005737//cytoplasm	GO:0003824//catalytic activity;GO:0004619//phosphoglycerate mutase activity;GO:0016791//phosphatase activity;GO:0030145//manganese ion binding;GO:0046537//2,3-bisphosphoglycerate-independent phosphoglycerate mutase activity;GO:0046872//metal ion binding	GO:0006007//glucose catabolic process;GO:0006094//gluconeogenesis;GO:0006096//glycolytic process	--	13.67	13.669	12.102	14.135	12.693	12.053	9.317	10.563	9.494	9.823	9.834	9.034	8.228	9.677	10.086	9.378	11.78	10.14
ncbi_105046342	black	37.44884329	XP_010923200.1 elongin-C [Elaeis guineensis]	elc1	Genetic Information Processing	Folding, sorting and degradation	ko04120//Ubiquitin mediated proteolysis	K03872	--	-	-	GO:0006511//ubiquitin-dependent protein catabolic process	--	3.44	4.496	2.553	4.702	4.164	4.215	2.755	3.318	2.252	2.491	2.442	1.808	2.928	2.265	2.124	3.413	3.856	3.008
ncbi_105046449	black	16.72725654	XP_010923343.1 succinate--CoA ligase [ADP-forming] subunit alpha-2, mitochondrial [Elaeis guineensis]	SCOA	Metabolism;Metabolism;Metabolism;Metabolism;Metabolism	Global and overview maps;Global and overview maps;Global and overview maps;Carbohydrate metabolism;Carbohydrate metabolism	ko01100//Metabolic pathways;ko01110//Biosynthesis of secondary metabolites;ko01200//Carbon metabolism;ko00020//Citrate cycle (TCA cycle);ko00640//Propanoate metabolism	K01899	EC:6.2.1.4 6.2.1.5	-	GO:0003824//catalytic activity;GO:0003985//acetyl-CoA C-acetyltransferase activity;GO:0004774//succinate-CoA ligase activity;GO:0004775//succinate-CoA ligase (ADP-forming) activity;GO:0004776//succinate-CoA ligase (GDP-forming) activity	GO:0006099//tricarboxylic acid cycle;GO:0046356//acetyl-CoA catabolic process	--	2.662	5.373	3.83	4.548	5.725	5.018	3.616	3.072	3.784	3.825	4.183	3.58	2.913	2.854	2.851	3.827	3.482	4.322
ncbi_105046546	black	68.51589554	XP_010923464.1 protein unc-13 homolog isoform X1 [Elaeis guineensis]	PATROL1	-	-	-	-	--	GO:0005730//nucleolus;GO:0030686//90S preribosome;GO:0030688//preribosome, small subunit precursor	GO:0070273//phosphatidylinositol-4-phosphate binding	GO:0000462//maturation of SSU-rRNA from tricistronic rRNA transcript (SSU-rRNA, 5.8S rRNA, LSU-rRNA)	--	34.421	32.299	33.113	30.697	31.889	31.833	27.85	28.187	31.11	29.331	30.411	28.623	25.265	25.185	25.662	27.778	27.698	26.514
ncbi_105046601	black	105.7382576	XP_019706640.1 vacuole membrane protein KMS1 [Elaeis guineensis]	KMS1	-	-	-	-	--	-	-	-	--	14.455	14.049	9.54	11.205	13.63	11.535	7.161	8.818	7.446	8.592	7.919	8.038	6.555	6.825	7.991	7.908	8.019	7.238
ncbi_105046628	black	24.94723974	XP_010923579.1 RING finger protein 222 [Elaeis guineensis]	--	-	-	-	-	--	-	GO:0046872//metal ion binding	-	--	6.577	6.892	6.063	6.385	7.935	7.821	5.388	5.202	4.757	5.353	7.003	6.285	4.046	5.788	5.209	4.45	5.763	6.34
ncbi_105046646	black	146.6142829	XP_010923602.3 UDP-glycosyltransferase 83A1-like [Elaeis guineensis]	UGT83A1	-	-	-	-	--	-	GO:0008194//UDP-glycosyltransferase activity;GO:0031419//cobalamin binding;GO:0046872//metal ion binding	-	--	189.816	196.481	163.434	191.474	204.234	197.042	133.467	130.331	130.058	121.08	112.011	101.46	83.283	83.832	83.316	97.8	99.252	96.518
ncbi_105046647	black	115.3444379	XP_010923603.1 UDP-glycosyltransferase 83A1 [Elaeis guineensis]	UGT83A1	-	-	-	-	--	-	GO:0008194//UDP-glycosyltransferase activity	-	--	115.13	119.629	97.882	114.023	120.481	117.607	98.791	94.859	99.727	101.9	96.107	73.549	73.781	76.874	82.112	85.767	88.217	81.388
ncbi_105046733	black	3.259052215	XP_019706705.1 ABC transporter I family member 10 isoform X1 [Elaeis guineensis]	ABCI10	-	-	-	-	--	GO:0005575//cellular_component;GO:0005887//integral component of plasma membrane;GO:0009380//excinuclease repair complex;GO:0009898//cytoplasmic side of plasma membrane;GO:0016021//integral component of membrane;GO:0043190//ATP-binding cassette (ABC) transporter complex;GO:0055051//ATP-binding cassette (ABC) transporter complex, integrated substrate binding;GO:0055052//ATP-binding cassette (ABC) …	GO:0005260//intracellularly ATP-gated chloride channel activity;GO:0005319//lipid transporter activity;GO:0005524//ATP binding;GO:0009381//excinuclease ABC activity;GO:0015220//choline transmembrane transporter activity;GO:0015221//lipopolysaccharide transmembrane transporter activity;GO:0015412//ABC-type molybdate transporter activity;GO:0015413//ABC-type nickel transporter activity;GO:0015414//…	GO:0000910//cytokinesis;GO:0006289//nucleotide-excision repair;GO:0006810//transport;GO:0006817//phosphate ion transport;GO:0006824//cobalt ion transport;GO:0006855//xenobiotic transmembrane transport;GO:0006869//lipid transport;GO:0007601//visual perception;GO:0008150//biological_process;GO:0008272//sulfate transport;GO:0015675//nickel cation transport;GO:0015689//molybdate ion transport;GO:0015…	--	12.019	15.315	11.912	15.429	13.51	13.511	11.517	13.112	14.324	12.869	10.548	13.339	11.44	12.091	12.363	12.972	14.566	11.996
ncbi_105046903	black	96.35647264	XP_010923951.1 protein NEOXANTHIN-DEFICIENT 1 isoform X1 [Elaeis guineensis]	NDX1	-	-	-	-	--	-	GO:0016829//lyase activity	-	--	61.385	63.434	53.363	54.68	61.772	56.069	49.564	48.988	49.507	49.896	49.547	44.471	36.943	35.003	40.026	41.265	40.348	39.869
ncbi_105046909	black	54.08095148	XP_010923963.1 pentatricopeptide repeat-containing protein At3g53700, chloroplastic [Elaeis guineensis]	MEE40	-	-	-	-	--	GO:0030288//outer membrane-bounded periplasmic space;GO:0031362//anchored component of external side of plasma membrane	GO:0033286//ATPase-coupled ectoine transmembrane transporter activity;GO:0033288//ATPase-coupled hydroxyectoine transmembrane transporter activity;GO:0033294//ectoine binding;GO:0033295//hydroxyectoine binding	GO:0033308//hydroxyectoine transport;GO:0051470//ectoine transport	--	11.952	12.788	11.643	13.94	14.273	14.232	11.357	11.716	12.311	13.254	10.838	9.317	10.28	10.528	10.242	10.75	11.421	12.327
ncbi_105046944	black	94.06871073	XP_019706708.1 probable disease resistance protein At4g27220 [Elaeis guineensis]	At4g27220	Organismal Systems	Environmental adaptation	ko04626//Plant-pathogen interaction	K13459	--	GO:0005575//cellular_component;GO:0009898//cytoplasmic side of plasma membrane;GO:0016611//iron-iron nitrogenase complex;GO:0016612//molybdenum-iron nitrogenase complex;GO:0016613//vanadium-iron nitrogenase complex;GO:0055052//ATP-binding cassette (ABC) transporter complex, substrate-binding subunit-containing	GO:0005515//protein binding;GO:0005524//ATP binding;GO:0005525//GTP binding;GO:0015416//ABC-type phosphonate transporter activity;GO:0016163//nitrogenase activity;GO:0016887//ATP hydrolysis activity;GO:0042626//ATPase-coupled transmembrane transporter activity;GO:0043531//ADP binding	GO:0006810//transport;GO:0008150//biological_process;GO:0009399//nitrogen fixation;GO:0015716//organic phosphonate transport	--	19.419	16.921	18.915	19.701	20.223	19.862	14.912	14.451	15.689	17.431	16.882	14.888	12.405	14.358	14.304	13.922	13.464	12.236
ncbi_105047022	black	81.16763674	XP_010924099.2 mitogen-activated protein kinase 3 [Elaeis guineensis]	MPK4	Environmental Information Processing	Signal transduction	ko04016//MAPK signaling pathway - plant	K20535	EC:2.7.11.24	-	GO:0004672//protein kinase activity;GO:0005524//ATP binding;GO:0016709//oxidoreductase activity, acting on paired donors, with incorporation or reduction of molecular oxygen, NAD(P)H as one donor, and incorporation of one atom of oxygen	GO:0006468//protein phosphorylation;GO:0006744//ubiquinone biosynthetic process	--	9.269	8.347	7.76	8.495	10.06	8.574	6.594	7.412	6.79	7.572	7.569	6.044	5.339	6.003	7.747	5.454	6.231	5.973
ncbi_105047053	black	66.5216268	XP_029120975.1 peroxisome biogenesis protein 3-2 isoform X1 [Elaeis guineensis]	PEX3-2	Cellular Processes	Transport and catabolism	ko04146//Peroxisome	K13336	--	GO:0005779//integral component of peroxisomal membrane	-	GO:0007031//peroxisome organization;GO:0016032//viral process	--	13.546	11.122	10.599	12.274	12.503	12.352	9.664	11.84	10.374	10.531	9.675	10.147	8.952	9.772	10.054	9.064	9.848	10.288
ncbi_105047065	black	89.92576646	XP_010924156.1 uncharacterized protein LOC105047065 [Elaeis guineensis]	--	-	-	-	-	--	-	-	GO:0016575//histone deacetylation	--	44.219	40.271	44.046	42.728	38.442	34.269	29.485	26.969	31.724	30.104	30.731	27.139	25.812	27.588	29.463	31.441	28.989	31.617
ncbi_105047206	black	12.58490495	XP_010924327.1 ATP-dependent Clp protease proteolytic subunit-related protein 4, chloroplastic isoform X1 [Elaeis guineensis]	CLPR4	-	-	-	-	EC:3.4.21.92	GO:0009368//endopeptidase Clp complex	GO:0004176//ATP-dependent peptidase activity;GO:0004252//serine-type endopeptidase activity	GO:0006508//proteolysis	--	32.73	31.143	30.326	33.049	36.435	30.991	30.013	30.421	31.249	29.004	30.07	30.844	29.252	29.743	28.371	31.646	32.439	33.648
ncbi_105047213	black	90.0471654	XP_029121001.1 LOW QUALITY PROTEIN: pentatricopeptide repeat-containing protein At4g17616 [Elaeis guineensis]	At4g17616	-	-	-	-	--	-	-	-	--	4.552	3.755	3.565	3.642	3.956	3.879	3.363	3.295	3.272	2.735	2.883	2.176	2.665	2.916	2.934	2.873	2.858	2.469
ncbi_105047362	black	47.05658723	XP_010924575.1 malonate--CoA ligase isoform X1 [Elaeis guineensis]	AAE13	Metabolism;Metabolism;Metabolism;Metabolism	Global and overview maps;Global and overview maps;Lipid metabolism;Amino acid metabolism	ko01100//Metabolic pathways;ko01212//Fatty acid metabolism;ko00061//Fatty acid biosynthesis;ko00280//Valine, leucine and isoleucine degradation	K18660	EC:6.2.1.-	-	GO:0003987//acetate-CoA ligase activity;GO:0004043//L-aminoadipate-semialdehyde dehydrogenase activity;GO:0008668//(2,3-dihydroxybenzoyl)adenylate synthase activity;GO:0008756//o-succinylbenzoate-CoA ligase activity;GO:0030729//acetoacetate-CoA ligase activity;GO:0047473//D-alanine [D-alanyl carrier protein] ligase activity;GO:0050218//propionate-CoA ligase activity	GO:0009234//menaquinone biosynthetic process;GO:0019287//isopentenyl diphosphate biosynthetic process, mevalonate pathway;GO:0019290//siderophore biosynthetic process;GO:0019350//teichoic acid biosynthetic process;GO:0019427//acetyl-CoA biosynthetic process from acetate;GO:0019878//lysine biosynthetic process via aminoadipic acid	--	3.829	3.856	3.499	3.485	5.012	4.041	3.143	2.845	3.604	3.605	2.311	3.238	2.381	2.261	2.673	3.103	3.297	2.374
ncbi_105047422	black	93.95823466	XP_010924637.1 dual specificity protein kinase splB [Elaeis guineensis]	HT1	-	-	-	-	--	-	GO:0004413//homoserine kinase activity;GO:0004672//protein kinase activity;GO:0005524//ATP binding	GO:0006468//protein phosphorylation;GO:0009088//threonine biosynthetic process	--	13.133	12.673	13.748	12.309	11.945	12.917	9.318	8.445	9.382	10.25	9.776	7.914	8.173	7.809	10.075	8.606	7.379	9.357
ncbi_105047578	black	94.18380986	XP_029121116.1 long chain acyl-CoA synthetase 4 isoform X1 [Elaeis guineensis]	LACS4	Metabolism;Cellular Processes;Metabolism;Metabolism;Metabolism	Global and overview maps;Transport and catabolism;Global and overview maps;Lipid metabolism;Lipid metabolism	ko01100//Metabolic pathways;ko04146//Peroxisome;ko01212//Fatty acid metabolism;ko00061//Fatty acid biosynthesis;ko00071//Fatty acid degradation	K01897	EC:6.2.1.3	-	GO:0003987//acetate-CoA ligase activity;GO:0008756//o-succinylbenzoate-CoA ligase activity;GO:0030729//acetoacetate-CoA ligase activity;GO:0047473//D-alanine [D-alanyl carrier protein] ligase activity;GO:0050218//propionate-CoA ligase activity	GO:0009234//menaquinone biosynthetic process;GO:0019287//isopentenyl diphosphate biosynthetic process, mevalonate pathway;GO:0019350//teichoic acid biosynthetic process;GO:0019427//acetyl-CoA biosynthetic process from acetate	--	46.266	39.391	42.227	39.141	37.951	39.131	31.294	32.445	31.053	31.626	33.612	25.067	27.672	30.33	27.815	32.13	31.489	33.206
ncbi_105047611	black	75.04385837	XP_010924910.1 30S ribosomal protein S6 alpha, chloroplastic [Elaeis guineensis]	RPS6	Genetic Information Processing	Translation	ko03010//Ribosome	K02990	--	GO:0000314//organellar small ribosomal subunit;GO:0005840//ribosome;GO:0022627//cytosolic small ribosomal subunit	GO:0003735//structural constituent of ribosome;GO:0019843//rRNA binding	GO:0006412//translation	--	68.851	63.409	68.521	69.633	67.934	66.902	65.95	54.715	55.633	56.083	54.29	48.289	47.234	53.449	51.304	52.866	61.968	57.524
ncbi_105047720	black	110.7226694	XP_010925074.1 3-ketoacyl-CoA synthase 11 [Elaeis guineensis]	KCS11	Metabolism;Metabolism;Organismal Systems;Metabolism	Global and overview maps;Global and overview maps;Environmental adaptation;Lipid metabolism	ko01100//Metabolic pathways;ko01110//Biosynthesis of secondary metabolites;ko04626//Plant-pathogen interaction;ko00062//Fatty acid elongation	K15397	EC:2.3.1.199	GO:0016020//membrane	GO:0003985//acetyl-CoA C-acetyltransferase activity;GO:0004315//3-oxoacyl-[acyl-carrier-protein] synthase activity;GO:0016747//acyltransferase activity, transferring groups other than amino-acyl groups	GO:0006631//fatty acid metabolic process;GO:0006633//fatty acid biosynthetic process	--	30.181	33.778	31.957	44.202	36.593	40.289	25.198	25.2	24.028	22.321	21.771	22.952	19.886	19.107	19.176	23.252	21.51	20.717
ncbi_105047775	black	22.76523398	XP_010925150.1 uncharacterized protein LOC105047775 isoform X1 [Elaeis guineensis]	COX5B-2	Metabolism;Metabolism	Global and overview maps;Energy metabolism	ko01100//Metabolic pathways;ko00190//Oxidative phosphorylation	K02265	--	-	-	-	--	8.207	9.598	4.424	6.508	10.304	8.213	6.303	6.026	7.369	4.361	5.697	4.793	6.889	4.83	6.107	6.217	6.481	5.143
ncbi_105047842	black	110.9682725	XP_010925246.1 acyl-protein thioesterase 2 isoform X1 [Elaeis guineensis]	FGRAMPH1_01T20223	Metabolism	Lipid metabolism	ko00564//Glycerophospholipid metabolism	K06130	EC:3.1.1.5	GO:0005576//extracellular region	GO:0003674//molecular_function;GO:0008236//serine-type peptidase activity;GO:0016787//hydrolase activity;GO:0070205//2-succinyl-6-hydroxy-2,4-cyclohexadiene-1-carboxylate synthase activity	GO:0006508//proteolysis;GO:0006629//lipid metabolic process;GO:0009234//menaquinone biosynthetic process;GO:0015979//photosynthesis	--	20.407	18.361	18.233	21.827	19.896	20.893	14.699	14.895	14.65	14.849	16.459	14.304	15.085	12.239	15.383	16.636	14.532	14.281
ncbi_105047855	black	24.71595442	XP_010925264.1 uncharacterized protein LOC105047855 [Elaeis guineensis]	--	-	-	-	-	--	-	-	-	--	17.002	19.214	17.014	18.021	19.399	18.987	16.571	15.585	16.278	15.858	16.485	15.904	15.009	18.195	15.298	16.282	15.654	18.609
ncbi_105047868	black	123.2314461	XP_010925282.1 ABC transporter G family member 39 isoform X1 [Elaeis guineensis]	ABCG39	-	-	-	-	--	GO:0005575//cellular_component;GO:0005737//cytoplasm;GO:0005887//integral component of plasma membrane;GO:0009379//Holliday junction helicase complex;GO:0009380//excinuclease repair complex;GO:0009898//cytoplasmic side of plasma membrane;GO:0016020//membrane;GO:0016021//integral component of membrane;GO:0043190//ATP-binding cassette (ABC) transporter complex;GO:0055051//ATP-binding cassette (ABC)…	GO:0000166//nucleotide binding;GO:0003674//molecular_function;GO:0003723//RNA binding;GO:0003724//RNA helicase activity;GO:0003924//GTPase activity;GO:0004386//helicase activity;GO:0005260//intracellularly ATP-gated chloride channel activity;GO:0005319//lipid transporter activity;GO:0005524//ATP binding;GO:0005525//GTP binding;GO:0009378//four-way junction helicase activity;GO:0009381//excinuclea…	GO:0000910//cytokinesis;GO:0002949//tRNA threonylcarbamoyladenosine modification;GO:0006281//DNA repair;GO:0006289//nucleotide-excision repair;GO:0006310//DNA recombination;GO:0006400//tRNA modification;GO:0006464//cellular protein modification process;GO:0006576//cellular biogenic amine metabolic process;GO:0006777//Mo-molybdopterin cofactor biosynthetic process;GO:0006810//transport;GO:0006817/…	--	14.18	13.299	12.465	14.534	16.058	14.999	11.772	10.578	10.942	9.878	10.431	9.756	9.145	9.689	10.294	8.224	9.309	9.22
ncbi_105047896	black	68.45535787	XP_010925322.1 nuclear pore complex protein NUP50B [Elaeis guineensis]	NUP50B	-	-	-	-	--	GO:0005643//nuclear pore	-	GO:0046907//intracellular transport	--	15.453	17.069	16.359	18.86	17.101	15.572	14.391	14.909	14.861	14.333	13.569	13.711	12.197	14.748	13.102	14.296	13.251	14.61
ncbi_105047909	black	2.200638234	XP_010925342.1 ATP synthase subunit d, mitochondrial [Elaeis guineensis]	At3g52300	Metabolism;Metabolism	Global and overview maps;Energy metabolism	ko01100//Metabolic pathways;ko00190//Oxidative phosphorylation	K02138	--	GO:0000276//mitochondrial proton-transporting ATP synthase complex, coupling factor F(o)	GO:0004383//guanylate cyclase activity;GO:0008080//N-acetyltransferase activity;GO:0015078//proton transmembrane transporter activity	GO:0006182//cGMP biosynthetic process;GO:0015986//ATP synthesis coupled proton transport	--	23.915	24.975	21.837	23.318	28.633	24.629	24.615	24.848	26.883	20.548	25.251	21.633	20.594	19.791	26.644	22.41	18.444	26.703
ncbi_105048126	black	17.37130142	XP_010925635.1 F-box/LRR-repeat MAX2 homolog A [Elaeis guineensis]	MAX2A	-	-	-	-	--	-	GO:0005515//protein binding	-	--	8.225	7.436	10.63	10.782	10.673	10.754	7.448	8.064	8.625	9.734	8.919	8.701	7.907	8.291	7.177	7.485	7.515	7.378
ncbi_105048224	black	6.283692084	XP_010925771.1 protein ENHANCED DISEASE RESISTANCE 4 [Elaeis guineensis]	--	-	-	-	-	--	-	GO:0003700//DNA-binding transcription factor activity	GO:0007275//multicellular organism development	--	5.994	4.844	4.767	4.211	5.28	4.061	5.082	5.722	5.534	7.477	5.718	5.283	6.837	7.381	5.839	5.821	4.814	4.477
ncbi_105048236	black	83.76929945	XP_010925787.1 GDSL esterase/lipase At4g01130 [Elaeis guineensis]	At4g01130	-	-	-	-	--	-	GO:0016788//hydrolase activity, acting on ester bonds	-	--	6.869	6.578	7.284	8.168	6.846	7.115	4.344	5.937	4.593	4.898	5.325	4.038	3.201	4.238	3.349	2.973	4.201	2.582
ncbi_105048277	black	62.4574611	XP_010925842.1 mitochondrial import inner membrane translocase subunit TIM17-2 [Elaeis guineensis]	TIM17-2	-	-	-	-	--	-	-	-	--	11.995	12.772	11.361	11.191	12.738	11.539	10.196	10.22	12.043	9.098	11.235	8.794	8.193	8.75	9.533	9.06	10.244	9.357
ncbi_105048404	black	74.05223409	XP_010925999.1 alpha/beta hydrolase domain-containing protein 17B [Elaeis guineensis]	ABHD17B	-	-	-	-	EC:3.1.2.22	-	GO:0003824//catalytic activity;GO:0008236//serine-type peptidase activity;GO:0016787//hydrolase activity;GO:0047570//3-oxoadipate enol-lactonase activity	GO:0006508//proteolysis;GO:0009102//biotin biosynthetic process;GO:0042952//beta-ketoadipate pathway	--	8.937	8.611	7.655	8.401	9.836	8.131	5.397	5.914	6.236	4.527	7.054	6.569	6.767	4.445	5.018	5.316	5.229	5.247
ncbi_105048421	black	92.25030665	XP_029121417.1 AMSH-like ubiquitin thioesterase 1 isoform X1 [Elaeis guineensis]	AMSH1	Cellular Processes	Transport and catabolism	ko04144//Endocytosis	K11866	EC:3.4.19.12	-	GO:0005515//protein binding;GO:0008237//metallopeptidase activity;GO:0070122//isopeptidase activity	-	--	21.439	18.801	19.073	19.337	18.365	20.642	16.312	14.916	16.659	17.857	16.855	15.616	15.088	15.319	14.278	14.993	16.511	15.661
ncbi_105048444	black	111.9748215	XP_010926049.1 uncharacterized protein LOC105048444 [Elaeis guineensis]	--	-	-	-	-	--	-	-	-	--	52.287	47.081	45.067	54.572	48.944	43.603	34.361	37.813	39.538	31.505	27.79	21.373	25.106	29.804	27.599	24.404	24.706	23.839
ncbi_105048474	black	90.62589045	XP_010926082.1 fructose-bisphosphate aldolase 1, chloroplastic [Elaeis guineensis]	FBA3	Metabolism;Metabolism;Metabolism;Metabolism;Metabolism;Metabolism;Metabolism;Metabolism	Global and overview maps;Global and overview maps;Global and overview maps;Global and overview maps;Carbohydrate metabolism;Energy metabolism;Carbohydrate metabolism;Carbohydrate metabolism	ko01100//Metabolic pathways;ko01110//Biosynthesis of secondary metabolites;ko01200//Carbon metabolism;ko01230//Biosynthesis of amino acids;ko00010//Glycolysis / Gluconeogenesis;ko00710//Carbon fixation in photosynthetic organisms;ko00051//Fructose and mannose metabolism;ko00030//Pentose phosphate pathway	K01623	EC:4.1.2.13	-	GO:0004332//fructose-bisphosphate aldolase activity	GO:0006096//glycolytic process	--	16.2	16.634	18.219	18.886	15.735	18.568	14.492	13.807	11.834	12.681	13.139	9.479	8.274	10.801	11.389	12.111	12.198	12.23
ncbi_105048491	black	74.39505889	XP_010926109.1 protein VAC14 homolog isoform X1 [Elaeis guineensis]	VAC14	-	-	-	-	--	-	GO:0005515//protein binding	-	--	37.218	34.007	30.1	30.342	32.713	31.855	28.713	27.554	29.382	30.158	29.458	25.637	26.651	27.658	28.475	28.339	27.676	29.194
ncbi_105048527	black	46.59315972	XP_010926152.1 ERAD-associated E3 ubiquitin-protein ligase component HRD3 isoform X1 [Elaeis guineensis]	HRD3A	Genetic Information Processing	Folding, sorting and degradation	ko04141//Protein processing in endoplasmic reticulum	K14026	--	-	GO:0005515//protein binding	-	--	30.186	28.368	28.401	32.234	31.964	27.617	26.734	28.751	27.274	26.358	28.765	24.818	24.609	22.079	23.802	26.507	26.397	29.109
ncbi_105048551	black	49.24158945	XP_010926197.1 aspartic proteinase oryzasin-1 isoform X1 [Elaeis guineensis]	Os05g0567100	-	-	-	-	EC:3.4.23.40	-	-	GO:0006629//lipid metabolic process	--	73.809	69.257	63.677	77.582	75.986	77.22	67.533	63.701	67.485	57.512	55.429	44.945	59.844	63.953	62.1	62.611	67.353	65.857
ncbi_105048605	black	23.68784144	XP_010926255.1 26S proteasome regulatory subunit 7A [Elaeis guineensis]	RPT1A	Genetic Information Processing	Folding, sorting and degradation	ko03050//Proteasome	K03061	--	GO:0000502//proteasome complex;GO:0009368//endopeptidase Clp complex;GO:0009376//HslUV protease complex;GO:0009379//Holliday junction helicase complex	GO:0003678//DNA helicase activity;GO:0003723//RNA binding;GO:0003724//RNA helicase activity;GO:0004176//ATP-dependent peptidase activity;GO:0004222//metalloendopeptidase activity;GO:0004252//serine-type endopeptidase activity;GO:0005198//structural molecule activity;GO:0005524//ATP binding;GO:0009378//four-way junction helicase activity;GO:0016887//ATP hydrolysis activity;GO:0051082//unfolded pro…	GO:0006281//DNA repair;GO:0006310//DNA recombination;GO:0006508//proteolysis;GO:0009306//protein secretion;GO:0010498//proteasomal protein catabolic process;GO:0019941//modification-dependent protein catabolic process;GO:0030436//asexual sporulation;GO:0031412//gas vesicle organization;GO:0051301//cell division	--	32.957	28.278	30.472	36.926	35.683	35.24	26.9	26.027	27.681	32.533	32.442	22.398	27.529	30.319	32.037	29.691	25.612	30.24
ncbi_105048609	black	98.90814339	XP_010926263.1 probable protein phosphatase 2C BIPP2C1 [Elaeis guineensis]	BIPP2C1	-	-	-	-	--	GO:0016020//membrane	GO:0004722//protein serine/threonine phosphatase activity;GO:0016791//phosphatase activity	GO:0030436//asexual sporulation	--	34.557	29.198	31.604	33.716	29.648	33.736	25.108	25.682	27.093	28.29	26.872	23.755	23.494	24.213	23.121	24.574	21.709	25.688
ncbi_105048625	black	109.6573119	XP_010926289.1 uncharacterized protein LOC105048625 [Elaeis guineensis]	--	-	-	-	-	--	-	-	GO:0003334//keratinocyte development	--	17.239	17.718	15.234	18.745	15.973	18.406	10.264	12.664	13.34	10.58	9.92	10.067	10.85	10.457	7.221	10.961	11.14	9.898
ncbi_105048633	black	10.42742957	XP_029121478.1 uncharacterized protein LOC105048633 isoform X1 [Elaeis guineensis]	yugF	-	-	-	-	--	-	GO:0003674//molecular_function;GO:0003824//catalytic activity;GO:0004414//homoserine O-acetyltransferase activity;GO:0008236//serine-type peptidase activity;GO:0016787//hydrolase activity;GO:0016788//hydrolase activity, acting on ester bonds;GO:0047570//3-oxoadipate enol-lactonase activity;GO:0070205//2-succinyl-6-hydroxy-2,4-cyclohexadiene-1-carboxylate synthase activity	GO:0006112//energy reserve metabolic process;GO:0006508//proteolysis;GO:0009086//methionine biosynthetic process;GO:0009102//biotin biosynthetic process;GO:0009234//menaquinone biosynthetic process;GO:0015979//photosynthesis;GO:0030163//protein catabolic process;GO:0042952//beta-ketoadipate pathway	--	7.171	7.955	6.617	8.196	7.706	7.746	6.883	6.316	5.9	6.617	6.512	6.365	7.872	6.448	6.323	8.004	5.929	6.274
ncbi_105048789	black	106.5324441	XP_029121427.1 DEAD-box ATP-dependent RNA helicase 21-like [Elaeis guineensis]	Os03g0708600	Genetic Information Processing	Transcription	ko03040//Spliceosome	K12858	EC:3.6.4.13	GO:0009380//excinuclease repair complex	GO:0003676//nucleic acid binding;GO:0003677//DNA binding;GO:0003690//double-stranded DNA binding;GO:0004386//helicase activity;GO:0005515//protein binding;GO:0005524//ATP binding;GO:0009381//excinuclease ABC activity;GO:0015450//protein-transporting ATPase activity;GO:0016787//hydrolase activity;GO:0016887//ATP hydrolysis activity	GO:0006139//nucleobase-containing compound metabolic process;GO:0006268//DNA unwinding involved in DNA replication;GO:0006281//DNA repair;GO:0006289//nucleotide-excision repair;GO:0006310//DNA recombination;GO:0015031//protein transport	--	15.638	15.585	15.063	14.597	16.809	16.508	12.688	12.857	14.454	12.847	12.396	9.988	11.492	11.533	12.187	13.431	11.847	12.877
ncbi_105048799	black	138.685802	XP_010926549.1 myb-related protein 306 [Elaeis guineensis]	MYB306	-	-	-	-	--	-	GO:0003796//lysozyme activity	GO:0009253//peptidoglycan catabolic process;GO:0016998//cell wall macromolecule catabolic process	MYB	62.248	60.472	54.324	57.864	61.63	54.414	42.941	38.474	41.011	40.666	42.675	36.652	39.782	39.666	38.12	39.017	41.829	36.387
ncbi_105048821	black	11.91686803	XP_010926580.1 uncharacterized protein LOC105048821 [Elaeis guineensis]	--	-	-	-	-	--	GO:0005763//mitochondrial small ribosomal subunit;GO:0005840//ribosome	GO:0003735//structural constituent of ribosome	GO:0006412//translation	--	2.553	3.189	3.916	4.05	4.5	2.707	2.601	3.137	2.364	2.568	2.33	2.396	2.701	2.81	3.298	2.171	2.468	2.711
ncbi_105049008	black	63.62321189	XP_010926845.1 uncharacterized protein LOC105049008 isoform X1 [Elaeis guineensis]	lvr	-	-	-	-	--	-	GO:0004316//3-oxoacyl-[acyl-carrier-protein] reductase (NADPH) activity;GO:0008667//2,3-dihydro-2,3-dihydroxybenzoate dehydrogenase activity;GO:0008678//2-deoxy-D-gluconate 3-dehydrogenase activity;GO:0016491//oxidoreductase activity;GO:0051287//NAD binding	GO:0000272//polysaccharide catabolic process;GO:0006633//fatty acid biosynthetic process	--	4.877	4.923	3.448	4.674	4.975	4.929	3.604	3.33	3.041	2.991	2.803	1.742	3.479	3.92	2.669	3.161	2.73	1.828
ncbi_105049021	black	87.46811156	XP_010926858.1 auxin response factor 2A [Elaeis guineensis]	ARF2A	-	-	-	-	--	GO:0005634//nucleus	GO:0003677//DNA binding	GO:0006355//regulation of transcription, DNA-templated;GO:0009725//response to hormone	ARF	59.467	58.232	52.457	54.527	56.296	54.302	52.459	50.623	53.637	53.484	51.764	46.615	47.726	49.594	48.546	49.219	49.691	49.859
ncbi_105049090	black	89.91567082	XP_010926943.1 WPP domain-associated protein isoform X1 [Elaeis guineensis]	WAP	-	-	-	-	--	-	GO:0005524//ATP binding;GO:0030492//hemoglobin binding	GO:0006457//protein folding;GO:0007059//chromosome segregation;GO:0030218//erythrocyte differentiation;GO:0030261//chromosome condensation;GO:0050821//protein stabilization	--	8.759	9.706	10.654	8.761	9.043	9.229	7.116	6.552	6.658	6.735	5.724	5.6	6.098	5.636	5.687	5.658	5.412	5.903
ncbi_105049203	black	67.01059143	XP_010927073.1 putative glucose-6-phosphate 1-epimerase isoform X1 [Elaeis guineensis]	--	-	-	-	-	--	-	GO:0016853//isomerase activity	GO:0005975//carbohydrate metabolic process	--	33.833	27.951	27.132	25.522	27.04	24.445	22.804	21.62	23.198	24.606	22.069	18.753	18.211	21.702	20.219	20.822	18.407	16.91
ncbi_105049208	black	91.388966	XP_010927081.1 myosin-9 [Elaeis guineensis]	--	-	-	-	-	--	-	GO:0005524//ATP binding;GO:0008017//microtubule binding;GO:0008137//NADH dehydrogenase (ubiquinone) activity	GO:0007059//chromosome segregation;GO:0030261//chromosome condensation	--	10.008	9.905	10.33	9.913	10.468	10.094	8.275	8.258	9.092	7.432	8.188	7.639	6.521	8.664	7.596	8.341	7.394	7.61
ncbi_105049260	black	14.23526315	XP_010927156.1 SUMO-conjugating enzyme SCE1 [Elaeis guineensis]	SCE1	Genetic Information Processing;Genetic Information Processing	Folding, sorting and degradation;Translation	ko04120//Ubiquitin mediated proteolysis;ko03013//Nucleocytoplasmic transport	K10577	--	-	-	-	--	35.066	38.043	30.256	38.814	37.048	34.734	34.341	32.984	36.13	33.079	36.37	32.383	26.188	29.996	33.273	35.315	33.918	34.498
ncbi_105049415	black	79.91344353	XP_010927347.1 uncharacterized protein LOC105049415 [Elaeis guineensis]	--	-	-	-	-	--	-	-	-	--	27.711	28.465	26.492	33.054	28.541	29.256	17.694	21.601	19.873	20.886	20.534	21.747	22.117	19.691	19.808	18.922	19.373	25.473
ncbi_105049431	black	1.22485609	XP_019708034.1 protein RADIALIS-like 3 [Elaeis guineensis]	RL3	-	-	-	-	--	-	-	-	MYB_related	1.576	1.879	2.193	4.488	1.834	1.95	0.592	2.927	1.548	1.744	2.727	1.812	0.201	3.113	0.869	1.34	1.616	2.239
ncbi_105049696	black	114.9042655	XP_029122524.1 G-type lectin S-receptor-like serine/threonine-protein kinase At2g19130 [Elaeis guineensis]	At2g19130	-	-	-	-	--	-	GO:0004672//protein kinase activity;GO:0005524//ATP binding;GO:0016709//oxidoreductase activity, acting on paired donors, with incorporation or reduction of molecular oxygen, NAD(P)H as one donor, and incorporation of one atom of oxygen	GO:0006468//protein phosphorylation;GO:0006744//ubiquinone biosynthetic process;GO:0048544//recognition of pollen	--	19.195	20.657	20.354	22.96	22.87	24.093	15.63	16.726	16.708	15.196	16.618	15.523	13.125	13.677	14.404	14.755	12.457	13.821
ncbi_105049728	black	94.2748796	XP_029121837.1 auxin response factor 2A isoform X1 [Elaeis guineensis]	ARF2A	-	-	-	-	--	GO:0005634//nucleus	GO:0003677//DNA binding	GO:0006355//regulation of transcription, DNA-templated;GO:0009725//response to hormone	ARF	41.661	39.982	44.265	44.947	40.216	40.08	30.065	29.884	30.995	32.338	31.465	29.178	31.196	33.008	33.262	33.46	30.355	29.775
ncbi_105049771	black	31.18406297	XP_010927818.1 uncharacterized protein LOC105049771 isoform X1 [Elaeis guineensis]	--	-	-	-	-	--	-	GO:0008080//N-acetyltransferase activity;GO:0008999//ribosomal-protein-alanine N-acetyltransferase activity	GO:0006464//cellular protein modification process;GO:0042254//ribosome biogenesis	--	10.889	10.201	10.699	12.547	12.213	10.783	8.168	9.51	12.002	8.789	10.642	7.405	9.32	9.504	9.446	8.688	8.08	7.466
ncbi_105049775	black	79.76868122	XP_010927821.1 60S ribosomal protein L3 isoform X1 [Elaeis guineensis]	RPL3	Genetic Information Processing	Translation	ko03010//Ribosome	K02925	--	GO:0005840//ribosome;GO:0022625//cytosolic large ribosomal subunit	GO:0003735//structural constituent of ribosome	GO:0006412//translation	--	16.325	18.183	15.966	17.114	16.251	15.943	14.39	11.768	13.205	11.032	11.81	10.919	11.73	11.159	11.953	14.301	13.807	14.237
ncbi_105049821	black	4.720128586	XP_029121864.1 uncharacterized protein LOC105049821 isoform X1 [Elaeis guineensis]	--	Genetic Information Processing	Transcription	ko03020//RNA polymerase	K03026	--	GO:0005666//RNA polymerase III complex	GO:0003677//DNA binding	GO:0006383//transcription by RNA polymerase III	--	18.135	16.197	15.5	17.019	19.155	18.058	17.306	18.506	18.375	14.919	15.344	15.901	16.805	14.524	13.841	16.9	18.14	16.164
ncbi_105049893	black	110.2686479	XP_010927978.1 protein NSP-INTERACTING KINASE 1 isoform X1 [Elaeis guineensis]	NIK1	-	-	-	-	--	-	GO:0004672//protein kinase activity;GO:0005515//protein binding;GO:0005524//ATP binding	GO:0006468//protein phosphorylation	--	14.253	15.071	14.013	15.046	14.027	15.295	11.335	11.62	12.348	11.335	12.629	10.36	8.742	10.73	10.464	9.974	10.325	9.524
ncbi_105049897	black	133.7278956	XP_010927986.1 G-type lectin S-receptor-like serine/threonine-protein kinase At4g27290 isoform X1 [Elaeis guineensis]	SD18	-	-	-	-	--	-	GO:0004672//protein kinase activity;GO:0004674//protein serine/threonine kinase activity;GO:0005524//ATP binding	GO:0006468//protein phosphorylation;GO:0048544//recognition of pollen	--	47.225	45.751	45.676	51.604	45.976	47.843	35.259	33.155	36.19	32.751	31.621	31.589	26.28	25.205	29.498	29.106	27.958	27.227
ncbi_105050047	black	74.40240918	XP_010928207.1 probable amino acid permease 7 [Elaeis guineensis]	AAP7	-	-	-	-	--	GO:0005887//integral component of plasma membrane	GO:0015173//aromatic amino acid transmembrane transporter activity	GO:0003333//amino acid transmembrane transport;GO:0015801//aromatic amino acid transport	--	7.244	5.605	7.182	7.838	9.161	7.357	5.616	4.307	5.065	5.674	5.51	3.138	4.937	5.122	5.017	4.401	5.55	5.619
ncbi_105050103	black	93.71976201	XP_010928275.1 protein OS-9 homolog [Elaeis guineensis]	OS9	Genetic Information Processing	Folding, sorting and degradation	ko04141//Protein processing in endoplasmic reticulum	K10088	--	-	-	-	--	46.502	47.76	44.947	47.033	49.311	41.946	38.831	34.487	42.573	37.699	40.313	36.047	35.099	35.444	38.848	38.154	40.167	37.486
ncbi_105050122	black	106.3463437	XP_010928312.1 calmodulin-binding receptor-like cytoplasmic kinase 3 isoform X1 [Elaeis guineensis]	CRCK3	-	-	-	-	--	-	GO:0004672//protein kinase activity;GO:0005524//ATP binding	GO:0006468//protein phosphorylation	--	25.04	23.593	23.535	23.752	23.662	21.999	18.597	15.291	17.389	17.53	16.967	15.536	14.577	17.886	17.96	16.903	19.81	17.425
ncbi_105050144	black	89.72276894	XP_010928345.2 ethylene-responsive transcription factor ERF011 [Elaeis guineensis]	ERF011	-	-	-	-	--	-	GO:0003700//DNA-binding transcription factor activity	GO:0006355//regulation of transcription, DNA-templated	ERF	11.034	10.039	9.94	13.57	11.094	9.389	7.039	6.643	5.14	7.072	5.406	7.313	5.087	6.635	6.03	4.485	5.446	6.575
ncbi_105050377	black	97.38840147	XP_010928663.1 NADPH--cytochrome P450 reductase [Elaeis guineensis]	CPR	-	-	-	-	EC:1.6.2.4	GO:0009337//sulfite reductase complex (NADPH)	GO:0004783//sulfite reductase (NADPH) activity;GO:0009055//electron transfer activity;GO:0010181//FMN binding;GO:0016491//oxidoreductase activity;GO:0051213//dioxygenase activity	GO:0006790//sulfur compound metabolic process;GO:0010128//benzoate catabolic process via CoA ligation	--	40.818	38.85	32.14	32.656	35.839	31.971	25.541	23.318	26.7	26.612	26.2	22.814	21.331	23.776	22.366	30.344	26.457	27.289
ncbi_105050385	black	15.16141907	XP_010928677.1 transcription factor bHLH146 [Elaeis guineensis]	BHLH146	-	-	-	-	--	-	-	-	--	3.234	4.474	2.572	1.842	1.924	2.54	2.765	3.02	3.882	5.927	4.495	5.783	3.945	3.904	5.785	3.285	3.463	4.241
ncbi_105050455	black	105.7647881	XP_010928784.1 uncharacterized protein LOC105050455 [Elaeis guineensis]	--	-	-	-	-	--	-	GO:0008270//zinc ion binding	-	--	20.082	19.415	18.075	18.969	20.576	20.542	16.06	16.08	16.83	14.7	14.439	9.478	13.73	13.131	12.704	12.118	13.041	11.589
ncbi_105050497	black	52.46806875	XP_010928848.1 uncharacterized protein LOC105050497 [Elaeis guineensis]	--	-	-	-	-	--	-	-	-	--	4.116	3.97	2.881	3.986	4.754	4.569	2.627	3.09	2.523	3.412	2.63	3.624	2.439	2.635	2.252	3.326	2.6	3.348
ncbi_105050527	black	82.59397364	XP_010928893.1 uncharacterized protein LOC105050527 [Elaeis guineensis]	--	-	-	-	-	--	-	-	-	--	69.97	70.162	60.863	71.52	69.346	70.746	60.295	58.65	65.492	54.286	61.975	58.419	58.352	57.703	56.977	58.524	54.445	62.13
ncbi_105050706	black	56.91566333	XP_010929125.1 Golgi SNAP receptor complex member 1-1 [Elaeis guineensis]	GOS11	Genetic Information Processing	Folding, sorting and degradation	ko04130//SNARE interactions in vesicular transport	K08495	--	GO:0017119//Golgi transport complex	GO:0005484//SNAP receptor activity	GO:0006890//retrograde vesicle-mediated transport, Golgi to endoplasmic reticulum;GO:0006891//intra-Golgi vesicle-mediated transport	--	8.587	7.824	7.128	8.318	8.471	8.607	6.169	7.592	6.354	7.982	6.029	5.785	6.79	6.572	6.773	6.393	6.466	7.317
ncbi_105050715	black	32.62474457	XP_010929137.2 gamma-tubulin complex component 2 [Elaeis guineensis]	GCP2	-	-	-	-	--	-	GO:0043015//gamma-tubulin binding	-	--	114.627	103.551	104.249	109.566	121.052	112.775	109.158	103.927	109.12	116.498	112.87	95.191	88.826	91.687	91.756	104.057	100.806	97.213
ncbi_105050794	black	65.27099602	XP_029122120.1 probable small nuclear ribonucleoprotein F isoform X1 [Elaeis guineensis]	At4g30220	Genetic Information Processing	Transcription	ko03040//Spliceosome	K11098	--	-	-	-	--	12.474	11.021	10.419	12.387	12.818	9.777	8.99	9.445	10.668	10.084	10.208	9.378	9.294	8.173	8.542	8.669	9.018	7.912
ncbi_105050888	black	22.53254044	XP_019707924.1 L-arabinokinase [Elaeis guineensis]	ARA1	Metabolism;Metabolism	Global and overview maps;Carbohydrate metabolism	ko01100//Metabolic pathways;ko00520//Amino sugar and nucleotide sugar metabolism	K12446	EC:2.7.1.46	GO:0005576//extracellular region	GO:0004335//galactokinase activity;GO:0004413//homoserine kinase activity;GO:0004496//mevalonate kinase activity;GO:0004765//shikimate kinase activity;GO:0005524//ATP binding	GO:0006012//galactose metabolic process;GO:0009088//threonine biosynthetic process;GO:0009423//chorismate biosynthetic process;GO:0016126//sterol biosynthetic process;GO:0019287//isopentenyl diphosphate biosynthetic process, mevalonate pathway;GO:0019836//hemolysis by symbiont of host erythrocytes	--	4.532	3.494	3.248	4	4.905	4.572	4.103	3.488	4.195	3.518	3.834	3.319	3.239	3.185	2.861	2.91	3.909	3.869
ncbi_105051041	black	56.44008444	XP_010929607.1 NAC domain-containing protein 83 [Elaeis guineensis]	NAC083	-	-	-	-	--	-	GO:0003677//DNA binding	GO:0006355//regulation of transcription, DNA-templated	NAC	33.042	31.872	28.109	32.902	28.559	34.176	29.772	26.303	24.095	26.651	27.988	20.585	25.939	24.76	26.072	22.042	22.777	25.842
ncbi_105051110	black	40.81694956	XP_010929710.1 uncharacterized protein LOC105051110 [Elaeis guineensis]	--	-	-	-	-	--	-	-	-	--	23.479	23.49	23.378	27.991	30.299	23.743	21.601	20.088	25.667	24.292	23.453	19.045	19.753	19.403	20.669	22.99	22.615	19.855
ncbi_105051146	black	102.1476341	XP_010929755.1 beta-galactosidase 15 isoform X1 [Elaeis guineensis]	Os12g0429200	-	-	-	-	--	GO:0009341//beta-galactosidase complex	GO:0004565//beta-galactosidase activity;GO:0030246//carbohydrate binding	GO:0005975//carbohydrate metabolic process	--	29.23	27.893	25.909	26.597	28.877	28.106	23.748	23.447	22.388	25.106	21.836	19.812	20.416	22.637	23.42	24.405	22.712	24.869
ncbi_105051321	black	33.19494653	XP_010929993.1 zinc finger CCCH domain-containing protein 65 isoform X1 [Elaeis guineensis]	Os12g0278800	-	-	-	-	--	-	GO:0046872//metal ion binding	-	C3H	22.981	19.939	19.209	23.197	24.469	27.161	19.67	18.191	18.851	19.333	20.08	17.477	17.243	19.804	17.712	22.864	19.417	22.742
ncbi_105051431	black	104.0883323	XP_010930184.1 biotin synthase, mitochondrial [Elaeis guineensis]	BIO2	Metabolism;Metabolism	Global and overview maps;Metabolism of cofactors and vitamins	ko01100//Metabolic pathways;ko00780//Biotin metabolism	K01012	EC:2.8.1.6	GO:0005737//cytoplasm	GO:0003824//catalytic activity;GO:0004076//biotin synthase activity;GO:0008172//S-methyltransferase activity;GO:0008998//ribonucleoside-triphosphate reductase activity;GO:0016782//transferase activity, transferring sulphur-containing groups;GO:0043364//glycyl-radical enzyme activating activity;GO:0051536//iron-sulfur cluster binding;GO:0051537//2 iron, 2 sulfur cluster binding;GO:0051539//4 iron,…	GO:0006400//tRNA modification;GO:0006777//Mo-molybdopterin cofactor biosynthetic process;GO:0006785//heme B biosynthetic process;GO:0008652//cellular amino acid biosynthetic process;GO:0009102//biotin biosynthetic process;GO:0009107//lipoate biosynthetic process;GO:0009265//2'-deoxyribonucleotide biosynthetic process;GO:0015948//methanogenesis	--	11.192	10.202	9.224	10.767	12.529	10.578	8.491	7.754	8.383	8.54	8.397	6.324	5.212	3.941	5.73	6.067	5.898	4.513
ncbi_105051559	black	7.292533272	XP_010930360.1 probable DEAD-box ATP-dependent RNA helicase 48 [Elaeis guineensis]	RH33	-	-	-	-	--	-	-	-	--	8.87	6.706	7.918	9.345	8.795	8.89	6.817	8.973	7.985	7.371	8.1	7.419	6.729	7.713	6.202	8.293	6.831	9.064
ncbi_105051737	black	12.3985292	XP_010930629.1 septum-promoting GTP-binding protein 1 [Elaeis guineensis]	spg1	-	-	-	-	--	-	GO:0003924//GTPase activity;GO:0005525//GTP binding	-	--	13.947	13.827	14.449	16.932	15.642	14.06	13.779	15.152	13.739	11.225	9.905	11.337	12.251	14.359	13.563	13.158	11.094	13.8
ncbi_105051749	black	110.497163	XP_010930643.1 phosphatidylserine decarboxylase proenzyme 2 [Elaeis guineensis]	PSD2	Metabolism;Metabolism;Metabolism	Global and overview maps;Global and overview maps;Lipid metabolism	ko01100//Metabolic pathways;ko01110//Biosynthesis of secondary metabolites;ko00564//Glycerophospholipid metabolism	K01613	EC:4.1.1.65	-	GO:0004609//phosphatidylserine decarboxylase activity;GO:0005509//calcium ion binding	GO:0008654//phospholipid biosynthetic process	--	84.007	71.821	67.596	78.243	76.883	73.556	63.187	60.077	64.866	62.446	63.404	55.037	62.162	61.472	63.789	65.562	62.292	61.663
ncbi_105051758	black	7.281783561	XP_010930652.1 ACT domain-containing protein ACR3 isoform X1 [Elaeis guineensis]	ACR3	-	-	-	-	--	-	GO:0004072//aspartate kinase activity;GO:0004794//L-threonine ammonia-lyase activity;GO:0008773//[protein-PII] uridylyltransferase activity;GO:0008864//formyltetrahydrofolate deformylase activity	GO:0006549//isoleucine metabolic process;GO:0009089//lysine biosynthetic process via diaminopimelate;GO:0009152//purine ribonucleotide biosynthetic process;GO:0018177//protein uridylylation	--	4.219	2.981	2.317	4.062	3.181	3.338	3.055	3.495	3.118	3.8	3.423	2.772	2.616	2.977	2.083	2.905	2.801	2.899
ncbi_105051766	black	47.50210041	XP_010930666.1 uncharacterized protein LOC105051766 [Elaeis guineensis]	--	-	-	-	-	--	GO:0016021//integral component of membrane	-	-	--	4.824	6.426	5.599	5.866	6.8	5.623	5.091	3.416	4.456	4.617	4.789	4.968	3.796	4.533	3.681	3.882	4.117	4.39
ncbi_105051788	black	50.58175444	XP_010930690.1 probable receptor-like serine/threonine-protein kinase At5g57670 [Elaeis guineensis]	PERK9	-	-	-	-	--	-	GO:0004672//protein kinase activity;GO:0005524//ATP binding	GO:0006468//protein phosphorylation	--	11.623	10.416	9.369	8.647	8.859	8.463	13.268	12.661	12.127	13.359	15.193	12.085	11.196	13.59	14.006	13.691	13.564	13.414
ncbi_105051805	black	120.6505334	XP_010930718.1 E3 ubiquitin-protein ligase RGLG3 [Elaeis guineensis]	RGLG3	-	-	-	-	EC:2.3.2.27	-	GO:0046872//metal ion binding	-	--	36.989	32.434	31.835	36.327	35.191	31.814	29.918	27.818	28.615	28.648	29.182	26.896	26.726	27.963	27.876	26.616	27.255	27.276
ncbi_105051809	black	48.99213972	XP_010930723.2 probable L-ascorbate peroxidase 6, chloroplastic/mitochondrial isoform X1 [Elaeis guineensis]	APX8	Metabolism;Metabolism;Metabolism	Global and overview maps;Metabolism of other amino acids;Carbohydrate metabolism	ko01100//Metabolic pathways;ko00480//Glutathione metabolism;ko00053//Ascorbate and aldarate metabolism	K00434	EC:1.11.1.11	-	GO:0004096//catalase activity;GO:0004601//peroxidase activity;GO:0020037//heme binding	GO:0006979//response to oxidative stress	--	53.067	52.513	52.891	54.428	57.704	56.595	47.444	49.466	55.308	48.148	43.285	41.235	46.401	47.624	47.369	51.651	50.049	48.765
ncbi_105051854	black	115.0737458	XP_010930790.1 receptor homology region, transmembrane domain- and RING domain-containing protein 2 isoform X1 [Elaeis guineensis]	Os03g0167500	-	-	-	-	EC:2.3.2.27	GO:0005680//anaphase-promoting complex	GO:0008270//zinc ion binding;GO:0046872//metal ion binding;GO:0061630//ubiquitin protein ligase activity;GO:0097602//cullin family protein binding	GO:0031145//anaphase-promoting complex-dependent catabolic process	--	25.876	25.256	24.084	23.181	24.554	24.576	18.889	17.748	20.859	19.68	17.259	19.019	16.829	18.822	17.165	19.404	18.373	19.174
ncbi_105051857	black	84.32559977	XP_010930796.1 cleavage stimulating factor 64 isoform X1 [Elaeis guineensis]	CSTF64	Genetic Information Processing	Translation	ko03015//mRNA surveillance pathway	K14407	--	-	GO:0003676//nucleic acid binding	GO:0008380//RNA splicing;GO:0031124//mRNA 3'-end processing	--	31.812	26.685	28.829	30.438	33.44	31.835	25.266	24.26	29.636	26.554	26.733	25.284	23.602	24.163	24.311	25.713	26.505	24.84
ncbi_105051933	black	89.98268893	XP_010930883.1 uncharacterized protein LOC105051933 [Elaeis guineensis]	--	-	-	-	-	--	-	-	-	--	21.127	22.883	23.288	23.75	19.158	21.292	15.933	17.318	15.435	14.691	14.997	13.393	13.819	12.228	14.715	12.847	11.249	14.505
ncbi_105051990	black	91.75428469	-	--	-	-	-	-	--	-	-	-	--	2957.905	2856.889	2990.475	3698.186	3275.827	3192.985	2687.572	2703.327	2685.125	2434.831	2552.16	2510.186	2363.048	2474.247	2482.234	2435.717	2311.061	2600.228
ncbi_105052062	black	98.72545888	-	-	-	-	-	-	--	-	-	-	-	16.933	15.142	15.178	15.942	15.345	15.84	12.937	13.916	13.324	13.473	13.585	10.913	12.944	12.453	12.253	13.284	11.873	11.166
ncbi_105052269	black	84.89093695	XP_010931330.1 peroxidase 4 [Elaeis guineensis]	GSVIVT00023967001	Metabolism;Metabolism;Metabolism	Global and overview maps;Global and overview maps;Biosynthesis of other secondary metabolites	ko01100//Metabolic pathways;ko01110//Biosynthesis of secondary metabolites;ko00940//Phenylpropanoid biosynthesis	K00430	EC:1.11.1.7	-	GO:0004096//catalase activity;GO:0004601//peroxidase activity;GO:0020037//heme binding	GO:0006979//response to oxidative stress	--	157.8	161.455	139.943	177.821	187.576	167.909	125.518	119.665	123.542	144.745	146.812	123.279	128.255	128.813	127.799	110.33	112.524	112.603
ncbi_105052355	black	68.23303364	XP_010931437.1 dihydrolipoyllysine-residue acetyltransferase component 1 of pyruvate dehydrogenase complex, mitochondrial isoform X1 [Elaeis guineensis]	LTA3	Metabolism;Metabolism;Metabolism;Metabolism;Metabolism;Metabolism	Global and overview maps;Global and overview maps;Global and overview maps;Carbohydrate metabolism;Carbohydrate metabolism;Carbohydrate metabolism	ko01100//Metabolic pathways;ko01110//Biosynthesis of secondary metabolites;ko01200//Carbon metabolism;ko00010//Glycolysis / Gluconeogenesis;ko00620//Pyruvate metabolism;ko00020//Citrate cycle (TCA cycle)	K00627	EC:2.3.1.12	GO:0045252//oxoglutarate dehydrogenase complex;GO:0045254//pyruvate dehydrogenase complex	GO:0004149//dihydrolipoyllysine-residue succinyltransferase activity;GO:0004738//pyruvate dehydrogenase activity;GO:0004742//dihydrolipoyllysine-residue acetyltransferase activity;GO:0005215//transporter activity;GO:0008948//oxaloacetate decarboxylase activity;GO:0015081//sodium ion transmembrane transporter activity;GO:0016746//acyltransferase activity	GO:0006086//acetyl-CoA biosynthetic process from pyruvate;GO:0006099//tricarboxylic acid cycle;GO:0006554//lysine catabolic process;GO:0006810//transport;GO:0006814//sodium ion transport	--	31.041	34.951	35.866	39.411	38.267	34.149	27.611	28.534	28.776	29.298	27.846	25.035	27.821	28.389	30.287	32.14	29.098	30.601
ncbi_105052356	black	5.980506833	XP_010931477.1 ABC transporter A family member 7 isoform X1 [Elaeis guineensis]	ABCA7	-	-	-	-	--	GO:0005575//cellular_component;GO:0005887//integral component of plasma membrane;GO:0009380//excinuclease repair complex;GO:0009898//cytoplasmic side of plasma membrane;GO:0016021//integral component of membrane;GO:0043190//ATP-binding cassette (ABC) transporter complex;GO:0055051//ATP-binding cassette (ABC) transporter complex, integrated substrate binding;GO:0055052//ATP-binding cassette (ABC) …	GO:0005260//intracellularly ATP-gated chloride channel activity;GO:0005319//lipid transporter activity;GO:0005524//ATP binding;GO:0009381//excinuclease ABC activity;GO:0015220//choline transmembrane transporter activity;GO:0015221//lipopolysaccharide transmembrane transporter activity;GO:0015412//ABC-type molybdate transporter activity;GO:0015413//ABC-type nickel transporter activity;GO:0015414//…	GO:0000910//cytokinesis;GO:0006289//nucleotide-excision repair;GO:0006810//transport;GO:0006817//phosphate ion transport;GO:0006824//cobalt ion transport;GO:0006855//xenobiotic transmembrane transport;GO:0006869//lipid transport;GO:0007601//visual perception;GO:0008150//biological_process;GO:0008272//sulfate transport;GO:0015675//nickel cation transport;GO:0015689//molybdate ion transport;GO:0015…	--	3.512	2.511	3.103	4.667	3.619	2.941	2.804	2.932	3	3.499	3.205	2.874	2.18	2.555	3.443	2.854	2.936	3.564
ncbi_105052358	black	102.4505983	XP_010931440.1 NAC domain-containing protein 68 isoform X2 [Elaeis guineensis]	NAC068	-	-	-	-	--	-	GO:0003677//DNA binding	GO:0006355//regulation of transcription, DNA-templated	NAC	11.631	11.465	11.875	13.819	15.099	12.482	7.87	6.628	8.014	7.982	7.667	8.006	5.917	9.636	7.421	8.103	8.444	8.44
ncbi_105052365	black	15.63432143	XP_019708621.1 cyclic dof factor 3 [Elaeis guineensis]	CDF2	-	-	-	-	--	-	GO:0003677//DNA binding	GO:0006355//regulation of transcription, DNA-templated	Dof	9.022	7.889	9.113	7.246	7.394	7.719	7.486	9.243	8.79	10.129	10.519	8.891	10.091	9.874	9.114	9.056	7.955	9.586
ncbi_105052538	black	94.39190331	XP_010931678.1 glyoxysomal fatty acid beta-oxidation multifunctional protein MFP-a [Elaeis guineensis]	MFP2	Metabolism;Metabolism;Metabolism;Metabolism;Metabolism	Global and overview maps;Global and overview maps;Global and overview maps;Lipid metabolism;Lipid metabolism	ko01100//Metabolic pathways;ko01110//Biosynthesis of secondary metabolites;ko01212//Fatty acid metabolism;ko00592//alpha-Linolenic acid metabolism;ko00071//Fatty acid degradation	K10527	EC:4.2.1.17 1.1.1.35 1.1.1.211	GO:0016507//mitochondrial fatty acid beta-oxidation multienzyme complex	GO:0003824//catalytic activity;GO:0003857//3-hydroxyacyl-CoA dehydrogenase activity;GO:0003860//3-hydroxyisobutyryl-CoA hydrolase activity;GO:0004165//dodecenoyl-CoA delta-isomerase activity;GO:0004300//enoyl-CoA hydratase activity;GO:0008692//3-hydroxybutyryl-CoA epimerase activity;GO:0008935//1,4-dihydroxy-2-naphthoyl-CoA synthase activity;GO:0016491//oxidoreductase activity;GO:0016616//oxidore…	GO:0006631//fatty acid metabolic process;GO:0006635//fatty acid beta-oxidation;GO:0009062//fatty acid catabolic process;GO:0009234//menaquinone biosynthetic process;GO:0010124//phenylacetate catabolic process;GO:0010128//benzoate catabolic process via CoA ligation;GO:0019439//aromatic compound catabolic process	--	44.078	39.439	35.489	36.716	33.402	36.508	28.158	26.314	28.466	25.618	25.189	21.247	25.314	26.417	28.533	27.726	29.448	26.597
ncbi_105052552	black	90.89134326	XP_010931693.1 probable ethylene response sensor 1 [Elaeis guineensis]	ERS1	Environmental Information Processing;Environmental Information Processing	Signal transduction;Signal transduction	ko04075//Plant hormone signal transduction;ko04016//MAPK signaling pathway - plant	K14509	EC:2.7.13.-	GO:0016020//membrane	GO:0000155//phosphorelay sensor kinase activity;GO:0000156//phosphorelay response regulator activity;GO:0004673//protein histidine kinase activity;GO:0005515//protein binding;GO:0005524//ATP binding	GO:0000160//phosphorelay signal transduction system;GO:0006796//phosphate-containing compound metabolic process;GO:0006817//phosphate ion transport;GO:0007165//signal transduction	--	6.536	6.004	4.862	7.765	7.673	7.62	4.983	5.1	5.556	5.3	4.556	4.704	3.947	4.458	3.448	4.51	4.854	5.519
ncbi_105052633	black	10.58597348	XP_010931809.1 uncharacterized protein LOC105052633 [Elaeis guineensis]	--	-	-	-	-	--	-	-	-	--	4.375	4.777	4.006	5.436	5.556	5.436	2.588	3.421	4.896	3.414	3.811	3.135	3.385	4.19	3.743	3.947	6.198	2.898
ncbi_105052637	black	25.49724404	XP_010931815.1 glucose-6-phosphate/phosphate translocator 2, chloroplastic [Elaeis guineensis]	GPT2	-	-	-	-	--	GO:0016020//membrane;GO:0016021//integral component of membrane;GO:0045282//plasma membrane succinate dehydrogenase complex	GO:0000104//succinate dehydrogenase activity	GO:0006099//tricarboxylic acid cycle;GO:0055085//transmembrane transport	--	16.933	12.936	14.219	18.162	15.889	17.137	12.23	12.67	15.398	12.555	10.983	10.39	15.452	13.516	13.309	14.257	11.492	12.289
ncbi_105052685	black	6.041728947	XP_010931893.1 diacylglycerol kinase 5 isoform X1 [Elaeis guineensis]	DGK5	Metabolism;Metabolism;Metabolism;Metabolism;Environmental Information Processing	Global and overview maps;Global and overview maps;Lipid metabolism;Lipid metabolism;Signal transduction	ko01100//Metabolic pathways;ko01110//Biosynthesis of secondary metabolites;ko00564//Glycerophospholipid metabolism;ko00561//Glycerolipid metabolism;ko04070//Phosphatidylinositol signaling system	K00901	EC:2.7.1.107	GO:0005575//cellular_component	GO:0001727//lipid kinase activity;GO:0003951//NAD+ kinase activity;GO:0004143//diacylglycerol kinase activity;GO:0016301//kinase activity	GO:0006741//NADP biosynthetic process;GO:0007205//protein kinase C-activating G protein-coupled receptor signaling pathway;GO:0008150//biological_process	--	3.053	3.612	3.075	3.713	4.174	3.239	3.936	3.022	2.48	2.871	3.25	2.34	3.64	2.859	2.604	2.165	3.089	3.122
ncbi_105052693	black	5.369560419	XP_010931905.1 external alternative NAD(P)H-ubiquinone oxidoreductase B3, mitochondrial isoform X1 [Elaeis guineensis]	NDB3	-	-	-	-	EC:1.6.5.9	-	GO:0004148//dihydrolipoyl dehydrogenase activity;GO:0004362//glutathione-disulfide reductase (NADPH) activity;GO:0004791//thioredoxin-disulfide reductase activity;GO:0005509//calcium ion binding;GO:0016152//mercury (II) reductase activity;GO:0016491//oxidoreductase activity;GO:0050451//CoA-disulfide reductase activity;GO:0050627//mycothione reductase activity;GO:0070402//NADPH binding	GO:0006096//glycolytic process;GO:0010126//mycothiol metabolic process;GO:0045454//cell redox homeostasis;GO:0046689//response to mercury ion;GO:0051068//dihydrolipoamide metabolic process	--	8.206	9.975	7.884	9.417	9.845	8.216	8.153	8.745	9.948	7.501	9.829	7.396	7.882	7.406	7.43	8.318	8.529	8.645
ncbi_105052723	black	80.53322309	XP_010931948.1 protein phosphatase 2C 70 [Elaeis guineensis]	KAPP	-	-	-	-	EC:3.1.3.16	-	GO:0005515//protein binding;GO:0016791//phosphatase activity	-	--	10.077	10.217	8.288	10.296	10.9	9.35	6.692	7.542	8.145	7.862	8.536	6.762	7.014	8.304	7.799	8.75	8.26	7.348
ncbi_105052732	black	10.34147517	XP_010931957.1 UPF0613 protein PB24D3.06c isoform X1 [Elaeis guineensis]	SPAPB24D3.06c	-	-	-	-	--	-	GO:0016787//hydrolase activity	-	--	27.66	30.926	24.397	23.951	25.077	23.617	25.584	30.437	28.021	30.573	31.584	28.837	28.454	30.35	28.009	31.464	27.334	33.169
ncbi_105052740	black	91.06808512	XP_010931977.1 mitochondrial Rho GTPase 1 isoform X1 [Elaeis guineensis]	MIRO1	-	-	-	-	EC:3.6.5.-	GO:0005737//cytoplasm;GO:0009898//cytoplasmic side of plasma membrane;GO:0016020//membrane;GO:0055052//ATP-binding cassette (ABC) transporter complex, substrate-binding subunit-containing	GO:0000166//nucleotide binding;GO:0003677//DNA binding;GO:0003723//RNA binding;GO:0003724//RNA helicase activity;GO:0003924//GTPase activity;GO:0005509//calcium ion binding;GO:0005524//ATP binding;GO:0005525//GTP binding;GO:0016818//hydrolase activity, acting on acid anhydrides, in phosphorus-containing anhydrides;GO:0016887//ATP hydrolysis activity;GO:0019843//rRNA binding;GO:0043022//ribosome b…	GO:0006400//tRNA modification;GO:0006576//cellular biogenic amine metabolic process;GO:0008150//biological_process;GO:0015888//thiamine transport;GO:0030974//thiamine pyrophosphate transmembrane transport;GO:0032297//negative regulation of DNA-dependent DNA replication initiation;GO:0032508//DNA duplex unwinding;GO:0042254//ribosome biogenesis;GO:0046336//ethanolamine catabolic process	--	29.037	27.311	27.374	26.628	26.252	24.825	21.73	22.205	23.11	22.55	22.057	21.237	20.577	19.784	21.286	24.001	21.622	24.193
ncbi_105052860	black	34.90530293	XP_010932132.1 splicing factor U2af small subunit B [Elaeis guineensis]	U2AF35A	Genetic Information Processing	Transcription	ko03040//Spliceosome	K12836	--	-	GO:0003676//nucleic acid binding;GO:0046872//metal ion binding	GO:0008380//RNA splicing	--	9.578	11.805	11.456	14.21	12.378	11.654	9.701	10.394	10.21	9.382	9.329	9.073	9.177	8.683	8.123	8.653	10.475	11.817
ncbi_105052870	black	128.2884332	XP_010932149.2 LOW QUALITY PROTEIN: 3-hydroxy-3-methylglutaryl-coenzyme A reductase 3 [Elaeis guineensis]	HMGR	Metabolism;Metabolism;Metabolism	Global and overview maps;Global and overview maps;Metabolism of terpenoids and polyketides	ko01100//Metabolic pathways;ko01110//Biosynthesis of secondary metabolites;ko00900//Terpenoid backbone biosynthesis	K00021	EC:1.1.1.34	GO:0005576//extracellular region;GO:0042600//egg chorion	GO:0004420//hydroxymethylglutaryl-CoA reductase (NADPH) activity;GO:0005213//structural constituent of egg chorion	GO:0007304//chorion-containing eggshell formation;GO:0008299//isoprenoid biosynthetic process;GO:0015936//coenzyme A metabolic process;GO:0016054//organic acid catabolic process	--	17.138	17.032	14.403	16.133	16.928	16.967	11.242	11.38	13.806	12.6	13.634	10.27	10.476	9.837	10.796	12.776	12.297	12.854
ncbi_105052909	black	33.78695119	XP_010932195.1 peroxisomal nicotinamide adenine dinucleotide carrier isoform X1 [Elaeis guineensis]	PXN	Cellular Processes	Transport and catabolism	ko04146//Peroxisome	K13354	--	-	-	-	--	39.662	35.928	34.503	41.43	40.484	38.177	36.83	37.481	35.288	33.432	37.902	31.381	24.754	32.752	33.521	35.84	31.424	36.373
ncbi_105052975	black	90.85306392	XP_029122809.1 protein-L-isoaspartate O-methyltransferase isoform X1 [Elaeis guineensis]	PCM	-	-	-	-	EC:2.1.1.77	GO:0031515//tRNA (m1A) methyltransferase complex	GO:0003700//DNA-binding transcription factor activity;GO:0004719//protein-L-isoaspartate (D-aspartate) O-methyltransferase activity;GO:0008168//methyltransferase activity;GO:0008171//O-methyltransferase activity;GO:0008689//3-demethylubiquinone-9 3-O-methyltransferase activity;GO:0008757//S-adenosylmethionine-dependent methyltransferase activity;GO:0016429//tRNA (adenine-N1-)-methyltransferase ac…	GO:0006355//regulation of transcription, DNA-templated;GO:0006412//translation;GO:0006464//cellular protein modification process;GO:0006744//ubiquinone biosynthetic process;GO:0009102//biotin biosynthetic process;GO:0009234//menaquinone biosynthetic process;GO:0015995//chlorophyll biosynthetic process;GO:0018364//peptidyl-glutamine methylation;GO:0030091//protein repair;GO:0030488//tRNA methylati…	--	19.402	17.432	18.346	15.684	18.941	15.296	11.039	11.163	12.171	14.445	14.756	11.216	10.251	9.721	11.828	12.482	11.861	12.336
ncbi_105053013	black	127.3304257	XP_010932312.1 CASP-like protein 2A1 [Elaeis guineensis]	OsI_15195	-	-	-	-	--	-	-	-	--	40.738	38.311	30.402	40.175	39.289	39.248	27.483	22.716	25.7	28.163	30.284	20.123	23.107	27.127	22.784	25.083	27.744	27.052
ncbi_105053016	black	89.70849554	XP_010932315.1 protein TIFY 3 [Elaeis guineensis]	TIFY3	Environmental Information Processing	Signal transduction	ko04075//Plant hormone signal transduction	K13464	--	-	GO:0005515//protein binding	-	--	64.851	59.686	46.09	49.118	58.147	53.107	39.629	41.205	37.877	41.849	42.791	29.347	42.106	38.365	38.118	41.078	38.338	43.363
ncbi_105053050	black	90.52139783	XP_010932358.1 dormancy-associated protein homolog 3 [Elaeis guineensis]	At1g56220	-	-	-	-	--	-	-	-	--	130.941	136.861	120.278	143.993	150.77	140.352	117.133	118.975	115.354	121.253	120.956	115.89	114.643	112.426	115.324	103.568	104.333	113.415
ncbi_105053163	black	106.813798	XP_010932564.1 hypersensitive-induced response protein-like protein 1 [Elaeis guineensis]	HIRL1	-	-	-	-	--	GO:0030288//outer membrane-bounded periplasmic space	GO:0003674//molecular_function	GO:0045861//negative regulation of proteolysis	--	49.017	48.013	36.961	39.133	44.866	40.111	22.185	25.04	27.712	24.568	24.251	22.856	28.331	24.682	24.564	28.077	28.501	29.32
ncbi_105053199	black	104.7270151	XP_010932582.1 uncharacterized protein LOC105053199 [Elaeis guineensis]	dlcB	-	-	-	-	--	GO:0030286//dynein complex	-	GO:0007017//microtubule-based process	--	22.46	22.218	15.831	21.07	21.081	18.371	12.037	14.189	13.08	14.389	10.785	10.878	9.807	10.718	14.221	14.534	15.316	14.557
ncbi_105053342	black	7.392193663	XP_010932741.1 copper transporter 5.1 [Elaeis guineensis]	COPT5.1	-	-	-	-	--	GO:0016021//integral component of membrane	GO:0005375//copper ion transmembrane transporter activity	GO:0035434//copper ion transmembrane transport	--	12.837	12.724	15.314	14.894	16.715	13.362	12.138	11.711	13.355	11.383	15.061	10.932	11.898	10.143	13.003	12.031	15.014	14.656
ncbi_105053360	black	34.93638351	XP_010932767.1 uncharacterized protein LOC105053360 [Elaeis guineensis]	--	-	-	-	-	--	-	-	-	--	9.715	8.837	9.567	10.686	9.168	10.503	8.144	8.011	8.316	8.516	7.075	6.411	8.547	8.889	8.877	8.564	7.176	8.218
ncbi_105053413	black	80.32098362	XP_010932849.2 GDP-mannose 3,5-epimerase 2 [Elaeis guineensis]	GME-1	Metabolism;Metabolism;Metabolism;Metabolism	Global and overview maps;Global and overview maps;Carbohydrate metabolism;Carbohydrate metabolism	ko01100//Metabolic pathways;ko01110//Biosynthesis of secondary metabolites;ko00520//Amino sugar and nucleotide sugar metabolism;ko00053//Ascorbate and aldarate metabolism	K10046	EC:5.1.3.18 5.1.3.-	-	GO:0003824//catalytic activity;GO:0003854//3-beta-hydroxy-delta5-steroid dehydrogenase activity;GO:0003978//UDP-glucose 4-epimerase activity;GO:0008460//dTDP-glucose 4,6-dehydratase activity;GO:0008712//ADP-glyceromanno-heptose 6-epimerase activity;GO:0008831//dTDP-4-dehydrorhamnose reductase activity;GO:0016616//oxidoreductase activity, acting on the CH-OH group of donors, NAD or NADP as accepto…	GO:0005975//carbohydrate metabolic process;GO:0006012//galactose metabolic process;GO:0006694//steroid biosynthetic process;GO:0009243//O antigen biosynthetic process;GO:0009244//lipopolysaccharide core region biosynthetic process;GO:0019305//dTDP-rhamnose biosynthetic process	--	7.707	8.879	8.173	9.097	10.766	10.108	6.206	6.245	6.494	7.236	6.541	4.916	6.96	7.061	5.026	6.936	5.818	5.861
ncbi_105053479	black	115.7035424	XP_010932965.1 protein STRICTOSIDINE SYNTHASE-LIKE 3 [Elaeis guineensis]	SSL3	-	-	-	-	--	GO:0031470//carboxysome	GO:0005515//protein binding;GO:0016844//strictosidine synthase activity	GO:0009058//biosynthetic process;GO:0015977//carbon fixation	--	26.763	24.873	27.075	29.107	27.577	24.662	20.412	20.261	21.408	21.466	19.989	20.221	16.22	17.71	18.069	20.712	16.976	18.501
ncbi_105053483	black	109.8058162	XP_010932980.1 caffeoylshikimate esterase [Elaeis guineensis]	CSE	-	-	-	-	--	-	GO:0047570//3-oxoadipate enol-lactonase activity;GO:0070205//2-succinyl-6-hydroxy-2,4-cyclohexadiene-1-carboxylate synthase activity	GO:0009234//menaquinone biosynthetic process;GO:0042952//beta-ketoadipate pathway	--	223.907	217.44	179.876	174.124	187.016	187.63	145.869	139.761	135.432	155.176	143.732	111.378	119.883	125.361	125.533	135.749	137.921	145.668
ncbi_105053546	black	10.93920189	XP_010933057.1 uncharacterized protein LOC105053546 isoform X1 [Elaeis guineensis]	potD-B	-	-	-	-	--	GO:0030288//outer membrane-bounded periplasmic space;GO:0031362//anchored component of external side of plasma membrane;GO:0055052//ATP-binding cassette (ABC) transporter complex, substrate-binding subunit-containing	GO:0033225//ATPase-coupled 2-aminoethylphosphonate transporter activity;GO:0033226//2-aminoethylphosphonate binding	GO:0033223//2-aminoethylphosphonate transport	--	9.59	8.8	7.535	9.546	9.829	9.165	7.629	8.687	9.531	8.24	9.05	8.471	7.242	8.404	7.458	9.101	8.108	9.508
ncbi_105053569	black	56.40582499	XP_010933084.1 amino acid transporter AVT1C [Elaeis guineensis]	AVT1C	-	-	-	-	--	-	-	-	--	117.585	115.054	100.936	133.098	152.528	137.61	84.194	79.401	84.757	100.746	103.345	85.418	90.638	94.777	96.528	112.778	108.614	109.142
ncbi_105053755	black	113.9193503	XP_010933328.1 actin-depolymerizing factor 5 [Elaeis guineensis]	ADF5	-	-	-	-	--	-	GO:0003779//actin binding;GO:0004803//transposase activity	GO:0006313//transposition, DNA-mediated	--	15.966	12.307	12.842	12.504	12.588	15.009	6.335	5.888	7.698	6.717	3.864	5.125	5.282	5.878	7.123	6.173	4.465	7.298
ncbi_105053853	black	3.540427724	XP_010933470.1 uncharacterized protein LOC105053853 [Elaeis guineensis]	dnaJ	-	-	-	-	--	GO:0016020//membrane	GO:0005515//protein binding	GO:0006457//protein folding;GO:0009408//response to heat	--	5.69	4.626	4.959	6.127	6.17	6.172	5.619	5.913	5.206	3.45	4.316	4.097	5.812	3.819	5.639	3.315	6.074	4.703
ncbi_105053862	black	96.00171616	XP_010933479.1 uncharacterized protein At2g38710 [Elaeis guineensis]	At2g38710	-	-	-	-	--	-	-	-	--	7.051	6.241	5.792	6.708	5.845	6.409	4.131	3.999	4.322	4.49	3.465	4.072	4.195	2.204	3.213	4.482	3.94	4.607
ncbi_105053927	black	3.298851718	XP_010933567.1 uncharacterized protein LOC105053927 [Elaeis guineensis]	--	-	-	-	-	--	-	-	-	--	4.356	3.836	3.838	3.893	3.183	3.554	3.372	5.031	3.423	4.045	4.71	4.227	5.134	3.707	4.848	3.819	5.332	3.751
ncbi_105053950	black	39.03346857	XP_010933599.1 COP9 signalosome complex subunit 7 isoform X1 [Elaeis guineensis]	CSN7	-	-	-	-	--	GO:0008180//COP9 signalosome	GO:0003700//DNA-binding transcription factor activity	GO:0006355//regulation of transcription, DNA-templated;GO:0006878//cellular copper ion homeostasis;GO:0007009//plasma membrane organization;GO:0010387//COP9 signalosome assembly;GO:0046688//response to copper ion	--	19.885	16.496	14.829	19.948	18.109	17.285	16.61	14.693	13.428	17.833	16.28	13.24	14.176	16.115	14.62	14.382	13.292	14.261
ncbi_105053969	black	93.57651363	XP_010933625.1 ceramide kinase [Elaeis guineensis]	CERK	Metabolism;Metabolism	Global and overview maps;Lipid metabolism	ko01100//Metabolic pathways;ko00600//Sphingolipid metabolism	K04715	EC:2.7.1.138	GO:0005575//cellular_component	GO:0001727//lipid kinase activity;GO:0016301//kinase activity	GO:0008150//biological_process	--	18.06	15.297	15.97	14.766	16.403	14.716	9.571	9.303	9.419	10.125	9.718	9.003	8.858	9.86	11.955	11.63	10.822	12.456
ncbi_105054133	black	14.04964225	XP_010933879.1 tetratricopeptide repeat protein 38 [Elaeis guineensis]	--	-	-	-	-	--	-	-	-	--	12.158	12.566	10.1	14.887	13.516	12.104	9.151	9.619	11.416	10.611	12.102	9.144	10.701	10.267	9.257	11.916	9.698	14.758
ncbi_105054181	black	81.5005861	XP_010933932.1 4-hydroxy-tetrahydrodipicolinate synthase, chloroplastic isoform X1 [Elaeis guineensis]	DHDPS2	Metabolism;Metabolism;Metabolism;Metabolism;Metabolism	Global and overview maps;Global and overview maps;Global and overview maps;Amino acid metabolism;Biosynthesis of other secondary metabolites	ko01100//Metabolic pathways;ko01110//Biosynthesis of secondary metabolites;ko01230//Biosynthesis of amino acids;ko00300//Lysine biosynthesis;ko00261//Monobactam biosynthesis	K01714	EC:4.3.3.7	-	GO:0008747//N-acetylneuraminate lyase activity;GO:0008840//4-hydroxy-tetrahydrodipicolinate synthase activity;GO:0016829//lyase activity	GO:0006040//amino sugar metabolic process;GO:0009089//lysine biosynthetic process via diaminopimelate;GO:0009273//peptidoglycan-based cell wall biogenesis	--	21.394	21.627	18.919	21.226	22.62	21.373	18.021	17.613	19.322	18.042	17.737	16.263	19.151	17.515	18.266	18.661	19.643	16.86
ncbi_105054184	black	101.7055317	XP_010933934.1 barley B recombinant-like protein D [Elaeis guineensis]	Os06g0130600	-	-	-	-	--	-	-	-	BBR-BPC	7.926	7.735	7.226	7.102	8.191	7.517	5.334	5.442	5.468	6.378	5.712	5.016	5.43	4.964	5.074	6.372	6.263	6.508
ncbi_105054207	black	2.585388778	XP_010933967.1 2-C-methyl-D-erythritol 2,4-cyclodiphosphate synthase, chloroplastic isoform X1 [Elaeis guineensis]	ISPF	Metabolism;Metabolism;Metabolism	Global and overview maps;Global and overview maps;Metabolism of terpenoids and polyketides	ko01100//Metabolic pathways;ko01110//Biosynthesis of secondary metabolites;ko00900//Terpenoid backbone biosynthesis	K01770	EC:4.6.1.12	-	GO:0008685//2-C-methyl-D-erythritol 2,4-cyclodiphosphate synthase activity	GO:0016114//terpenoid biosynthetic process;GO:0019288//isopentenyl diphosphate biosynthetic process, methylerythritol 4-phosphate pathway	--	2.387	4.155	2.677	4.194	2.728	3.469	2.399	2.695	3.316	2.89	2.549	3.146	3.083	2.713	2.464	2.473	3.098	2.715
ncbi_105054232	black	123.4444798	XP_010934011.1 HIPL1 protein [Elaeis guineensis]	HIPL1	-	-	-	-	--	-	-	-	--	13.796	14.777	12.606	12.538	14.488	15.02	9.615	9.526	9.83	9.094	8.673	8.726	8.47	8.466	8.449	7.771	8.005	7.38
ncbi_105054419	black	71.05869903	XP_010934215.1 uncharacterized protein LOC105054419 [Elaeis guineensis]	--	-	-	-	-	--	-	GO:0005509//calcium ion binding	-	--	9.052	8.502	7.321	9.168	9.28	9.663	6.976	7.717	6.852	5.877	6.744	7.34	5.24	7.154	5.691	6.013	7.523	6.484
ncbi_105054522	black	119.363526	XP_010934353.2 chorismate synthase 2, chloroplastic [Elaeis guineensis]	CS2	Metabolism;Metabolism;Metabolism;Metabolism	Global and overview maps;Global and overview maps;Global and overview maps;Amino acid metabolism	ko01100//Metabolic pathways;ko01110//Biosynthesis of secondary metabolites;ko01230//Biosynthesis of amino acids;ko00400//Phenylalanine, tyrosine and tryptophan biosynthesis	K01736	EC:4.2.3.5	-	GO:0004107//chorismate synthase activity	GO:0009073//aromatic amino acid family biosynthetic process;GO:0009423//chorismate biosynthetic process	--	86.706	84.74	75.921	76.086	83.126	78.814	65.556	61.114	65.139	65.068	62.224	53.577	61.276	62.307	64.888	59.325	67.015	62.741
ncbi_105054536	black	104.4867063	XP_010934376.3 LOW QUALITY PROTEIN: E3 ubiquitin-protein ligase WAV3 [Elaeis guineensis]	WAV3	-	-	-	-	--	GO:0005680//anaphase-promoting complex	GO:0008270//zinc ion binding;GO:0046872//metal ion binding;GO:0061630//ubiquitin protein ligase activity;GO:0097602//cullin family protein binding	GO:0031145//anaphase-promoting complex-dependent catabolic process	--	12.3	11.432	10.685	12.125	11.521	10.168	7.584	7.732	7.044	9.328	8.941	7.708	7.128	6.542	7.909	9.235	7.353	8.502
ncbi_105054610	black	32.56846122	XP_010934473.1 succinate--CoA ligase [ADP-forming] subunit alpha, mitochondrial isoform X1 [Elaeis guineensis]	Os07g0577700	Metabolism;Metabolism;Metabolism;Metabolism;Metabolism	Global and overview maps;Global and overview maps;Global and overview maps;Carbohydrate metabolism;Carbohydrate metabolism	ko01100//Metabolic pathways;ko01110//Biosynthesis of secondary metabolites;ko01200//Carbon metabolism;ko00020//Citrate cycle (TCA cycle);ko00640//Propanoate metabolism	K01899	EC:6.2.1.4 6.2.1.5	-	GO:0003824//catalytic activity;GO:0003985//acetyl-CoA C-acetyltransferase activity;GO:0004774//succinate-CoA ligase activity;GO:0004775//succinate-CoA ligase (ADP-forming) activity;GO:0004776//succinate-CoA ligase (GDP-forming) activity	GO:0006099//tricarboxylic acid cycle;GO:0006465//signal peptide processing;GO:0046356//acetyl-CoA catabolic process	--	19.628	20.013	16.598	23.632	21.191	19.103	16.557	16.077	17.423	18.045	17.196	15.425	17.638	16.933	17.755	17.224	19.105	19.5
ncbi_105054652	black	90.92741064	XP_010934528.1 probable acyl-activating enzyme 18, peroxisomal [Elaeis guineensis]	AAE18	-	-	-	-	--	-	GO:0003987//acetate-CoA ligase activity;GO:0008668//(2,3-dihydroxybenzoyl)adenylate synthase activity;GO:0008756//o-succinylbenzoate-CoA ligase activity;GO:0030729//acetoacetate-CoA ligase activity;GO:0047473//D-alanine [D-alanyl carrier protein] ligase activity;GO:0047475//phenylacetate-CoA ligase activity;GO:0050218//propionate-CoA ligase activity	GO:0009234//menaquinone biosynthetic process;GO:0010124//phenylacetate catabolic process;GO:0019287//isopentenyl diphosphate biosynthetic process, mevalonate pathway;GO:0019290//siderophore biosynthetic process;GO:0019350//teichoic acid biosynthetic process;GO:0019427//acetyl-CoA biosynthetic process from acetate	--	26.749	24.522	22.926	23.988	22.531	23.899	20.852	18.652	21.981	21.581	19.302	14.998	15.419	18.955	15.873	18.579	17.692	18.236
ncbi_105054725	black	23.0188786	XP_010934598.1 protein ENHANCED DISEASE RESISTANCE 2-like isoform X1 [Elaeis guineensis]	EDR2L	-	-	-	-	--	-	-	-	--	9.281	8.985	7.281	11.499	9.372	10.017	8.653	7.69	7.673	9.044	7.421	6.966	5.889	7.477	6.925	9.527	9.882	8.318
ncbi_105054750	black	107.8664313	XP_010934639.1 glycine--tRNA ligase, chloroplastic/mitochondrial 2 isoform X1 [Elaeis guineensis]	EDD1	Genetic Information Processing	Translation	ko00970//Aminoacyl-tRNA biosynthesis	K14164	EC:6.1.1.14	GO:0005737//cytoplasm;GO:0009345//glycine-tRNA ligase complex	GO:0000166//nucleotide binding;GO:0004814//arginine-tRNA ligase activity;GO:0004820//glycine-tRNA ligase activity;GO:0005524//ATP binding	GO:0006420//arginyl-tRNA aminoacylation;GO:0006426//glycyl-tRNA aminoacylation	--	28.944	27.344	27.303	29.291	29.19	25.915	24.1	23.576	24.697	24.277	24.137	19.866	21.391	22.419	22.679	24.258	24.566	25.152
ncbi_105054906	black	130.7620661	NP_001306842.1 catalase isozyme 2 [Elaeis guineensis]	CAT2	Metabolism;Metabolism;Metabolism;Environmental Information Processing;Cellular Processes;Metabolism;Metabolism	Global and overview maps;Global and overview maps;Global and overview maps;Signal transduction;Transport and catabolism;Carbohydrate metabolism;Amino acid metabolism	ko01100//Metabolic pathways;ko01110//Biosynthesis of secondary metabolites;ko01200//Carbon metabolism;ko04016//MAPK signaling pathway - plant;ko04146//Peroxisome;ko00630//Glyoxylate and dicarboxylate metabolism;ko00380//Tryptophan metabolism	K03781	EC:1.11.1.6	-	GO:0004096//catalase activity;GO:0020037//heme binding	-	--	402.932	387.986	354.888	371.245	414.471	419.038	235.561	241.065	240.635	261.327	251.75	207.89	244.498	248.382	245.069	283.162	283.974	278.296
ncbi_105054931	black	51.31315116	XP_010934885.1 haloacid dehalogenase-like hydrolase domain-containing protein Sgpp [Elaeis guineensis]	SGPP	-	-	-	-	--	GO:0044386//integral to host endoplasmic reticulum membrane	GO:0008801//beta-phosphoglucomutase activity;GO:0008967//phosphoglycolate phosphatase activity;GO:0016787//hydrolase activity;GO:0016827//hydrolase activity, acting on acid carbon-phosphorus bonds;GO:0018784//(S)-2-haloacid dehalogenase activity	GO:0006805//xenobiotic metabolic process;GO:0008152//metabolic process;GO:0009636//response to toxic substance;GO:0009853//photorespiration;GO:0019635//2-aminoethylphosphonate catabolic process;GO:0019636//phosphonoacetate metabolic process;GO:0019700//organic phosphonate catabolic process;GO:0030683//mitigation of host immune response by virus;GO:0043094//cellular metabolic compound salvage;GO:0…	--	6.426	5.688	4.605	6.837	6.05	7.089	5.196	4.859	4.55	3.523	4.962	3.433	5.049	3.459	3.987	5.286	4.923	5.125
ncbi_105054933	black	86.29587534	XP_010934887.1 uncharacterized protein LOC105054933 [Elaeis guineensis]	--	-	-	-	-	--	-	-	-	--	11.191	9.282	11.132	12.236	8.738	8.797	6.383	6.013	7.631	6.037	3.443	4.573	4.411	4.116	4.022	3.47	3.115	3.493
ncbi_105054959	black	114.8721916	XP_010934932.1 E3 ubiquitin-protein ligase RHA1B [Elaeis guineensis]	BRH1	-	-	-	-	--	GO:0005680//anaphase-promoting complex	GO:0008270//zinc ion binding;GO:0046872//metal ion binding;GO:0061630//ubiquitin protein ligase activity;GO:0097602//cullin family protein binding	GO:0031145//anaphase-promoting complex-dependent catabolic process	--	56.964	54.788	50.746	56.145	54.6	56.62	36.037	36.953	36.402	39.368	43.324	42.404	36.177	34.051	38.1	43.576	36.863	37.522
ncbi_105054988	black	37.33514875	XP_019709825.1 autophagy-related protein 8f [Elaeis guineensis]	ATG8F	Cellular Processes	Transport and catabolism	ko04136//Autophagy - other	K08341	--	GO:0005737//cytoplasm	-	GO:0000045//autophagosome assembly	--	37.699	34.899	38.479	39.736	43.07	41.589	34.481	37.138	34.046	27.898	32.969	28.11	31.732	31.911	31.899	32.948	31.87	40.464
ncbi_105055105	black	44.99826278	XP_010935123.1 SKP1-like protein 1 [Elaeis guineensis]	SKP1A	Genetic Information Processing;Genetic Information Processing	Folding, sorting and degradation;Folding, sorting and degradation	ko04141//Protein processing in endoplasmic reticulum;ko04120//Ubiquitin mediated proteolysis	K03094	--	-	-	GO:0006511//ubiquitin-dependent protein catabolic process	--	72.498	53.37	58.928	72.761	74.557	72.635	60.352	57.693	55.206	55.774	56.451	47.419	58.068	57.455	57.669	61.033	56.059	60.419
ncbi_105055159	black	73.25785224	XP_010935204.1 cytochrome P450 71A1 isoform X1 [Elaeis guineensis]	CYP71A4	-	-	-	-	--	-	GO:0005506//iron ion binding;GO:0016705//oxidoreductase activity, acting on paired donors, with incorporation or reduction of molecular oxygen;GO:0020037//heme binding	-	--	4.646	4.934	4.383	6.22	5.576	5.653	1.978	1.835	2.371	3.006	2.499	3.398	3.033	2.801	3.719	2.118	2.671	2.01
ncbi_105055193	black	29.63239286	XP_010935243.1 protein DETOXIFICATION 45, chloroplastic [Elaeis guineensis]	DTX45	-	-	-	-	--	GO:0016020//membrane	GO:0003674//molecular_function;GO:0015297//antiporter activity;GO:0042910//xenobiotic transmembrane transporter activity	GO:0006855//xenobiotic transmembrane transport;GO:0030436//asexual sporulation;GO:0055085//transmembrane transport	--	3.897	3.47	2.294	3.507	3.376	4.216	3.453	2.133	3.43	2.729	2.531	2.356	2.269	2.618	2.235	2.95	3.133	2.897
ncbi_105055415	black	61.47239535	XP_010935519.1 UDP-glycosyltransferase 73C5-like [Elaeis guineensis]	UGT73C5	-	-	-	-	--	-	GO:0008194//UDP-glycosyltransferase activity	-	--	2.521	1.463	4.084	2.285	1.454	2.086	3.345	3.486	3.195	3.688	3.44	4.124	3.64	3.235	3.625	3.508	3.774	3.698
ncbi_105055461	black	101.689329	XP_010935577.1 uncharacterized protein LOC105055461 isoform X1 [Elaeis guineensis]	--	-	-	-	-	--	-	-	-	--	23.453	20.771	19.366	20.913	23.294	22.783	16.634	17.446	17.739	17.499	17.997	14.563	16.072	14.726	16.76	17.819	16.329	20.486
ncbi_105055476	black	62.14370144	XP_010935612.1 uncharacterized protein LOC105055476 [Elaeis guineensis]	--	-	-	-	-	--	-	-	-	--	4.097	5.278	4.142	5.571	6.211	6.625	3.655	3.123	3.278	3.141	2.962	3.454	3.521	3.406	3.895	3.587	3.79	4.211
ncbi_105055484	black	10.2763675	XP_010935624.1 dof zinc finger protein 4 [Elaeis guineensis]	DOF1.1	-	-	-	-	--	-	GO:0003677//DNA binding	GO:0006355//regulation of transcription, DNA-templated;GO:0010124//phenylacetate catabolic process	Dof	3.507	4.565	4.697	6.027	4.87	5.22	4.25	4.138	3.577	2.426	3.734	4.689	3.896	2.334	3.365	4.03	4.138	4.573
ncbi_105055548	black	15.16522508	XP_010935681.1 probable voltage-gated potassium channel subunit beta [Elaeis guineensis]	KAB1	-	-	-	-	--	-	GO:0047834//D-threo-aldose 1-dehydrogenase activity	-	--	18.175	16.63	19.446	22.491	18.875	17.195	16.887	17.536	18.133	16.415	15.384	15.29	15.894	17.874	15.112	16.461	18.125	17.266
ncbi_105055558	black	91.57159559	XP_019709453.1 protein-lysine methyltransferase METTL21D isoform X1 [Elaeis guineensis]	mettl21a	-	-	-	-	EC:2.1.1.-	-	GO:0008689//3-demethylubiquinone-9 3-O-methyltransferase activity;GO:0046406//magnesium protoporphyrin IX methyltransferase activity	GO:0006744//ubiquinone biosynthetic process;GO:0015995//chlorophyll biosynthetic process	--	17.418	16.359	13.906	17.993	15.664	17.035	13.557	11.909	11.916	12.73	12.53	11.411	11.313	12.456	14.274	13.489	13.247	13.63
ncbi_105055562	black	4.617102458	XP_010935705.1 histidine--tRNA ligase, chloroplastic/mitochondrial isoform X1 [Elaeis guineensis]	At3g46100	Genetic Information Processing	Translation	ko00970//Aminoacyl-tRNA biosynthesis	K01892	EC:6.1.1.21	GO:0005737//cytoplasm;GO:0009328//phenylalanine-tRNA ligase complex	GO:0000049//tRNA binding;GO:0000166//nucleotide binding;GO:0003879//ATP phosphoribosyltransferase activity;GO:0004812//aminoacyl-tRNA ligase activity;GO:0004821//histidine-tRNA ligase activity;GO:0004826//phenylalanine-tRNA ligase activity;GO:0004827//proline-tRNA ligase activity;GO:0004829//threonine-tRNA ligase activity;GO:0005524//ATP binding;GO:0030234//enzyme regulator activity;GO:0043767//p…	GO:0000105//histidine biosynthetic process;GO:0006418//tRNA aminoacylation for protein translation;GO:0006427//histidyl-tRNA aminoacylation;GO:0006432//phenylalanyl-tRNA aminoacylation;GO:0006433//prolyl-tRNA aminoacylation;GO:0006435//threonyl-tRNA aminoacylation;GO:0043039//tRNA aminoacylation	--	6.248	6.276	7.308	7.412	7.329	6.892	5.979	6.514	5.753	6.633	5.541	6.005	5.459	7.113	5.388	5.663	7.345	6.928
ncbi_105055582	black	108.0434183	XP_029123547.1 serine/threonine-protein phosphatase PP1 isoform X1 [Elaeis guineensis]	Os03g0268000	Genetic Information Processing	Translation	ko03015//mRNA surveillance pathway	K06269	EC:3.1.3.16	-	GO:0004113//2',3'-cyclic-nucleotide 3'-phosphodiesterase activity;GO:0008803//bis(5'-nucleosyl)-tetraphosphatase (symmetrical) activity;GO:0016787//hydrolase activity;GO:0051731//polynucleotide 5'-hydroxyl-kinase activity	GO:0006139//nucleobase-containing compound metabolic process;GO:0042245//RNA repair	--	33.376	33.835	24.338	30.283	30.601	30.034	24.429	24.269	23.011	23.935	24.802	20.507	20.063	20.692	20.916	23.639	25.307	21.307
ncbi_105055788	black	26.62645052	XP_010936080.1 bifunctional TH2 protein, mitochondrial [Elaeis guineensis]	TH2	Metabolism;Metabolism	Global and overview maps;Metabolism of cofactors and vitamins	ko01100//Metabolic pathways;ko00730//Thiamine metabolism	K22911	EC:3.1.3.100 3.5.99.-	GO:0005575//cellular_component	GO:0003674//molecular_function;GO:0016787//hydrolase activity;GO:0042625//ATPase-coupled ion transmembrane transporter activity;GO:0046873//metal ion transmembrane transporter activity;GO:0050334//thiaminase activity	GO:0006545//glycine biosynthetic process;GO:0006564//L-serine biosynthetic process;GO:0006772//thiamine metabolic process;GO:0008150//biological_process;GO:0008152//metabolic process;GO:0030001//metal ion transport	--	9.024	8.571	7.631	8.191	10.497	8.799	7.745	7.337	7.107	9.181	8.189	6.993	7.842	6.957	7.514	7.901	8.005	8.053
ncbi_105055845	black	26.97616404	XP_029123638.1 serine carboxypeptidase-like 1 isoform X2 [Elaeis guineensis]	SCPL18	-	-	-	-	EC:3.4.16.-	-	GO:0004185//serine-type carboxypeptidase activity	GO:0006508//proteolysis	--	117.361	90.563	76.286	124.882	151.681	105.305	97.281	81.765	76.18	119.792	73.374	61.084	80.34	57.826	85.621	108.293	69.934	50.007
ncbi_105055896	black	65.38441609	XP_010936209.1 ubiquitin-conjugating enzyme E2 2 [Elaeis guineensis]	UBC2	Genetic Information Processing	Folding, sorting and degradation	ko04120//Ubiquitin mediated proteolysis	K10573	EC:2.3.2.23	-	-	-	--	16.501	14.978	13.639	16.103	17.798	17.048	12.613	14.451	13.043	14.452	10.046	11.504	10.358	11.01	9.462	14.484	8.91	11.854
ncbi_105055914	black	76.14015436	XP_010936242.1 uncharacterized protein LOC105055914 [Elaeis guineensis]	--	-	-	-	-	--	-	-	-	--	9.859	8.361	8.401	10.145	9.19	9.857	6.794	7.085	8.966	7.529	5.555	4.807	4.904	5.899	7.523	4.966	5.068	5.159
ncbi_105055925	black	6.075275364	XP_010936259.2 7-methyl-GTP pyrophosphatase [Elaeis guineensis]	DDB_G0281937	-	-	-	-	--	GO:0030428//cell septum	GO:0047429//nucleoside-triphosphate diphosphatase activity	GO:0000917//division septum assembly	--	3.24	2.797	3.547	3.694	4.12	2.949	3.517	2.804	2.741	4.128	3.242	2.958	2.157	2.813	2.978	3.072	2.533	3.084
ncbi_105055932	black	120.5820325	XP_010936271.1 phosphatidylinositol transfer protein 3 isoform X1 [Elaeis guineensis]	--	-	-	-	-	--	-	-	-	--	34.789	32.559	32.641	35.96	35.471	36.404	23.03	24.445	27.742	27.304	27.624	26.693	22.621	20.549	23.79	23.255	21.324	24.497
ncbi_105055942	black	55.885528	XP_010936284.1 probable prefoldin subunit 4 [Elaeis guineensis]	VIP3	-	-	-	-	--	GO:0016272//prefoldin complex;GO:0033179//proton-transporting V-type ATPase, V0 domain	GO:0004866//endopeptidase inhibitor activity;GO:0015078//proton transmembrane transporter activity;GO:0051082//unfolded protein binding	GO:0006415//translational termination;GO:0006457//protein folding;GO:0010951//negative regulation of endopeptidase activity;GO:1902600//proton transmembrane transport	--	22.849	18.939	18.482	21.022	24.825	22.161	17.23	20.158	16.341	17.052	16.323	14.369	12.467	18.132	17.057	17.608	19.302	18.358
ncbi_105055991	black	16.84880754	XP_010936350.1 uncharacterized protein LOC105055991 [Elaeis guineensis]	NADKC	-	-	-	-	--	-	GO:0005524//ATP binding;GO:0005525//GTP binding;GO:0016301//kinase activity	-	--	19.522	15.4	15.985	16.582	19.768	19.799	13.533	14.832	15.355	18.027	16.036	15.143	15.385	17.274	14.531	16.382	16.555	14.89
ncbi_105056038	black	76.3260326	XP_010936402.1 zinc transporter 2 [Elaeis guineensis]	ZIP2	-	-	-	-	--	GO:0016020//membrane	GO:0046873//metal ion transmembrane transporter activity	GO:0030001//metal ion transport;GO:0055085//transmembrane transport	--	11.927	13.845	10.439	12.58	12.459	12.582	10.567	10.561	10.313	9.294	10.684	7.877	8.122	8.577	10.523	7.998	9.99	9.326
ncbi_105056134	black	2.653000183	XP_010936513.2 LOW QUALITY PROTEIN: transmembrane protein 230 [Elaeis guineensis]	--	-	-	-	-	--	-	-	-	--	2.834	2.879	2.63	2.287	4.069	2.087	3.103	3.601	2.691	2.281	2.892	1.552	2.533	1.773	2.188	2.411	2.421	2.375
ncbi_105056385	black	7.054882891	XP_010936864.1 uncharacterized protein LOC105056385 [Elaeis guineensis]	--	-	-	-	-	--	-	GO:0016491//oxidoreductase activity	-	--	3.045	4.84	4.001	4.071	4.376	4.586	3.777	3.261	3.744	3.729	3.594	2.261	4.056	3.138	3.971	2.308	3.257	3.704
ncbi_105056393	black	135.8604629	XP_010936875.1 probable histidine kinase 4 [Elaeis guineensis]	HK4	Environmental Information Processing	Signal transduction	ko04075//Plant hormone signal transduction	K14489	EC:2.7.13.3	GO:0016020//membrane;GO:0016021//integral component of membrane	GO:0000155//phosphorelay sensor kinase activity;GO:0000156//phosphorelay response regulator activity;GO:0003677//DNA binding;GO:0003700//DNA-binding transcription factor activity;GO:0004673//protein histidine kinase activity;GO:0005524//ATP binding	GO:0000160//phosphorelay signal transduction system;GO:0006355//regulation of transcription, DNA-templated;GO:0006796//phosphate-containing compound metabolic process;GO:0006808//regulation of nitrogen utilization;GO:0006817//phosphate ion transport;GO:0007165//signal transduction;GO:0030436//asexual sporulation;GO:0042173//regulation of sporulation resulting in formation of a cellular spore	--	18.851	16.273	15.691	17.293	18.457	17.453	13.489	14.35	13.872	13.143	14.441	11.755	12.066	12.651	13.732	12.75	12.435	12.308
ncbi_105056398	black	17.5696362	XP_010936890.1 receptor protein kinase TMK1 [Elaeis guineensis]	TMK1	-	-	-	-	EC:2.7.1.-	-	GO:0004672//protein kinase activity;GO:0005515//protein binding;GO:0005524//ATP binding;GO:0016709//oxidoreductase activity, acting on paired donors, with incorporation or reduction of molecular oxygen, NAD(P)H as one donor, and incorporation of one atom of oxygen	GO:0006468//protein phosphorylation;GO:0006744//ubiquinone biosynthetic process	--	14.891	12.1	14.212	10.68	12.045	10.84	15.385	14.729	15.622	18.376	16.238	14.602	13.408	14.709	13.357	15.458	15.697	17.266
ncbi_105056637	black	114.1672652	XP_010937203.1 transcription factor MYB106 [Elaeis guineensis]	MYB106	-	-	-	-	--	-	-	-	MYB	28.338	23.716	20.914	23.501	25.806	22.7	17.18	17.952	17.761	16.333	19.363	16.111	15.426	18.57	17.411	17.095	16.432	17.221
ncbi_105056676	black	85.92935473	XP_019710148.1 AT-rich interactive domain-containing protein 4 isoform X1 [Elaeis guineensis]	ARID4	-	-	-	-	--	-	GO:0003677//DNA binding	-	--	24.865	22.479	19.851	19.469	22.343	19.288	18.145	18.196	18.311	18.471	17.255	14.806	14.635	16.355	17.177	15.847	16.991	15.819
ncbi_105056677	black	98.82382907	XP_010937273.1 ethylene-responsive transcription factor 1 [Elaeis guineensis]	EREBP1	-	-	-	-	--	-	GO:0003700//DNA-binding transcription factor activity	GO:0006355//regulation of transcription, DNA-templated	ERF	4.896	3.958	5.41	6.126	4.8	5.265	1.974	2.467	2.049	2.843	2.367	1.953	1.866	2.729	2.293	3.244	2.813	2.261
ncbi_105056772	black	19.99719814	XP_019710126.1 O-fucosyltransferase 7 isoform X1 [Elaeis guineensis]	OFUT7	-	-	-	-	--	-	-	-	--	9.737	10.752	10.967	11.175	12.584	12.895	9.665	9.59	10.292	9.65	7.928	8.192	9.52	11.429	9.579	10.803	9.626	9.069
ncbi_105056845	black	103.7020948	XP_010937482.1 PLAT domain-containing protein 3 [Elaeis guineensis]	PLAT1	-	-	-	-	--	-	GO:0005515//protein binding	-	--	70.665	61.995	51.917	54.114	61.095	54.532	32.758	36.391	31.401	38.838	30.74	29.157	35.21	36.006	33.263	40.041	40.467	42.578
ncbi_105056886	black	75.4551748	XP_010937542.1 NADPH-dependent aldo-keto reductase, chloroplastic isoform X1 [Elaeis guineensis]	AKR4C9	Metabolism;Metabolism;Metabolism;Metabolism;Metabolism;Metabolism;Metabolism	Global and overview maps;Global and overview maps;Carbohydrate metabolism;Carbohydrate metabolism;Lipid metabolism;Carbohydrate metabolism;Carbohydrate metabolism	ko01100//Metabolic pathways;ko01110//Biosynthesis of secondary metabolites;ko00010//Glycolysis / Gluconeogenesis;ko00620//Pyruvate metabolism;ko00561//Glycerolipid metabolism;ko00040//Pentose and glucuronate interconversions;ko00053//Ascorbate and aldarate metabolism	K00002	EC:1.1.1.2	-	GO:0047834//D-threo-aldose 1-dehydrogenase activity	-	--	12.407	9.286	11.154	12.399	11.253	10.656	7.668	9.345	9.509	8.822	8.939	7.901	6.522	6.917	6.111	7.77	8.678	9.652
ncbi_105056900	black	43.63224031	XP_010937568.1 thylakoid lumenal 15 kDa protein 1, chloroplastic isoform X1 [Elaeis guineensis]	At2g44920	-	-	-	-	--	-	-	-	--	55.796	61.253	50.654	61.363	65.024	66.529	49.851	51.924	51.16	57.773	53.814	44.318	44.111	46.443	45.88	58.837	54.153	59.196
ncbi_105056924	black	143.4581568	XP_010937598.1 oxysterol-binding protein-related protein 3C isoform X1 [Elaeis guineensis]	ORP3C	-	-	-	-	--	-	GO:0008289//lipid binding	-	--	33.988	33.141	30.883	33.142	32.74	34.78	24.319	25.261	26.121	26.205	23.055	21.22	21.906	24.866	24.229	24.914	24.44	23.007
ncbi_105056933	black	23.49534596	XP_010937616.1 receptor-like cytoplasmic kinase 176 isoform X1 [Elaeis guineensis]	RLCK176	-	-	-	-	--	-	GO:0004672//protein kinase activity;GO:0005524//ATP binding	GO:0006468//protein phosphorylation	--	5.843	4.357	4.93	6.307	5.388	6.363	4.186	4.448	3.901	4.794	4.937	3.581	4.398	4.961	5.27	4.284	3.767	2.95
ncbi_105056941	black	135.4179369	XP_010937628.1 outer envelope pore protein 16, chloroplastic isoform X1 [Elaeis guineensis]	OEP16	-	-	-	-	--	GO:0019867//outer membrane	-	GO:0046999//regulation of conjugation	--	26.353	24.133	23.955	26.702	23.977	23.715	16.408	14.368	18.605	18.126	17.283	16.064	14.033	14.404	14.7	17.429	14.503	16.636
ncbi_105056988	black	31.7424218	XP_029123918.1 coatomer subunit zeta-2 isoform X1 [Elaeis guineensis]	COPZ2	-	-	-	-	--	-	GO:0030145//manganese ion binding;GO:0070006//metalloaminopeptidase activity	-	--	12.54	12.471	10.827	14.001	12.152	11.51	10.503	12.148	12.912	11.291	8.164	9.585	8.749	8.949	9.096	10.439	10.572	10.87
ncbi_105057020	black	83.13342978	XP_010937750.1 glycine-rich protein A3 [Elaeis guineensis]	--	-	-	-	-	--	-	-	-	--	55.402	52.151	47.656	64.553	53.899	53.731	46.408	45.71	48.489	45.564	46.544	43.648	40.284	40.884	43.218	48.18	47.538	47.417
ncbi_105057074	black	63.97651694	XP_010937822.1 isovaleryl-CoA dehydrogenase, mitochondrial isoform X1 [Elaeis guineensis]	Os05g0125500	Metabolism;Metabolism	Global and overview maps;Amino acid metabolism	ko01100//Metabolic pathways;ko00280//Valine, leucine and isoleucine degradation	K00253	EC:1.3.8.4	-	GO:0016491//oxidoreductase activity;GO:0016627//oxidoreductase activity, acting on the CH-CH group of donors;GO:0018515//pimeloyl-CoA dehydrogenase activity;GO:0050660//flavin adenine dinucleotide binding	GO:0006790//sulfur compound metabolic process	--	23.911	22.724	17.445	24.277	23.405	21.647	20.057	18.278	19.575	19.738	18.165	16.827	18.202	17.948	16.654	20.624	18.807	20.68
ncbi_105057092	black	10.85029963	XP_010937848.1 60S ribosomal protein L13a-4 [Elaeis guineensis]	RPL13AD	Genetic Information Processing	Translation	ko03010//Ribosome	K02872	--	GO:0000315//organellar large ribosomal subunit;GO:0005840//ribosome;GO:0022625//cytosolic large ribosomal subunit	GO:0003735//structural constituent of ribosome	GO:0006412//translation;GO:0030254//protein secretion by the type III secretion system	--	8.51	7.335	7.14	9.481	7.752	9.191	6.039	5.924	6.613	9.333	5.576	6.758	6.305	7.242	6.518	8.273	7.517	4.825
ncbi_105057106	black	13.41865301	XP_010937875.1 cytochrome b5 [Elaeis guineensis]	CB5-A	-	-	-	-	--	-	-	-	--	10.574	14.287	11.17	15.264	15.26	13.697	9.637	13.634	10.401	8.77	9.111	10.924	11.461	12.055	9.899	12.633	11.785	11.082
ncbi_105057150	black	119.1332641	XP_010937935.1 DEAD-box ATP-dependent RNA helicase 18 [Elaeis guineensis]	Os01g0164500	-	-	-	-	EC:3.6.4.13	-	GO:0003676//nucleic acid binding;GO:0003677//DNA binding;GO:0004386//helicase activity;GO:0005524//ATP binding;GO:0016787//hydrolase activity	GO:0006139//nucleobase-containing compound metabolic process;GO:0006268//DNA unwinding involved in DNA replication;GO:0006281//DNA repair;GO:0006310//DNA recombination	--	20.558	18.492	18.501	19.158	18.761	17.807	15.109	14.033	15.977	14.609	14.354	12.95	13.175	13.849	15.805	15.699	14.386	14.346
ncbi_105057190	black	112.186379	XP_010937989.1 uroporphyrinogen decarboxylase isoform X1 [Elaeis guineensis]	DCUP	Metabolism;Metabolism;Metabolism	Global and overview maps;Global and overview maps;Metabolism of cofactors and vitamins	ko01100//Metabolic pathways;ko01110//Biosynthesis of secondary metabolites;ko00860//Porphyrin metabolism	K01599	EC:4.1.1.37	-	GO:0004853//uroporphyrinogen decarboxylase activity	GO:0006779//porphyrin-containing compound biosynthetic process	--	23.788	25.372	21.846	25.162	25.641	25.485	18.451	19.014	20.877	19.689	21.15	15.947	16.571	18.177	18.007	19.936	21.177	21.285
ncbi_105057217	black	37.61864184	XP_010938032.1 serine/threonine-protein kinase AtPK2/AtPK19 [Elaeis guineensis]	ATPK2	-	-	-	-	EC:2.7.11.1	-	GO:0004672//protein kinase activity;GO:0004674//protein serine/threonine kinase activity;GO:0005524//ATP binding;GO:0016709//oxidoreductase activity, acting on paired donors, with incorporation or reduction of molecular oxygen, NAD(P)H as one donor, and incorporation of one atom of oxygen	GO:0006468//protein phosphorylation;GO:0006744//ubiquinone biosynthetic process	--	26.512	25.768	24.978	28.821	29.332	30.747	25.579	23.921	23.635	24.784	24.291	22.486	22.681	21.715	23.926	26.956	26.177	28.327
ncbi_105057226	black	21.09694013	XP_010938047.1 ABC transporter I family member 6, chloroplastic [Elaeis guineensis]	ABCI6	-	-	-	-	--	GO:0005575//cellular_component;GO:0005887//integral component of plasma membrane;GO:0009380//excinuclease repair complex;GO:0009898//cytoplasmic side of plasma membrane;GO:0016021//integral component of membrane;GO:0043190//ATP-binding cassette (ABC) transporter complex;GO:0055051//ATP-binding cassette (ABC) transporter complex, integrated substrate binding;GO:0055052//ATP-binding cassette (ABC) …	GO:0003924//GTPase activity;GO:0005260//intracellularly ATP-gated chloride channel activity;GO:0005319//lipid transporter activity;GO:0005524//ATP binding;GO:0005525//GTP binding;GO:0009381//excinuclease ABC activity;GO:0015220//choline transmembrane transporter activity;GO:0015221//lipopolysaccharide transmembrane transporter activity;GO:0015412//ABC-type molybdate transporter activity;GO:001541…	GO:0000910//cytokinesis;GO:0006259//DNA metabolic process;GO:0006289//nucleotide-excision repair;GO:0006810//transport;GO:0006817//phosphate ion transport;GO:0006824//cobalt ion transport;GO:0006855//xenobiotic transmembrane transport;GO:0006869//lipid transport;GO:0007601//visual perception;GO:0008150//biological_process;GO:0008272//sulfate transport;GO:0015675//nickel cation transport;GO:001568…	--	8.318	5.843	6.733	7.513	8.159	8.421	6.357	5.812	6.652	6.496	6.551	6.079	5.983	6.612	6.383	7.578	7.065	5.337
ncbi_105057288	black	78.5261387	XP_010938161.1 glutathione S-transferase U8 [Elaeis guineensis]	GSTU8	Metabolism;Metabolism	Global and overview maps;Metabolism of other amino acids	ko01100//Metabolic pathways;ko00480//Glutathione metabolism	K00799	EC:2.5.1.18	GO:0001401//SAM complex	GO:0005515//protein binding;GO:0016034//maleylacetoacetate isomerase activity	GO:0006559//L-phenylalanine catabolic process;GO:0006572//tyrosine catabolic process;GO:0006749//glutathione metabolic process	--	13.802	9.887	9.539	13.987	17.02	14.671	9.006	7.89	8.9	8.426	8.311	10.006	7.195	5.265	6.466	5.992	4.45	5.244
ncbi_105057301	black	57.03506104	XP_019710460.1 uncharacterized protein LOC105057301 [Elaeis guineensis]	--	-	-	-	-	EC:3.4.19.3	-	-	GO:0030163//protein catabolic process	--	18.816	15.477	15.82	17.945	17.928	20.663	10.992	15.548	14.167	12.982	14.246	12.96	12.942	15.219	12.695	12.915	12.358	15.303
ncbi_105057411	black	103.0064093	XP_010938313.2 uncharacterized protein LOC105057411 [Elaeis guineensis]	EXD3	-	-	-	-	--	-	GO:0003676//nucleic acid binding;GO:0008408//3'-5' exonuclease activity;GO:0016891//endoribonuclease activity, producing 5'-phosphomonoesters	GO:0006139//nucleobase-containing compound metabolic process;GO:0006396//RNA processing	--	21.666	20.251	18.314	20.636	21.571	20.418	16.505	15.78	17.469	18.9	18.353	15.861	15.463	16.602	15.036	16.632	17.962	14.968
ncbi_105057465	black	25.11856672	XP_010938382.1 dormancy-associated protein homolog 3 [Elaeis guineensis]	At1g56220	-	-	-	-	--	-	-	-	--	10.238	7.807	10.252	11.406	10.076	10.612	6.309	10.078	7.777	11.115	4.657	6.503	5.525	7.73	5.686	6.109	7.08	7.247
ncbi_105057482	black	4.178907169	XP_010938407.1 uncharacterized protein LOC105057482 isoform X1 [Elaeis guineensis]	TAZ	Metabolism	Lipid metabolism	ko00564//Glycerophospholipid metabolism	K13511	EC:2.3.1.-	-	GO:0016746//acyltransferase activity	-	--	13.102	13.523	14.266	14.986	13.432	15.707	11.815	12.762	13.289	13.966	12.334	11.722	10.25	14.923	14.599	10.939	13.725	11.628
ncbi_105057526	black	104.8563118	XP_010938481.1 VAN3-binding protein isoform X1 [Elaeis guineensis]	VAB	-	-	-	-	--	-	-	-	--	66.135	62.06	62.249	64.129	62.992	56.195	53.35	56.383	56.337	54.311	53.588	47.072	46.59	47.775	49.714	50.576	48.234	50.462
ncbi_105057657	black	98.60243435	XP_010938629.2 uncharacterized protein LOC105057657 [Elaeis guineensis]	PICBP	-	-	-	-	--	-	GO:0005516//calmodulin binding	-	--	16.779	14.914	13.984	14.808	15.052	15.786	13.464	11.276	13.078	11.324	12.472	10.812	9.719	10.886	12.675	11.012	10.003	10.243
ncbi_105057855	black	79.48479389	XP_010938862.1 LEC14B protein isoform X1 [Elaeis guineensis]	Dcaf11	-	-	-	-	--	-	GO:0005515//protein binding	-	--	31.39	28.068	29.438	34.119	29.716	33.134	27.479	25.261	28.676	27.955	26.385	25.574	22.104	24.667	23.995	26.816	24.832	27.612
ncbi_105057967	black	102.7780171	XP_010939012.1 serine carboxypeptidase-like 17 isoform X1 [Elaeis guineensis]	SCPL18	-	-	-	-	EC:3.4.16.-	-	GO:0004185//serine-type carboxypeptidase activity;GO:0016787//hydrolase activity	GO:0006508//proteolysis	--	93.743	83.753	95.387	103.498	100.606	88.635	64.837	64.041	65.754	75.6	72.28	66.991	66.502	67.607	71.82	72.686	73.824	72.628
ncbi_105058007	black	34.60986942	XP_010939061.1 uncharacterized protein LOC105058007 [Elaeis guineensis]	--	-	-	-	-	--	-	GO:0003676//nucleic acid binding;GO:0004519//endonuclease activity	-	--	4.546	5.903	3.254	4.531	6.774	5.545	2.902	3.377	4.376	2.561	2.662	3.435	3.251	3.682	3.61	3.674	2.424	4.472
ncbi_105058025	black	103.2871923	XP_010939091.1 aspartic proteinase-like protein 2 isoform X1 [Elaeis guineensis]	AP37	-	-	-	-	--	-	-	-	--	12.627	11.399	12.103	11.53	11.994	10.471	8.271	8.672	8.666	9.285	8.993	8.34	8.265	8.509	8.453	9.527	9.579	9.347
ncbi_105058074	black	102.8024441	XP_010939160.1 uncharacterized protein LOC105058074 isoform X1 [Elaeis guineensis]	mhpC	-	-	-	-	--	-	GO:0003674//molecular_function;GO:0003824//catalytic activity;GO:0004414//homoserine O-acetyltransferase activity;GO:0016787//hydrolase activity;GO:0016788//hydrolase activity, acting on ester bonds;GO:0047570//3-oxoadipate enol-lactonase activity;GO:0070205//2-succinyl-6-hydroxy-2,4-cyclohexadiene-1-carboxylate synthase activity	GO:0006112//energy reserve metabolic process;GO:0009086//methionine biosynthetic process;GO:0009102//biotin biosynthetic process;GO:0009234//menaquinone biosynthetic process;GO:0015979//photosynthesis;GO:0030163//protein catabolic process;GO:0042952//beta-ketoadipate pathway	--	37.466	41.513	38.212	37.438	38.015	37.428	32.605	30.9	30.232	29.583	29.194	27.192	27.881	30.348	28.931	31.033	30.675	33.413
ncbi_105058112	black	55.81681542	XP_010939211.1 L-type lectin-domain containing receptor kinase S.4-like [Elaeis guineensis]	LECRKS4	-	-	-	-	--	-	GO:0004672//protein kinase activity;GO:0005524//ATP binding;GO:0030246//carbohydrate binding	GO:0006468//protein phosphorylation	--	13.464	14.094	13.203	13.598	14.504	14.231	13.925	11.854	13.131	10.724	12.652	10.943	11.258	11.802	12.173	12.279	11.818	12.26
ncbi_105058228	black	8.70500452	XP_010939397.1 uncharacterized protein LOC105058228 isoform X1 [Elaeis guineensis]	--	-	-	-	-	--	-	GO:0008782//adenosylhomocysteine nucleosidase activity;GO:0008930//methylthioadenosine nucleosidase activity	GO:0019509//L-methionine salvage from methylthioadenosine	--	12.683	9.741	9.81	12.591	11.706	11.025	10.217	10.286	8.409	6.274	11.163	10.092	8.437	8.469	10.057	11.485	10.027	7.222
ncbi_105058257	black	102.0519518	XP_010939441.1 BRI1 kinase inhibitor 1 [Elaeis guineensis]	BKI1	Environmental Information Processing	Signal transduction	ko04075//Plant hormone signal transduction	K14499	--	-	-	-	--	16.175	14.136	17.717	22.305	19.028	19.011	8.47	10.264	9.142	10.334	9.971	11.838	7.899	7.288	7.511	7.664	7.507	6.948
ncbi_105058394	black	89.18314151	XP_010939620.1 FCS-Like Zinc finger 5 [Elaeis guineensis]	FLZ5	-	-	-	-	--	-	-	-	--	23.493	24.216	17.863	22.644	19.895	19.667	15.459	14.536	15.822	16.725	14.707	13.399	13.317	13.923	15.887	16.909	15.246	18.512
ncbi_105058420	black	33.83605235	XP_010939655.1 uncharacterized protein LOC105058420 [Elaeis guineensis]	--	-	-	-	-	--	-	GO:0003779//actin binding	-	--	73.817	72.936	70.044	75.754	83.471	79.755	70.914	68.909	70.942	79.006	78.952	60.464	61.42	69.033	63.919	69.012	67.748	67.482
ncbi_105058438	black	52.79588864	XP_010939682.1 uncharacterized protein LOC105058438 isoform X1 [Elaeis guineensis]	--	-	-	-	-	--	GO:0033179//proton-transporting V-type ATPase, V0 domain	GO:0005515//protein binding;GO:0015078//proton transmembrane transporter activity	GO:1902600//proton transmembrane transport	--	8.105	7.237	5.882	7.121	6.86	8.786	6.161	5.551	6.609	4.477	6.208	5.018	5.564	5.558	4.76	4.921	5.546	6.122
ncbi_105058559	black	101.7601133	XP_010939819.1 polypyrimidine tract-binding protein homolog 1 isoform X1 [Elaeis guineensis]	PTB	-	-	-	-	--	-	GO:0003676//nucleic acid binding	GO:0008380//RNA splicing	--	34.872	33.278	32.301	30.734	34.908	32.218	26.699	26.739	28.87	29.225	29.308	25.217	22.305	25.85	27.435	28.894	25.676	27.288
ncbi_105058582	black	85.67996371	XP_010939848.1 alanine aminotransferase 2 isoform X1 [Elaeis guineensis]	ALAAT2	Metabolism;Metabolism;Metabolism;Metabolism;Metabolism;Metabolism;Metabolism	Global and overview maps;Global and overview maps;Global and overview maps;Energy metabolism;Global and overview maps;Amino acid metabolism;Amino acid metabolism	ko01100//Metabolic pathways;ko01200//Carbon metabolism;ko01230//Biosynthesis of amino acids;ko00710//Carbon fixation in photosynthetic organisms;ko01210//2-Oxocarboxylic acid metabolism;ko00250//Alanine, aspartate and glutamate metabolism;ko00220//Arginine biosynthesis	K00814	EC:2.6.1.2	GO:0005737//cytoplasm;GO:0016021//integral component of membrane	GO:0003824//catalytic activity;GO:0004400//histidinol-phosphate transaminase activity;GO:0004838//L-tyrosine:2-oxoglutarate aminotransferase activity;GO:0009016//succinyldiaminopimelate transaminase activity;GO:0016757//glycosyltransferase activity;GO:0030170//pyridoxal phosphate binding;GO:0047688//aspartate 4-decarboxylase activity;GO:0048472//threonine-phosphate decarboxylase activity	GO:0000105//histidine biosynthetic process;GO:0006531//aspartate metabolic process;GO:0006559//L-phenylalanine catabolic process;GO:0006572//tyrosine catabolic process;GO:0009058//biosynthetic process;GO:0009236//cobalamin biosynthetic process;GO:0019877//diaminopimelate biosynthetic process;GO:0042398//cellular modified amino acid biosynthetic process	--	9.374	7.263	9.175	9.669	8.586	9.341	5.664	5.667	4.997	4.92	5.092	4.016	5.388	6.817	6.046	5.787	5.714	5.734
ncbi_105058592	black	101.0019608	XP_010939862.1 sucrose synthase 1 [Elaeis guineensis]	SUS1	Metabolism;Metabolism;Metabolism	Global and overview maps;Global and overview maps;Carbohydrate metabolism	ko01100//Metabolic pathways;ko01110//Biosynthesis of secondary metabolites;ko00500//Starch and sucrose metabolism	K00695	EC:2.4.1.13	-	GO:0004373//glycogen (starch) synthase activity;GO:0008194//UDP-glycosyltransferase activity;GO:0009011//starch synthase activity;GO:0016157//sucrose synthase activity;GO:0016757//glycosyltransferase activity	GO:0005978//glycogen biosynthetic process;GO:0005985//sucrose metabolic process;GO:0009058//biosynthetic process;GO:0010125//mycothiol biosynthetic process;GO:0071793//bacillithiol biosynthetic process	--	832.326	791.634	764.048	924.732	964.288	960.514	698.921	674.295	710.701	780.495	765.674	653.686	531.578	558.087	558.371	691.59	680.468	683.928
ncbi_105058664	black	101.2100748	XP_010939963.1 uncharacterized protein LOC105058664 isoform X1 [Elaeis guineensis]	dyrk2	-	-	-	-	--	-	GO:0004672//protein kinase activity;GO:0005524//ATP binding	GO:0006468//protein phosphorylation	--	15.853	13.6	13.193	14.134	13.936	13.901	12.141	11.059	12.395	12.868	11.531	11.26	10.579	11.86	11.338	11.662	10.855	10.715
ncbi_105058690	black	60.9350962	XP_010940002.1 E3 ubiquitin-protein ligase RHA2A [Elaeis guineensis]	RHA2B	-	-	-	-	EC:2.3.2.27	GO:0005680//anaphase-promoting complex	GO:0008270//zinc ion binding;GO:0046872//metal ion binding;GO:0061630//ubiquitin protein ligase activity;GO:0097602//cullin family protein binding	GO:0031145//anaphase-promoting complex-dependent catabolic process	--	32.551	33.05	34.235	38.813	36.76	34.092	31.466	28.726	29.998	31.889	29.153	28.18	32.007	27.705	26.974	29.435	29.631	31.791
ncbi_105058728	black	59.78684021	XP_010940050.1 1-deoxy-D-xylulose 5-phosphate reductoisomerase, chloroplastic [Elaeis guineensis]	DXR	Metabolism;Metabolism;Metabolism	Global and overview maps;Global and overview maps;Metabolism of terpenoids and polyketides	ko01100//Metabolic pathways;ko01110//Biosynthesis of secondary metabolites;ko00900//Terpenoid backbone biosynthesis	K00099	EC:1.1.1.267	GO:0005737//cytoplasm	GO:0005515//protein binding;GO:0016491//oxidoreductase activity;GO:0016620//oxidoreductase activity, acting on the aldehyde or oxo group of donors, NAD or NADP as acceptor;GO:0030604//1-deoxy-D-xylulose-5-phosphate reductoisomerase activity;GO:0050661//NADP binding;GO:0051287//NAD binding;GO:0070402//NADPH binding	GO:0019288//isopentenyl diphosphate biosynthetic process, methylerythritol 4-phosphate pathway	--	21.478	21.921	18.954	20.455	23.479	20.78	17.668	16.651	18.368	19.143	20.016	17.489	11.132	10.351	10.803	13.28	15.548	14.565
ncbi_105058747	black	44.02493018	XP_010940076.1 chromatin modification-related protein MEAF6 [Elaeis guineensis]	eaf6	-	-	-	-	--	GO:0000123//histone acetyltransferase complex;GO:0016020//membrane	-	GO:0016573//histone acetylation;GO:0048193//Golgi vesicle transport	--	22.578	20.242	20.121	22.9	24.334	20.855	21.217	19.838	23.256	18.523	19.868	17.31	15.491	14.683	14.888	18.886	17.03	14.595
ncbi_105058778	black	73.74434527	XP_010940120.1 bifunctional phosphatase IMPL2, chloroplastic isoform X1 [Elaeis guineensis]	HISN7	Metabolism;Metabolism;Metabolism;Metabolism;Environmental Information Processing;Metabolism;Metabolism	Global and overview maps;Global and overview maps;Global and overview maps;Carbohydrate metabolism;Signal transduction;Carbohydrate metabolism;Amino acid metabolism	ko01100//Metabolic pathways;ko01110//Biosynthesis of secondary metabolites;ko01230//Biosynthesis of amino acids;ko00562//Inositol phosphate metabolism;ko04070//Phosphatidylinositol signaling system;ko00053//Ascorbate and aldarate metabolism;ko00340//Histidine metabolism	K18649	EC:3.1.3.25 3.1.3.93 3.1.3.15	-	GO:0004401//histidinol-phosphatase activity;GO:0008441//3'(2'),5'-bisphosphate nucleotidase activity	GO:0000105//histidine biosynthetic process;GO:0006790//sulfur compound metabolic process;GO:0046855//inositol phosphate dephosphorylation	--	32.578	30.682	27.815	33.893	31.082	33.775	26.695	25.92	24.023	25.949	24.877	26.055	20.244	24.689	23.468	29.472	25.77	28.912
ncbi_105058877	black	2.209551829	XP_010940238.1 uncharacterized protein LOC105058877 [Elaeis guineensis]	--	-	-	-	-	--	-	GO:0005524//ATP binding	GO:0006281//DNA repair;GO:0006310//DNA recombination;GO:0007059//chromosome segregation;GO:0030261//chromosome condensation	--	6.434	6.707	8.22	7.569	7.072	8.054	7.127	5.938	7.955	5.857	6.626	6.097	6.033	7.084	7.537	6.639	7.094	6.087
ncbi_105058934	black	29.77767614	XP_010940323.1 1,4-alpha-glucan-branching enzyme 1, chloroplastic/amyloplastic isoform X1 [Elaeis guineensis]	SBEI	Metabolism;Metabolism;Metabolism	Global and overview maps;Global and overview maps;Carbohydrate metabolism	ko01100//Metabolic pathways;ko01110//Biosynthesis of secondary metabolites;ko00500//Starch and sucrose metabolism	K00700	EC:2.4.1.18	-	GO:0003824//catalytic activity;GO:0003844//1,4-alpha-glucan branching enzyme activity;GO:0004133//glycogen debranching enzyme activity;GO:0004553//hydrolase activity, hydrolyzing O-glycosyl compounds;GO:0008788//alpha,alpha-phosphotrehalase activity;GO:0016798//hydrolase activity, acting on glycosyl bonds;GO:0043169//cation binding;GO:0047470//(1,4)-alpha-D-glucan 1-alpha-D-glucosylmutase activit…	GO:0005975//carbohydrate metabolic process;GO:0005978//glycogen biosynthetic process;GO:0005980//glycogen catabolic process;GO:0005983//starch catabolic process;GO:0005991//trehalose metabolic process;GO:0005992//trehalose biosynthetic process;GO:0051678//pullulan catabolic process;GO:0090527//actin filament reorganization	--	47.257	49.975	51.146	40.07	49.213	46.232	53.423	55.735	54.954	62.418	58.829	51.025	52.703	51.73	56.035	56.486	59.316	59.593
ncbi_105059056	black	77.30469724	XP_010940509.1 serine carboxypeptidase-like 51 isoform X1 [Elaeis guineensis]	SCPL51	-	-	-	-	EC:3.4.16.-	-	GO:0004185//serine-type carboxypeptidase activity	GO:0006508//proteolysis	--	6.808	8.09	5.662	8.2	7.36	6.4	4.385	5.042	6.005	4.688	3.913	4.564	4.473	5.44	4.819	5.21	4.732	4.736
ncbi_105059126	black	82.93790496	XP_010940645.1 protein LUTEIN DEFICIENT 5, chloroplastic [Elaeis guineensis]	CYP97A3	Metabolism;Metabolism;Metabolism	Global and overview maps;Global and overview maps;Metabolism of terpenoids and polyketides	ko01100//Metabolic pathways;ko01110//Biosynthesis of secondary metabolites;ko00906//Carotenoid biosynthesis	K15747	EC:1.14.-.-	-	GO:0005506//iron ion binding;GO:0016705//oxidoreductase activity, acting on paired donors, with incorporation or reduction of molecular oxygen;GO:0020037//heme binding	-	--	59.031	58.401	53.908	58.838	56.392	55.527	49.03	48.221	50.81	50.491	54.249	48.038	44.352	40.756	45.375	49.55	48.541	52.951
ncbi_105059471	black	1.000009465	XP_010941071.1 GTP-binding protein YPTM2 [Elaeis guineensis]	YPTM2	-	-	-	-	--	GO:0005737//cytoplasm	GO:0003924//GTPase activity;GO:0005506//iron ion binding;GO:0005524//ATP binding;GO:0005525//GTP binding;GO:0016887//ATP hydrolysis activity;GO:0018576//catechol 1,2-dioxygenase activity;GO:0043022//ribosome binding	GO:0006400//tRNA modification;GO:0006412//translation;GO:0006576//cellular biogenic amine metabolic process;GO:0008150//biological_process;GO:0009712//catechol-containing compound metabolic process;GO:0042254//ribosome biogenesis	--	6.878	8.213	8.863	7.24	7.784	10.465	9.152	8.17	7.457	7.497	8.065	7.436	5.692	7.774	5.684	7.628	8.855	7.005
ncbi_105059484	black	91.25722863	XP_010941086.1 cytochrome P450 89A2 [Elaeis guineensis]	CYP89A9	-	-	-	-	EC:1.14.-.-	-	GO:0005506//iron ion binding;GO:0016705//oxidoreductase activity, acting on paired donors, with incorporation or reduction of molecular oxygen;GO:0020037//heme binding	-	--	13.111	11.031	12.578	13.773	12.733	11.542	15.093	16.915	16.435	16.587	19.284	18.031	18.343	17.052	18.184	17.792	18.244	19.05
ncbi_105059565	black	81.24778429	XP_010941201.1 uncharacterized protein LOC105059565 [Elaeis guineensis]	--	-	-	-	-	--	-	-	-	--	7.635	6.302	7.63	7.004	8.746	5.398	4.667	4.121	3.451	3.208	4.101	4.35	3.727	2.082	2.444	2.414	2.438	3.072
ncbi_105059570	black	5.84017065	XP_010941205.1 UMP-CMP kinase 4 [Elaeis guineensis]	Os02g0778400	Metabolism;Metabolism	Global and overview maps;Nucleotide metabolism	ko01100//Metabolic pathways;ko00240//Pyrimidine metabolism	K13800	EC:2.7.4.14	GO:0005737//cytoplasm	GO:0004017//adenylate kinase activity;GO:0004127//cytidylate kinase activity;GO:0004140//dephospho-CoA kinase activity;GO:0004798//thymidylate kinase activity;GO:0005524//ATP binding;GO:0005525//GTP binding;GO:0016887//ATP hydrolysis activity	GO:0006614//SRP-dependent cotranslational protein targeting to membrane;GO:0009151//purine deoxyribonucleotide metabolic process;GO:0015937//coenzyme A biosynthetic process;GO:0015949//nucleobase-containing small molecule interconversion	--	6.783	8.973	10.423	9.192	7.353	6.497	10.182	10.489	10.099	8.821	11.412	7.759	9.056	10.089	8.313	9.231	10.631	11.519
ncbi_105059583	black	97.56746054	XP_029116183.1 protein LSD1 isoform X1 [Elaeis guineensis]	LSD1	-	-	-	-	--	-	-	-	LSD	283.842	263.559	261.992	257.8	254.311	242.458	175.926	176.422	186.401	217.718	214.888	191.963	184.121	181.269	194.449	201.953	206.056	203.997
ncbi_105059701	black	125.8771736	XP_010941422.1 catalase isozyme B [Elaeis guineensis]	CATB	Metabolism;Metabolism;Metabolism;Environmental Information Processing;Cellular Processes;Metabolism;Metabolism	Global and overview maps;Global and overview maps;Global and overview maps;Signal transduction;Transport and catabolism;Carbohydrate metabolism;Amino acid metabolism	ko01100//Metabolic pathways;ko01110//Biosynthesis of secondary metabolites;ko01200//Carbon metabolism;ko04016//MAPK signaling pathway - plant;ko04146//Peroxisome;ko00630//Glyoxylate and dicarboxylate metabolism;ko00380//Tryptophan metabolism	K03781	EC:1.11.1.6	-	GO:0004096//catalase activity;GO:0020037//heme binding	-	--	53.824	50.32	50.016	58.989	62.692	61.323	45.578	46.656	45.88	41.239	41.199	34.853	38.369	38.958	39.02	38.403	39.19	41.938
ncbi_105059754	black	148.4673009	XP_010941482.1 S-adenosylmethionine synthase [Elaeis guineensis]	SAMS	Metabolism;Metabolism;Metabolism;Metabolism;Metabolism	Global and overview maps;Global and overview maps;Global and overview maps;Amino acid metabolism;Biosynthesis of other secondary metabolites	ko01100//Metabolic pathways;ko01110//Biosynthesis of secondary metabolites;ko01230//Biosynthesis of amino acids;ko00270//Cysteine and methionine metabolism;ko00999//Biosynthesis of various plant secondary metabolites	K00789	EC:2.5.1.6	-	GO:0004478//methionine adenosyltransferase activity	GO:0006556//S-adenosylmethionine biosynthetic process	--	694.918	641.963	546.599	600.614	671.804	670.907	413.741	417.796	437.868	465.273	416.158	314.415	361.612	389.538	376.512	400.995	430.095	357.945
ncbi_105059793	black	95.48760067	XP_010941659.1 protein REVERSION-TO-ETHYLENE SENSITIVITY1 [Elaeis guineensis]	RTE1	Environmental Information Processing	Signal transduction	ko04016//MAPK signaling pathway - plant	K20726	--	-	GO:0008233//peptidase activity	-	--	8.867	7.34	8.537	8.859	7.591	7.728	5.123	4.986	5.413	5.096	5.458	4.782	4.627	3.307	5.217	3.446	3.476	3.223
ncbi_105059813	black	125.538215	XP_010941563.1 probable alpha-glucosidase Os06g0675700 [Elaeis guineensis]	Os06g0675700	Metabolism;Metabolism;Metabolism;Metabolism	Global and overview maps;Global and overview maps;Carbohydrate metabolism;Carbohydrate metabolism	ko01100//Metabolic pathways;ko01110//Biosynthesis of secondary metabolites;ko00500//Starch and sucrose metabolism;ko00052//Galactose metabolism	K01187	EC:3.2.1.20	-	GO:0004553//hydrolase activity, hydrolyzing O-glycosyl compounds	GO:0005975//carbohydrate metabolic process	--	43.958	42.042	37.963	49.242	45.786	44.618	35.544	34.852	34.276	35.475	36.726	29.759	28.359	29.924	28.818	29.053	27.716	28.245
ncbi_105059832	black	69.2518442	XP_010941596.1 syntaxin-121 [Elaeis guineensis]	SYP121	Genetic Information Processing	Folding, sorting and degradation	ko04130//SNARE interactions in vesicular transport	K08486	--	GO:0016020//membrane;GO:0016021//integral component of membrane	-	GO:0016192//vesicle-mediated transport;GO:0019064//fusion of virus membrane with host plasma membrane;GO:0030474//spindle pole body duplication;GO:0048193//Golgi vesicle transport;GO:0071988//protein localization to spindle pole body	--	2.995	2.73	4.288	3.412	2.566	2.414	3.913	3.654	3.624	3.905	4.656	4.486	5.629	5.159	4.439	5.401	4.717	4.505
ncbi_105059879	black	6.58795409	XP_010941675.1 peroxisomal 2,4-dienoyl-CoA reductase [Elaeis guineensis]	At3g12800	Cellular Processes	Transport and catabolism	ko04146//Peroxisome	K13237	EC:1.3.1.124	-	GO:0004316//3-oxoacyl-[acyl-carrier-protein] reductase (NADPH) activity;GO:0004757//sepiapterin reductase activity;GO:0008667//2,3-dihydro-2,3-dihydroxybenzoate dehydrogenase activity;GO:0008678//2-deoxy-D-gluconate 3-dehydrogenase activity;GO:0016491//oxidoreductase activity;GO:0051287//NAD binding	GO:0000272//polysaccharide catabolic process;GO:0006633//fatty acid biosynthetic process;GO:0006729//tetrahydrobiopterin biosynthetic process	--	8.042	7.365	5.465	9.25	7.417	7.839	7.739	5.984	6.258	4.713	5.487	7.182	6.939	7.774	6.2	6.044	6.02	6.009
ncbi_105059899	black	12.56023959	XP_010941701.1 ent-kaur-16-ene synthase, chloroplastic [Elaeis guineensis]	KS1	Metabolism;Metabolism;Metabolism	Global and overview maps;Global and overview maps;Metabolism of terpenoids and polyketides	ko01100//Metabolic pathways;ko01110//Biosynthesis of secondary metabolites;ko00904//Diterpenoid biosynthesis	K04121	EC:4.2.3.19	-	GO:0000287//magnesium ion binding;GO:0003824//catalytic activity;GO:0010333//terpene synthase activity;GO:0016829//lyase activity	-	--	14.557	13.179	15.128	15.793	17.51	14.181	13.995	13.275	15.345	15.049	15.719	12.585	11.671	12.638	12.65	14.577	15.06	14.726
ncbi_105059911	black	13.03517531	XP_029116243.1 peptidyl-prolyl cis-trans isomerase FKBP13, chloroplastic isoform X1 [Elaeis guineensis]	FKBP13	-	-	-	-	EC:5.2.1.8	-	GO:0003755//peptidyl-prolyl cis-trans isomerase activity	-	--	41.211	44.381	38.341	43.28	47.881	42.48	43.093	46.214	39.709	43.331	41.012	36.657	32.488	31.838	30.603	39.681	37.57	46.059
ncbi_105060011	black	143.0024105	XP_010941862.1 protein DMR6-LIKE OXYGENASE 2 [Elaeis guineensis]	At3g11180	-	-	-	-	--	-	GO:0016491//oxidoreductase activity	-	--	67.671	59.78	61.415	64.48	60.244	64.015	42.723	44.411	46.981	38.652	40.197	33.349	35.359	35.325	35.422	39.491	37.115	42.312
ncbi_105060054	black	86.97883326	XP_010941942.1 formin-like protein 5 [Elaeis guineensis]	--	-	-	-	-	--	-	-	-	--	3.3	3.047	2.879	4.608	3.668	2.559	0.24	0.916	1.589	1.285	1.134	1.958	1.087	0.841	0.657	0.543	1.048	0.745
ncbi_105060105	black	117.8143401	XP_010942011.1 G-type lectin S-receptor-like serine/threonine-protein kinase At2g19130 [Elaeis guineensis]	At2g19130	-	-	-	-	--	-	GO:0004413//homoserine kinase activity;GO:0004672//protein kinase activity;GO:0005524//ATP binding	GO:0006468//protein phosphorylation;GO:0009088//threonine biosynthetic process;GO:0048544//recognition of pollen	--	20.728	21.509	20.091	25.088	28.459	26.63	15.855	15.129	17.344	14.593	14.24	14.435	10.183	9.487	10.653	10.467	10.255	10.495
ncbi_105060294	black	7.869259707	XP_019711281.1 uncharacterized protein LOC105060294 [Elaeis guineensis]	--	-	-	-	-	--	-	GO:0003700//DNA-binding transcription factor activity;GO:0016209//antioxidant activity;GO:0016491//oxidoreductase activity	GO:0006352//DNA-templated transcription, initiation;GO:0006355//regulation of transcription, DNA-templated	--	5.021	4.445	5.503	5.583	5.584	6.278	3.853	4.145	5.735	4.454	3.929	5.151	4.24	3.958	4.527	5.808	4.729	4.588
ncbi_105060295	black	126.1022203	XP_010942248.1 amino acid transporter AVT6A [Elaeis guineensis]	AVT6A	-	-	-	-	--	GO:0005887//integral component of plasma membrane	GO:0015173//aromatic amino acid transmembrane transporter activity;GO:0015643//toxic substance binding	GO:0003333//amino acid transmembrane transport;GO:0015801//aromatic amino acid transport;GO:0030153//bacteriocin immunity	--	34.308	34.516	31.242	30.703	34.683	33.425	20.877	20.38	20.309	20.186	19.465	17.652	19.281	22.172	22.205	21.806	23.259	20.67
ncbi_105060336	black	92.31058063	XP_010942302.1 acetyl-coenzyme A synthetase, chloroplastic/glyoxysomal [Elaeis guineensis]	ACS	Metabolism;Metabolism;Metabolism;Metabolism;Metabolism;Metabolism;Metabolism	Global and overview maps;Global and overview maps;Global and overview maps;Carbohydrate metabolism;Carbohydrate metabolism;Carbohydrate metabolism;Carbohydrate metabolism	ko01100//Metabolic pathways;ko01110//Biosynthesis of secondary metabolites;ko01200//Carbon metabolism;ko00010//Glycolysis / Gluconeogenesis;ko00620//Pyruvate metabolism;ko00630//Glyoxylate and dicarboxylate metabolism;ko00640//Propanoate metabolism	K01895	EC:6.2.1.1	-	GO:0003987//acetate-CoA ligase activity;GO:0004043//L-aminoadipate-semialdehyde dehydrogenase activity;GO:0008668//(2,3-dihydroxybenzoyl)adenylate synthase activity;GO:0008756//o-succinylbenzoate-CoA ligase activity;GO:0030729//acetoacetate-CoA ligase activity;GO:0047473//D-alanine [D-alanyl carrier protein] ligase activity;GO:0050218//propionate-CoA ligase activity	GO:0009234//menaquinone biosynthetic process;GO:0019287//isopentenyl diphosphate biosynthetic process, mevalonate pathway;GO:0019290//siderophore biosynthetic process;GO:0019350//teichoic acid biosynthetic process;GO:0019427//acetyl-CoA biosynthetic process from acetate;GO:0019878//lysine biosynthetic process via aminoadipic acid	--	11.473	11.124	9.177	10.805	12.689	11.845	9.667	7.876	9.629	9.128	9.024	7.88	8.423	8.989	9.432	9.038	9.277	8.637
ncbi_105060395	black	73.0881296	XP_010942378.1 auxin response factor 23 [Elaeis guineensis]	ARF23	-	-	-	-	--	GO:0005634//nucleus	GO:0003677//DNA binding;GO:0004121//cystathionine beta-lyase activity	GO:0006355//regulation of transcription, DNA-templated;GO:0009086//methionine biosynthetic process;GO:0009725//response to hormone	ARF	46.079	43.609	42.837	50.253	48.698	48.774	39.577	39.567	39.986	41.786	44.673	36.998	35.132	38.603	40.156	45.585	40.977	40.016
ncbi_105060540	black	115.6728582	XP_010942603.1 acetyl-CoA acetyltransferase, cytosolic 1 [Elaeis guineensis]	AAT1	Metabolism;Metabolism;Metabolism;Metabolism;Metabolism;Metabolism;Metabolism;Metabolism;Metabolism;Metabolism;Metabolism;Metabolism	Global and overview maps;Global and overview maps;Global and overview maps;Carbohydrate metabolism;Global and overview maps;Carbohydrate metabolism;Amino acid metabolism;Metabolism of terpenoids and polyketides;Lipid metabolism;Amino acid metabolism;Amino acid metabolism;Carbohydrate metabolism	ko01100//Metabolic pathways;ko01110//Biosynthesis of secondary metabolites;ko01200//Carbon metabolism;ko00620//Pyruvate metabolism;ko01212//Fatty acid metabolism;ko00630//Glyoxylate and dicarboxylate metabolism;ko00380//Tryptophan metabolism;ko00900//Terpenoid backbone biosynthesis;ko00071//Fatty acid degradation;ko00280//Valine, leucine and isoleucine degradation;ko00310//Lysine degradation;ko00…	K00626	EC:2.3.1.9	-	GO:0003985//acetyl-CoA C-acetyltransferase activity;GO:0003988//acetyl-CoA C-acyltransferase activity;GO:0016747//acyltransferase activity, transferring groups other than amino-acyl groups	GO:0006631//fatty acid metabolic process;GO:0006633//fatty acid biosynthetic process;GO:0009062//fatty acid catabolic process	--	31.302	28.494	29.221	32.317	30.988	32.484	25.231	21.413	20.754	24.731	24.761	22.719	22.758	22.723	23.346	23.39	23.038	22.115
ncbi_105060840	black	21.30218402	XP_010942992.1 uncharacterized protein LOC105060840 isoform X1 [Elaeis guineensis]	--	-	-	-	-	--	-	GO:0005524//ATP binding	GO:0007059//chromosome segregation;GO:0030261//chromosome condensation	--	6.624	7.501	8.024	7.585	8.23	9.392	6.671	6.647	7.356	8.369	7.82	3.96	6.368	5.808	5.535	5.956	6.19	5.927
ncbi_105060856	black	29.90879243	XP_010943009.2 2-hydroxyisoflavanone dehydratase [Elaeis guineensis]	HIDM	-	-	-	-	--	GO:0005576//extracellular region	GO:0016787//hydrolase activity	-	--	23.764	25.948	26.372	29.528	24.768	27.166	23.601	22.269	26.365	21.539	19.946	21.351	23.562	21.356	22.18	24.214	20.142	20.745
ncbi_105060883	black	98.63677019	XP_010943044.1 Bowman-Birk type trypsin inhibitor [Elaeis guineensis]	--	-	-	-	-	--	GO:0005576//extracellular region	GO:0004867//serine-type endopeptidase inhibitor activity	-	--	499.612	501.611	418.4	692.338	712.937	584.788	211.311	213.657	202.5	226.317	239.627	201.368	320.319	303.539	303.988	256.574	275.147	275.791
ncbi_105060893	black	85.59575278	XP_010943056.1 Bowman-Birk type trypsin inhibitor [Elaeis guineensis]	--	-	-	-	-	--	GO:0005576//extracellular region	GO:0004867//serine-type endopeptidase inhibitor activity	-	--	167.076	170.276	131.265	233.749	256.673	213.27	63.801	58.392	62.726	77.412	80.497	65.19	107.455	102.34	109.147	89.307	104.452	104.067
ncbi_105060904	black	8.451062913	XP_010943071.1 uncharacterized protein LOC105060904 [Elaeis guineensis]	--	-	-	-	-	--	-	-	-	--	7.354	7.432	4.624	8.084	7.963	7.92	6.035	5.617	5.442	7.432	5.918	5.955	7.599	4.797	5.96	6.037	7.434	6.057
ncbi_105060971	black	135.4907215	XP_010943180.1 zinc finger protein ENHYDROUS [Elaeis guineensis]	ENY	-	-	-	-	--	-	-	-	C2H2	52.773	43.386	45.931	45.242	48.668	42.224	32.65	30.062	34.282	30.066	32.104	25.183	24.827	23.247	26.717	30.429	29.99	31.911
ncbi_105061016	black	98.84368585	XP_010943231.1 receptor-like protein kinase 7 [Elaeis guineensis]	RLK7	-	-	-	-	--	-	GO:0004672//protein kinase activity;GO:0005515//protein binding;GO:0005524//ATP binding	GO:0006468//protein phosphorylation;GO:0006935//chemotaxis;GO:0007165//signal transduction	--	5.358	6.081	4.864	8.896	8.874	7.934	2.885	2.787	3.555	3.275	2.96	4.051	2.917	2.277	3.256	3.397	3.13	3.735
ncbi_105061184	black	93.54900094	XP_010943458.1 uncharacterized protein LOC105061184 [Elaeis guineensis]	CBWD1	-	-	-	-	--	GO:0005737//cytoplasm	GO:0003924//GTPase activity;GO:0005525//GTP binding;GO:0043022//ribosome binding	GO:0009236//cobalamin biosynthetic process;GO:0042254//ribosome biogenesis	--	7.059	5.328	5.274	6.579	5.877	5.974	3.293	4.768	3.53	4.046	3.417	3.232	3.387	2.536	3.963	3.184	4.387	4.49
ncbi_105061202	black	70.17799755	XP_010943478.1 hippocampus abundant transcript 1 protein [Elaeis guineensis]	MFSD14A	-	-	-	-	--	GO:0005887//integral component of plasma membrane	GO:0015295//solute:proton symporter activity;GO:0015514//nitrite efflux transmembrane transporter activity;GO:0022857//transmembrane transporter activity;GO:0042910//xenobiotic transmembrane transporter activity	GO:0006810//transport;GO:0015707//nitrite transport;GO:0042908//xenobiotic transport;GO:0055085//transmembrane transport	--	11.393	9.264	9.039	12.814	14.747	12.574	7.749	8.284	9.083	11.035	8.569	7.193	8.279	6.095	6.641	7.264	9.437	7.743
ncbi_105061302	black	22.59428375	XP_010943609.1 AT-hook motif nuclear-localized protein 14 [Elaeis guineensis]	AHL10	-	-	-	-	--	-	GO:0003677//DNA binding	-	--	22.258	24.444	24.006	22.792	22.172	21.601	22.706	28.574	23.002	23.615	29.794	25.32	28.211	30.873	29.95	25.875	23.818	27.812
ncbi_105061315	black	89.96978227	XP_010943626.1 uncharacterized protein LOC105061315 [Elaeis guineensis]	--	-	-	-	-	--	-	GO:0005509//calcium ion binding;GO:0005515//protein binding	-	--	48.886	52.932	47.842	48.903	43.94	44.352	37.645	35.244	36.327	32.805	39.368	29.646	36.262	33.1	36.246	34.765	35.452	37.067
ncbi_105061324	black	105.2918482	XP_029116599.1 acyl-CoA-binding protein isoform X1 [Elaeis guineensis]	ACBP3	-	-	-	-	--	-	GO:0000062//fatty-acyl-CoA binding	-	--	59.49	57.497	45.438	56.572	52.474	58.923	47.129	44.984	46.125	38.069	40.602	34.089	39.35	38.932	41.041	38.785	43.206	39.189
ncbi_105061365	black	91.90416241	XP_029116613.1 phosphatidylinositol transfer protein 3 isoform X1 [Elaeis guineensis]	pitC	-	-	-	-	--	-	GO:0004336//galactosylceramidase activity	GO:0006683//galactosylceramide catabolic process	--	16.961	17.172	14.722	17.123	17.17	18.911	14.416	14.429	14.376	13.95	9.982	11.319	10.15	11.542	11.594	10.659	12.401	10.172
ncbi_105061368	black	25.75266958	XP_010943692.1 NADH--cytochrome b5 reductase 1 [Elaeis guineensis]	CBR1	Metabolism	Carbohydrate metabolism	ko00520//Amino sugar and nucleotide sugar metabolism	K00326	EC:1.6.2.2	-	GO:0009055//electron transfer activity;GO:0016002//sulfite reductase activity;GO:0016491//oxidoreductase activity;GO:0016655//oxidoreductase activity, acting on NAD(P)H, quinone or similar compound as acceptor	GO:0006790//sulfur compound metabolic process;GO:0006814//sodium ion transport;GO:0010124//phenylacetate catabolic process	--	20.311	22.158	15.171	20.227	19.946	20.636	18.472	18.819	16.784	15.885	16.33	16.764	13.985	15.932	15.95	14.817	18.629	20.036
ncbi_105061386	black	144.5748852	XP_010943712.1 probable fatty acyl-CoA reductase 4 [Elaeis guineensis]	FAR4	Cellular Processes;Metabolism	Transport and catabolism;Lipid metabolism	ko04146//Peroxisome;ko00073//Cutin, suberine and wax biosynthesis	K13356	EC:1.2.1.84	-	GO:0003824//catalytic activity;GO:0003854//3-beta-hydroxy-delta5-steroid dehydrogenase activity;GO:0004043//L-aminoadipate-semialdehyde dehydrogenase activity;GO:0008460//dTDP-glucose 4,6-dehydratase activity;GO:0008831//dTDP-4-dehydrorhamnose reductase activity;GO:0016616//oxidoreductase activity, acting on the CH-OH group of donors, NAD or NADP as acceptor;GO:0016757//glycosyltransferase activi…	GO:0005975//carbohydrate metabolic process;GO:0006694//steroid biosynthetic process;GO:0009243//O antigen biosynthetic process;GO:0019305//dTDP-rhamnose biosynthetic process;GO:0019878//lysine biosynthetic process via aminoadipic acid	--	128.109	127.018	109.396	126.453	127.315	135.783	99.192	101.725	105.936	92.589	96.542	85.367	87.143	92.47	91.017	96.183	94.944	95.596
ncbi_105061473	black	8.588446001	XP_010943828.1 N-carbamoylputrescine amidase [Elaeis guineensis]	CPA	Metabolism;Metabolism	Global and overview maps;Amino acid metabolism	ko01100//Metabolic pathways;ko00330//Arginine and proline metabolism	K12251	EC:3.5.1.53	GO:0005737//cytoplasm;GO:0016021//integral component of membrane	GO:0000257//nitrilase activity;GO:0016410//N-acyltransferase activity;GO:0050126//N-carbamoylputrescine amidase activity	GO:0006497//protein lipidation;GO:0006807//nitrogen compound metabolic process;GO:0009058//biosynthetic process;GO:0009446//putrescine biosynthetic process;GO:0042158//lipoprotein biosynthetic process	--	12.474	12.344	12.789	13.873	12.498	12.038	12.607	14.008	11.985	10.562	10.765	9.399	9.843	11.025	11.266	12.27	12.899	9.513
ncbi_105061481	black	86.92154454	XP_010943835.1 protein MEI2-like 4 isoform X1 [Elaeis guineensis]	ML4	-	-	-	-	--	-	GO:0003676//nucleic acid binding	GO:0008380//RNA splicing	--	23.987	25.262	23.398	23.514	24.243	23.032	20.265	20.183	21.798	23.32	22.056	18.825	17.429	18.416	19.655	20.08	19.495	20.492
ncbi_109506228	black	106.5139223	XP_019708185.1 chitinase 6 [Elaeis guineensis]	EP3	Metabolism;Metabolism	Global and overview maps;Carbohydrate metabolism	ko01100//Metabolic pathways;ko00520//Amino sugar and nucleotide sugar metabolism	K01183	EC:3.2.1.14	-	GO:0004568//chitinase activity;GO:0008061//chitin binding	GO:0006032//chitin catabolic process;GO:0016998//cell wall macromolecule catabolic process	--	20.67	20.803	17.151	23.39	22.85	19.615	14.934	13.733	16.05	11.548	14.716	14.886	12.122	9.549	9.769	10.676	11.042	10.712
ncbi_114914306	black	16.7091098	XP_029121130.1 RWD domain-containing protein 1-like isoform X1 [Elaeis guineensis]	Rwdd1	-	-	-	-	--	-	GO:0005515//protein binding	-	--	3.558	3.645	2.995	3.79	4.359	4.343	3.169	2.584	4.225	3.802	3.059	3.074	2.764	2.132	2.105	4.081	2.89	3.556
MSTRG.10002	blue	2740.423009	rve domain-containing protein [Cephalotus follicularis]	--	-	-	-	-	--	-	-	-	--	0.662	0.789	2.509	1.413	0.096	0.117	0.745	0.792	0.195	0.333	0.784	4.101	1.621	0.131	0.81	0.07	0.339	1.302
MSTRG.10003	blue	2458.710639	-	--	-	-	-	-	--	-	-	-	--	1.373	1.922	6.618	1.635	0	0.11	0.537	3.011	0.221	0	0.742	4.695	2.284	0	0.876	0	0	1.004
MSTRG.10006	blue	3291.48937	-	--	-	-	-	-	--	-	-	-	--	1.323	2.684	5.062	2.224	0.209	0.033	0.762	1.024	0	0	0.48	5.136	1.654	0.085	0.391	0.095	0	0.49
MSTRG.10028	blue	1910.450567	Retrovirus-related Pol polyprotein from transposon 17.6 [Vitis vinifera]	TY3B-G	-	-	-	-	--	-	-	-	--	8.873	7.855	14.13	9.704	7.711	7.692	8.632	7.462	7.654	6.624	8.017	11.834	9.299	7.364	8.045	7.397	8.007	6.739
MSTRG.10035	blue	3235.294165	Retrotransposon gag protein [Corchorus capsularis]	--	-	-	-	-	--	-	-	-	--	8.942	14.822	29.798	16.839	0.876	1.761	5.112	12.101	1.545	1.013	8.239	52.579	17.035	0.744	7.65	0.9	0.579	4.351
MSTRG.10036	blue	3272.003399	Retrotransposon gag protein [Corchorus capsularis]	--	-	-	-	-	--	-	-	-	--	6.69	11.57	22.757	9.188	3.22	3.094	5.145	9.311	3.057	3.962	6.143	26.436	13.528	2.508	3.382	2.587	1.748	7.86
MSTRG.10038	blue	2724.48609	-	--	-	-	-	-	--	-	-	-	--	2.095	3.608	9.017	4.435	0.83	0	3.555	1.142	0.663	0	0.56	17.582	4.484	0	0.923	0	0	2.424
MSTRG.10048	blue	2989.624068	Transposon Ty3-G Gag-Pol polyprotein [Vitis vinifera]	--	-	-	-	-	--	-	-	-	--	1.962	2.947	6.678	3.259	1.671	1.202	2.511	2.67	1.881	0.959	2.641	6.77	2.927	1.548	2.52	1.224	1.227	0.995
MSTRG.10049	blue	3097.240516	Transposon Ty3-G Gag-Pol polyprotein [Vitis vinifera]	--	-	-	-	-	--	-	-	-	--	3.004	3.69	8.258	6.165	0.728	1.036	1.496	1.744	0.911	0.597	2.3	11.555	3.905	0.748	1.596	0.368	0.719	1.321
MSTRG.10050	blue	1481.899758	-	--	-	-	-	-	--	-	-	-	--	1.467	0.612	16.45	3.198	0.259	0.725	2.66	2.542	0.927	0.522	0.88	7.558	1.936	0.543	1.102	0	0.796	0.978
MSTRG.10051	blue	2260.461803	-	--	-	-	-	-	--	-	-	-	--	0.772	0.579	8.269	3.594	0.326	0.372	1.256	1.62	0.417	0	1.299	5.609	2.048	0	1.383	0	0	0.684
MSTRG.10085	blue	3403.337659	Beta-porphyranase [Actinidia chinensis var. chinensis] [Actinidia chinensis]	--	-	-	-	-	--	-	-	-	--	5.826	7.382	18.281	9.435	0.159	0.611	3.725	4.339	0.206	0.316	2.076	26.267	7.135	0.257	3.422	0.111	0.107	2.613
MSTRG.101	blue	1080.171965	hypothetical protein COCNU_04G010140 [Cocos nucifera]	--	-	-	-	-	--	-	-	-	--	0	2.232	1.256	0.159	0	0	0.395	2.196	0	0.212	1.289	6.018	3.377	0	0.697	0	0	0
MSTRG.10164	blue	3441.189974	polyprotein [Oryza sativa Japonica Group]	--	-	-	-	-	--	-	-	-	--	2.921	4.45	12.939	4.479	1.436	1.029	2.248	3.052	0.929	0.827	2.519	16.564	5.832	0.398	2.264	0.644	0.864	2.796
MSTRG.10165	blue	3343.887719	polyprotein [Oryza sativa Japonica Group]	--	-	-	-	-	--	-	-	-	--	1.697	2.428	7.685	3.526	0.068	0.327	1.364	1.517	1.09	0.232	1.827	10.653	2.659	0.116	1.834	0.056	0.217	1.018
MSTRG.10170	blue	2567.821496	-	--	-	-	-	-	--	-	-	-	--	2.573	7.657	7.42	4.138	1.408	0.836	2.343	2.185	0.981	0.137	3.359	11.143	3.82	0.136	1.07	0.145	0.809	1.868
MSTRG.10171	blue	3033.008109	-	--	-	-	-	-	--	-	-	-	--	1.148	4.926	6.855	4.704	0	0	1.153	3.089	0.142	0	1.077	11.868	3.471	0	0.716	0.227	0.293	1.909
MSTRG.10176	blue	2024.679459	-	--	-	-	-	-	--	-	-	-	--	0.301	5.035	4.783	2.055	0	0.85	0.167	2.116	0.236	0	0.32	6.321	0.614	0	0.265	0	0	0.526
MSTRG.10211	blue	2519.630996	-	--	-	-	-	-	--	-	-	-	--	0.684	2.615	2.836	1.918	0	0.121	0.14	1.202	0.271	0	0	6.395	2.576	0	0.738	0.095	0	1.141
MSTRG.10252	blue	3271.729898	uncharacterized protein LOC109505143 [Elaeis guineensis]	--	-	-	-	-	--	-	-	-	--	1.37	3.53	7.11	1.831	0	0.222	0.934	2.064	0.411	0.12	0.752	8.818	1.194	0	1.092	0	0	1.049
MSTRG.10253	blue	3355.348749	uncharacterized protein LOC109505143 [Elaeis guineensis]	--	-	-	-	-	--	-	-	-	--	0.907	4.296	7.875	3.61	0.249	0.631	0.498	1.589	0.31	0	1.954	10.67	2.637	0.071	1.867	0.076	0	0.735
MSTRG.10294	blue	3087.194607	-	--	-	-	-	-	--	-	-	-	--	19.512	36.897	50.997	22.852	3.356	1.67	12.219	24.48	5.371	3.35	16.803	77.155	34.296	2.208	18.034	0	1.428	7.748
MSTRG.10303	blue	2974.451129	Retrovirus-related Pol polyprotein from transposon TNT 1-94, partial [Cajanus cajan]	--	-	-	-	-	--	-	-	-	--	1.447	1.579	5.357	3.546	0	0.253	0.434	1.433	0.112	0.245	0.414	7.963	3.161	0.113	1.298	0	0	0
MSTRG.10304	blue	2408.265603	Retrovirus-related Pol polyprotein from transposon TNT 1-94, partial [Cajanus cajan]	--	-	-	-	-	--	-	-	-	--	1.373	2.695	6.518	0.996	0.118	0.72	0.78	0.696	0.601	0.717	1	4.408	2.168	0.099	0.573	0.449	0.355	0.593
MSTRG.10306	blue	3355.457431	-	--	-	-	-	-	--	-	-	-	--	1.676	3.261	11.871	4.368	0.222	0.531	2.016	1.967	0.215	0.283	1.739	11.521	4.2	0.068	1.617	0.262	0.104	1.148
MSTRG.10314	blue	2788.966756	uncharacterized protein LOC105049174 [Elaeis guineensis]	--	-	-	-	-	--	-	-	-	--	1.112	4.906	5.984	3.313	1.441	0.99	2.306	2.259	0.299	0.871	1.977	11.218	3.081	0.244	2.434	0.263	0.127	1.35
MSTRG.10322	blue	454.5311713	OSJNBa0060N03.9 [Oryza sativa Japonica Group]	RE1	Metabolism;Cellular Processes;Metabolism;Environmental Information Processing	Global and overview maps;Transport and catabolism;Carbohydrate metabolism;Signal transduction	ko01100//Metabolic pathways;ko04145//Phagosome;ko00562//Inositol phosphate metabolism;ko04070//Phosphatidylinositol signaling system	K00921	EC:2.7.1.150	-	-	-	--	1.76	0.589	4.206	2.194	0.884	0.532	0.798	0.346	0.355	0.715	0.591	1.29	0.744	0.345	0.858	1.32	0.695	0.442
MSTRG.1033	blue	3243.344827	-	--	-	-	-	-	--	-	-	-	--	0.845	2.462	4.714	1.333	0.784	0.1	0.686	1.555	0.442	0.567	1.054	5.807	1.951	0.111	0.463	0.479	0	1.213
MSTRG.10333	blue	820.4608188	Retrovirus-related Pol polyprotein from transposon TNT 1-94 [Senna tora]	--	-	-	-	-	--	-	-	-	--	2.8	2.561	5.219	3.796	2.083	0.832	1.21	3.089	1.262	2.172	1.467	3.311	2.625	1.204	0.942	2.17	1.628	1.589
MSTRG.10336	blue	2999.757312	secreted RxLR effector protein 161-like [Phoenix dactylifera]	GIP	-	-	-	-	--	-	-	-	--	4.228	4.214	14.639	7.003	2.371	2.227	3.989	4.429	1.985	2.177	4.851	13.574	4.278	1.52	3.845	1.108	1.476	2.495
MSTRG.1034	blue	1731.002622	-	--	-	-	-	-	--	-	-	-	--	1.754	2.22	2.13	1.776	0.121	0.367	0.585	1.523	0.306	0	0.806	4.593	3.317	0.103	0.801	0	0.213	0.511
MSTRG.10346	blue	3553.175088	RNA-directed DNA polymerase [Dendrobium catenatum]	pol	-	-	-	-	--	-	-	-	--	29.607	39.283	80.516	37.488	10.399	13.971	18.955	24.221	10.655	14.211	25.592	98.084	37.154	11.14	17.965	12.392	11.938	20.264
MSTRG.10347	blue	3583.240082	RNA-directed DNA polymerase [Dendrobium catenatum]	pol	-	-	-	-	--	-	-	-	--	18.552	38.588	84.013	38.103	3.604	5.658	13.836	22.165	5.982	5.39	18.844	107.425	38.267	3.241	17.441	3.163	2.789	16.295
MSTRG.10384	blue	2123.599783	-	--	-	-	-	-	--	-	-	-	--	8.396	9.986	14.16	16.251	3.239	3.012	6.274	5.554	2.274	1.282	10.645	27.501	10.518	0.993	3.341	2.855	0.648	4.938
MSTRG.10409	blue	2272.568006	-	--	-	-	-	-	--	-	-	-	--	0.574	0.9	4.787	1.27	0	0.068	0.431	0.487	0.15	0.038	0.257	2.736	0.542	0	0.422	0	0	0.096
MSTRG.10448	blue	3299.846622	-	--	-	-	-	-	--	-	-	-	--	3.168	8.96	12.614	6.756	0	0.931	2.172	4.719	0.232	0.231	3.165	18.329	6.014	0.335	1.535	0.337	0	2.836
MSTRG.10473	blue	1854.290782	-	--	-	-	-	-	--	-	-	-	--	0.633	3.3	4.766	2.047	0	0	0.131	3.677	0	0.255	1.378	5.446	4.282	0	0.768	0	0	0.548
MSTRG.10486	blue	3355.483948	Ribonuclease H-like superfamily [Arabidopsis suecica]	pol	-	-	-	-	--	-	-	-	--	6.81	8.187	16.066	8.709	4.541	3.091	4.475	7.356	4.231	4.874	4.469	17.501	8.397	3.204	4.68	4.088	3.349	4.928
MSTRG.10487	blue	3486.001404	Ribonuclease H-like superfamily [Arabidopsis suecica]	pol	-	-	-	-	--	-	-	-	--	3.251	7.075	15.58	4.701	0.258	1.423	1.632	3.135	0.763	0.703	1.877	16.747	5.555	0.37	2.297	0.213	0.343	2.05
MSTRG.10503	blue	3503.495665	-	--	-	-	-	-	--	-	-	-	--	15.534	28.064	68.005	29.33	1.321	3.909	10.741	19.17	4.027	2.792	11.93	93.394	33.239	2.172	16.003	0.855	1.165	7.736
MSTRG.10504	blue	3421.959905	-	--	-	-	-	-	--	-	-	-	--	20.537	24.652	99.794	32.429	2.921	2.717	10.808	24.925	5.954	2.503	18.708	121.137	32.371	1.277	18.069	1.756	3.985	10.747
MSTRG.10581	blue	3503.59048	-	--	-	-	-	-	--	-	-	-	--	3.154	7.362	15.897	7.04	0.726	0.613	2.204	5.054	1.006	0.402	3.178	21.769	8.347	0.119	2.708	0.302	0.382	2.251
MSTRG.10582	blue	3306.25168	-	--	-	-	-	-	--	-	-	-	--	2.717	7.727	16.539	7.046	0.241	0.939	2.518	4.701	0.832	0.301	2.482	22.89	10.447	0.062	4.092	0.133	0.064	3.954
MSTRG.10583	blue	3113.187937	trichoplein keratin filament-binding protein-like [Elaeis guineensis]	--	-	-	-	-	--	-	-	-	--	1.784	4.393	9.841	4.552	0	0.353	1.051	3.281	0.235	0.161	0.881	9.599	5.335	0	1.675	0	0	0.961
MSTRG.10584	blue	3225.633614	trichoplein keratin filament-binding protein-like [Elaeis guineensis]	--	-	-	-	-	--	-	-	-	--	2.148	3.902	5.888	2.736	0.19	0.072	0.635	2.053	0.241	0.082	2.024	9.696	3.315	0	1.14	0	0	0.388
MSTRG.10592	blue	3429.790324	-	--	-	-	-	-	--	-	-	-	--	40.843	52.333	146.142	61.683	5.541	6.382	25.471	45.085	11.95	5.936	31.765	199.002	80.827	2.264	27.327	3.246	4.053	19.505
MSTRG.10596	blue	3096.658326	Retrovirus-related Pol polyprotein from transposon TNT 1-94 [Vitis vinifera]	--	-	-	-	-	--	-	-	-	--	17.939	14.417	84.763	26.793	2.07	3.296	9.481	17.522	4.801	3.086	15.138	75.76	19.221	1.34	13.199	1.238	1.166	7.055
MSTRG.10597	blue	3294.81782	Retrovirus-related Pol polyprotein from transposon TNT 1-94 [Vitis vinifera]	--	-	-	-	-	--	-	-	-	--	19.979	28.324	128.57	38.901	2.581	4.447	14.223	27.743	6.567	4.493	20.767	120.184	37.64	0.589	16.302	0.777	1.034	9.61
MSTRG.10639	blue	3246.194679	Retrovirus-related Pol polyprotein from transposon TNT 1-94 [Cajanus cajan]	--	-	-	-	-	--	-	-	-	--	1.501	2.683	7.034	2.921	0.188	0.174	0.589	1.594	0.495	0.213	1.487	6.196	2.994	0.195	1.302	0.098	0.166	1.24
MSTRG.10685	blue	2877.36808	Integrase [Actinidia chinensis var. chinensis] [Actinidia chinensis]	TY3B-I	-	-	-	-	--	-	-	-	--	10.106	10.984	16.068	12.13	8.545	8.64	8.5	8.439	7.267	8.568	8.871	17.896	10.767	6.711	7.068	8.249	6.197	8.554
MSTRG.10712	blue	3071.476593	Beta-porphyranase [Actinidia chinensis var. chinensis] [Actinidia chinensis]	--	-	-	-	-	--	-	-	-	--	1.062	3.195	4.6	1.993	0.871	0.404	1.002	2.134	0.532	0.301	1.506	8.275	2.488	0.049	1.207	0.087	0.129	1.143
MSTRG.10713	blue	2754.856428	Beta-porphyranase [Actinidia chinensis var. chinensis] [Actinidia chinensis]	--	-	-	-	-	--	-	-	-	--	1.261	4.848	5.288	2.318	0.286	0.44	1.1	2.22	0.239	0.169	0.235	7.258	2.288	0	1.169	0	0.055	1.474
MSTRG.10714	blue	2405.389387	uncharacterized protein LOC105049174 [Elaeis guineensis]	--	-	-	-	-	--	-	-	-	--	2.047	4.47	8.213	5.054	0.564	0.216	0	4.265	0.188	0	1.13	9.791	6.493	0.312	3.317	0.181	0.296	0.585
MSTRG.10730	blue	3414.039228	-	--	-	-	-	-	--	-	-	-	--	1.966	3.497	6.506	3.929	0.148	0.196	1.161	2.183	0.268	0.141	1.814	9.39	2.899	0.189	1.442	0	0	1.067
MSTRG.10733	blue	2491.280998	-	--	-	-	-	-	--	-	-	-	--	2.872	3.502	14.63	5.885	1.177	1.085	3.019	3.438	1.72	0.872	4.893	10.842	2.693	0.752	1.57	0.671	1.157	2.141
MSTRG.10734	blue	2701.924439	-	--	-	-	-	-	--	-	-	-	--	4.505	4.237	35.627	11.101	1.67	1.643	2.48	5.055	2.829	1.72	3.545	29.058	5.406	1.358	4.616	0.912	0.684	2.976
MSTRG.10756	blue	3407.502835	Retrovirus-related Pol polyprotein from transposon RE1 [Vitis vinifera]	--	-	-	-	-	--	-	-	-	--	3.298	4.256	9.733	3.029	0.965	1.195	1.124	2.314	1.124	1.092	2.486	12.009	3.439	0.357	2.099	0.615	0.371	2.322
MSTRG.10757	blue	3297.876327	zinc finger CCHC-type and RNA-binding motif-containing protein 1-like [Gossypium australe]	--	-	-	-	-	--	-	-	-	--	2.223	5.628	10.823	4.208	0.725	1.362	1.952	2.232	1.469	1.033	1.989	10.694	5.182	0.507	2.327	0.924	0.475	2.017
MSTRG.10758	blue	2704.559085	zf-CCHC domain-containing protein/DUF4219 domain-containing protein/UBN2 domain-containing protein, partial [Cephalotus follicularis]	--	-	-	-	-	--	-	-	-	--	6.348	3.427	18.861	7.007	0.92	0.636	1.543	3.535	1.637	1.451	1.778	15.128	5.645	1.701	4.031	0.546	0.916	1.46
MSTRG.108	blue	3275.457253	-	--	-	-	-	-	--	-	-	-	--	0.636	2.609	7.088	4.142	0.196	0.236	1.447	1.877	0.483	0.113	1.256	10.354	2.742	0	1.228	0	0	1.092
MSTRG.10825	blue	2379.076387	-	--	-	-	-	-	--	-	-	-	--	0.135	1.003	1.72	0.77	0	0.287	0.101	0.211	0	0	0.576	4.439	0.552	0	0.119	0	0	0.118
MSTRG.10878	blue	1776.899875	-	--	-	-	-	-	--	-	-	-	--	2.571	1.844	5.534	2.774	2.391	1.722	2.09	2.56	1.093	2.24	1.586	5.029	1.777	0.825	1.934	1.844	1.427	2.644
MSTRG.10933	blue	1390.470914	-	--	-	-	-	-	--	-	-	-	--	1.451	0.952	1.362	1.298	0	0.135	0.38	1.712	0.847	0	0.204	4.386	2.345	0	0.455	0	0	0.502
MSTRG.10967	blue	57.98312048	-	--	-	-	-	-	--	-	-	-	--	1.845	5.199	2.21	0	1.257	2.578	2.084	1.908	0	0.731	4.454	4.016	5.871	1.158	2.156	1.117	1.403	0.746
MSTRG.10968	blue	1135.004834	-	--	-	-	-	-	--	-	-	-	--	0.779	5.197	5.338	4.599	0	0.548	0	4.628	0	0	0.572	5.439	4.062	0	0.955	0	0	2.604
MSTRG.10976	blue	3472.645123	transposon ty3-i gag-pol polyprotein [Quercus suber]	--	-	-	-	-	--	-	-	-	--	15.633	27.537	45.327	19.368	4.017	5.629	8.583	16.962	7.244	4.706	12	55.954	24.608	5.92	12.343	4.669	4.561	11.071
MSTRG.10977	blue	3442.749991	transposon ty3-i gag-pol polyprotein [Quercus suber]	--	-	-	-	-	--	-	-	-	--	15.368	28.416	47.287	20.903	2.988	4.825	8.565	14.495	3.917	4.799	13.03	52.783	19.657	2.481	7.438	4.231	3.948	9.804
MSTRG.10978	blue	2379.859193	uncharacterized abhydrolase domain-containing protein DDB_G0269086-like [Elaeis guineensis]	--	-	-	-	-	--	-	-	-	--	0.832	1.523	7.821	1.378	0	0.267	0.681	0.828	0.059	0	0.483	4.609	1.699	0	0.467	0.064	0.124	0.331
MSTRG.10991	blue	2482.173236	-	--	-	-	-	-	--	-	-	-	--	0.555	0.705	1.788	1.12	0	0	0.208	0.179	0	0	0.369	4.304	0.425	0	0.489	0	0	0.242
MSTRG.11002	blue	3253.090379	transposable element gene [Prunus dulcis]	--	-	-	-	-	--	-	-	-	--	2.535	2.342	14.238	4.72	0.79	0.352	1.42	2.416	0.453	0.424	2.069	15.747	4.002	0.248	1.471	0.185	0.487	1.483
MSTRG.11004	blue	3242.850107	RVT_1 domain-containing protein/NMT domain-containing protein/NMT_C domain-containing protein/Lycopene_cycl domain-containing protein, partial [Cephalotus follicularis]	--	-	-	-	-	--	-	-	-	--	2.267	2.916	6.659	3.677	0	0.158	1.801	2.027	0.604	0	1.174	10.335	2.187	0	0.784	0	0	0.6
MSTRG.11025	blue	3140.60854	rve domain-containing protein [Cephalotus follicularis]	--	-	-	-	-	--	-	-	-	--	1.965	3.412	5.5	3.755	1.617	1.201	1.509	2.658	1.476	1.157	2.311	8.365	3.383	1.248	1.24	0.957	0.786	1.405
MSTRG.11026	blue	3056.857746	rve domain-containing protein [Cephalotus follicularis]	--	-	-	-	-	--	-	-	-	--	0.735	2.689	4.111	2.399	0.168	0.228	0.736	1.387	0.311	0.109	1.203	7.715	2.996	0	0.722	0.038	0	0.617
MSTRG.11027	blue	1048.87147	RNA-directed DNA polymerase [Dendrobium catenatum]	TY3B-G	-	-	-	-	--	-	-	-	--	11.345	7.865	11.854	8.665	8.482	6.352	7.322	7.709	5.997	8.149	8.59	13.36	6.801	6.274	8.437	6.929	6.873	8.981
MSTRG.11061	blue	3246.919142	-	--	-	-	-	-	--	-	-	-	--	6.928	8.965	17.138	9.772	2.05	2.17	2.431	6.86	2.133	2.65	5.684	18.713	9.827	1.948	4.567	1.439	2.345	3.692
MSTRG.11062	blue	3254.165217	Retrovirus-related Pol polyprotein from transposon TNT 1-94 [Cajanus cajan]	--	-	-	-	-	--	-	-	-	--	2.358	5.41	9.311	4.486	0	0.516	1.673	3.722	0.868	0.29	3.604	14.991	5.837	0	1.812	0	0.335	2.212
MSTRG.11075	blue	1350.285908	-	--	-	-	-	-	--	-	-	-	--	0.671	3.082	1.423	0.512	0	0	0.504	0.35	0	0	0.238	4.114	1.492	0	1.237	0	0	0.6
MSTRG.11100	blue	2836.765949	Retrovirus-related Pol polyprotein from transposon TNT 1-94 [Cajanus cajan]	TY1B-BL	-	-	-	-	--	-	-	-	--	1.305	1.9	3.38	2.609	0.094	0.212	0.74	1.997	0	0.241	0.997	4.706	1.973	0.232	1.159	0.17	0.164	0.413
MSTRG.11104	blue	1020.126648	Retrotransposon gag domain-containing protein [Dioscorea alata]	--	-	-	-	-	--	-	-	-	--	2.166	1.304	8.502	2.639	1.037	1.238	1.453	2.109	1.454	1.86	1.777	4.095	3.396	1.537	1.462	2.267	1.064	3.447
MSTRG.11114	blue	2634.422529	UBN2 domain-containing protein [Cephalotus follicularis]	--	-	-	-	-	--	-	-	-	--	1.71	1.208	5.909	1.65	0.56	0.375	0.854	1.68	0.656	0.669	0.889	4.411	1.781	0.424	0.685	0.388	0.696	0.597
MSTRG.11123	blue	2863.109435	-	--	-	-	-	-	--	-	-	-	--	1.631	4.492	5.298	3.155	0	0.167	1.215	2.267	0.3	0.064	1.033	6.574	2.752	0.125	1.421	0	0	1.239
MSTRG.11124	blue	3378.722893	-	--	-	-	-	-	--	-	-	-	--	1.738	4.692	8.757	4.18	0.245	0.613	1.266	2.441	0.458	0.352	3.081	12.635	4.692	0.181	2.097	0.556	0.164	0.929
MSTRG.11126	blue	2984.837431	hypothetical protein CRG98_010390, partial [Punica granatum]	--	-	-	-	-	--	-	-	-	--	1.489	3.85	7.03	2.986	0.09	0.3	1.459	1.916	1.421	0.524	1.612	6.425	2.732	0.306	2.431	0.575	0.172	1.341
MSTRG.11148	blue	920.8827492	-	--	-	-	-	-	--	-	-	-	--	0	0.521	4.432	1.494	0	0.116	0.615	0.513	0	0	0	1.077	0.502	0	0	0	0	0.143
MSTRG.11154	blue	2132.714811	plant UBX domain-containing protein 2 [Elaeis guineensis]	--	Genetic Information Processing	Folding, sorting and degradation	ko04141//Protein processing in endoplasmic reticulum	K14011	--	-	-	-	--	1.207	2.326	3.84	2.615	0.56	0.766	1.376	2.52	0.645	0.484	2.207	6.894	3.046	0.855	2.121	1.126	1.481	3.066
MSTRG.11190	blue	2986.259007	-	--	-	-	-	-	--	-	-	-	--	4.538	2.993	17.987	7.69	0.372	0.853	2.419	3.006	1.516	1.153	2.165	16.245	6.927	0.701	2.309	1.139	0.347	2.268
MSTRG.11191	blue	2556.174732	-	--	-	-	-	-	--	-	-	-	--	6.781	5.819	26.902	9.324	1.956	2.864	2.775	4.494	2.383	1.412	2.573	18.788	6.269	1.266	3.927	2.503	2.778	3.164
MSTRG.11247	blue	2845.04911	Retrotransposon gag protein [Corchorus capsularis]	--	-	-	-	-	--	-	-	-	--	5.433	14.232	15.379	6.726	0.175	1.163	4.047	6.075	2.872	1.079	3.41	29.972	8.267	0.141	4.308	0	0.789	4.743
MSTRG.11248	blue	3241.956712	Retrotransposon gag protein [Corchorus capsularis]	--	-	-	-	-	--	-	-	-	--	5.359	11.711	21.977	9.387	0.69	1.335	3.752	5.831	0.616	0.174	6.486	38.435	12.779	0	3.568	0.125	0.602	4.443
MSTRG.1129	blue	1821.553618	-	--	-	-	-	-	--	-	-	-	--	4.812	11.164	8.068	11.526	0.562	1.6	2.908	4.142	1.572	0.324	1.503	20.976	6.975	0.636	4.995	0.855	0.495	5.486
MSTRG.113	blue	2393.739638	PREDICTED: RVT_3 domain-containing, partial [Prunus dulcis]	rnhA	-	-	-	-	--	-	-	-	--	1.532	4.556	5.787	4.94	0.523	1.06	1.687	4.032	0.674	0	2.026	13.199	3.879	0	3.968	0	0.409	2.6
MSTRG.11384	blue	1729.780251	-	--	-	-	-	-	--	-	-	-	--	0.359	1.884	1.664	1.613	0.393	0.191	0.04	0.938	0.229	0.04	0.605	5.363	0.299	0.521	0.704	0.485	0.236	0.31
MSTRG.11387	blue	3226.761524	-	--	-	-	-	-	--	-	-	-	--	0.739	1.683	4.124	2.426	0.545	0.207	0.659	0.894	0	0	0.876	4.489	1.707	0	0.602	0	0	0.781
MSTRG.11388	blue	2464.063172	-	--	-	-	-	-	--	-	-	-	--	1.023	3.682	3.447	3.03	0.105	0.08	0.934	2.01	0.177	0	1.51	7.381	3.289	0	1.657	0	0	0.847
MSTRG.11391	blue	3525.177302	trichoplein keratin filament-binding protein-like [Elaeis guineensis]	--	-	-	-	-	--	-	-	-	--	13.061	24.114	57.4	27.982	1.869	3.695	8.884	18.791	3.442	3.078	13.49	78.214	27.528	1.828	10.471	2.963	2.119	9.345
MSTRG.11392	blue	3508.646482	trichoplein keratin filament-binding protein-like [Elaeis guineensis]	--	-	-	-	-	--	-	-	-	--	28.857	61.837	136.038	63.776	2.197	4.967	24.173	40.281	9.455	5.664	29.028	198.111	60.593	3.054	27.343	1.619	2.033	22.982
MSTRG.11393	blue	3319.852218	Retrotransposon gag protein [Corchorus olitorius]	--	-	-	-	-	--	-	-	-	--	0.933	2.117	4.565	2.492	0.181	0.137	0.893	0.949	0.585	0.098	0.778	5.109	1.659	0.151	0.62	0.324	0	1.147
MSTRG.11394	blue	2980.370018	Retrotransposon gag protein [Corchorus olitorius]	--	-	-	-	-	--	-	-	-	--	1.364	1.929	3.593	2.136	0.273	0.214	1.45	1.918	0.459	0.544	1.732	5.643	2.235	0.048	0.734	0.155	0	0.969
MSTRG.114	blue	2781.315245	stress response protein NST1-like [Elaeis guineensis]	--	-	-	-	-	--	-	-	-	--	1.028	1.234	3.817	1.754	0.104	0.167	0.733	1.118	0.088	0.18	0.589	7.71	1.477	0.044	0.552	0.095	0.117	1.381
MSTRG.115	blue	3291.928181	stress response protein NST1-like [Elaeis guineensis]	--	-	-	-	-	--	-	-	-	--	4.064	7.896	12.29	6.855	0.472	1.398	3.114	3.68	2.152	1.416	4.232	14.766	5.394	1.938	2.342	0.931	1.213	3.88
MSTRG.11508	blue	714.1672289	stress response protein NST1-like [Elaeis guineensis]	--	-	-	-	-	--	-	-	-	--	0.197	0.171	0.313	0.449	0	0.418	0	0.462	0	0	1.43	5.435	0.264	0	0.521	0	0	0.861
MSTRG.1151	blue	3223.283073	Ribonuclease H-like superfamily [Arabidopsis suecica]	pol	-	-	-	-	--	-	-	-	--	1.449	2.818	4.82	2.386	0.073	0.136	0.752	1.788	0.415	0.198	1.352	8.837	2.458	0.029	0.957	0.033	0.268	1.004
MSTRG.1152	blue	3162.89667	Ribonuclease H-like superfamily [Arabidopsis suecica]	pol	-	-	-	-	--	-	-	-	--	1.378	1.907	4.442	2.689	0.143	0.343	0.686	1.723	0.325	0.163	1.256	7.876	2.112	0.235	1.207	0.383	0.143	0.993
MSTRG.11585	blue	3432.656978	stress response protein NST1-like [Elaeis guineensis]	--	-	-	-	-	--	-	-	-	--	1.459	2.725	6.899	2.901	0.109	0.545	1.063	2.052	0.504	0.282	1.294	10.315	2.686	0.204	1.412	0.149	0.117	1.287
MSTRG.11586	blue	3497.625895	stress response protein NST1-like [Elaeis guineensis]	--	-	-	-	-	--	-	-	-	--	2.104	3.49	8.651	3.813	0.93	0.562	1.808	2.291	0.789	0.347	1.969	10.789	3.08	0.628	1.889	0.429	0.805	0.995
MSTRG.11606	blue	3272.438949	probable LRR receptor-like serine/threonine-protein kinase At3g47570 [Elaeis guineensis]	--	-	-	-	-	--	-	-	-	--	0.373	1.974	4.889	1.485	0	0.198	0.559	1.165	0.512	0.375	1.289	5.017	1.998	0	1.068	0.238	0.153	0.489
MSTRG.11639	blue	2485.097372	-	--	-	-	-	-	--	-	-	-	--	1.081	1.467	3.662	1.209	0	0.346	1.243	2.171	0.14	0	0.148	4.042	1.094	0	1.063	0	0.293	0.132
MSTRG.11649	blue	3341.267713	rve domain-containing protein [Cephalotus follicularis]	--	-	-	-	-	--	-	-	-	--	3.31	5.916	18.559	6.538	0.669	0.83	2.6	4.982	1.463	1.295	3.616	18.057	4.374	0.667	2.55	0.603	0.876	1.561
MSTRG.11650	blue	3454.592022	rve domain-containing protein [Cephalotus follicularis]	--	-	-	-	-	--	-	-	-	--	6.277	16.276	38.8	19.332	0.681	0.997	6.509	10.115	1.905	1.621	8.728	42.042	16.006	0.546	6.543	0.467	0.51	4.413
MSTRG.11651	blue	3010.673723	rve domain-containing protein/RVT_3 domain-containing protein [Cephalotus follicularis]	--	-	-	-	-	--	-	-	-	--	3.76	11.293	13.421	8.016	0.475	1.602	3.36	3.708	1.543	0.621	3.451	20.803	9.354	0.457	3.617	0.426	0.633	2.482
MSTRG.11652	blue	3362.620667	rve domain-containing protein/RVT_3 domain-containing protein [Cephalotus follicularis]	--	-	-	-	-	--	-	-	-	--	2.499	6.113	9.23	5.311	0.36	0.947	2.104	3.139	1.079	0.466	2.469	12.616	3.651	0.458	1.899	0.657	0.872	2.215
MSTRG.11708	blue	3.916053593	flavin-containing monooxygenase FMO GS-OX-like 4 [Elaeis guineensis]	At1g62620	-	-	-	-	--	-	-	-	--	6.519	5.095	5.447	6.451	5.795	6.122	5.439	6.772	5.691	6.28	4.943	6.749	4.574	5.438	5.345	5.181	5.941	5.73
MSTRG.11735	blue	3388.780834	-	--	-	-	-	-	--	-	-	-	--	22.84	35.305	57.925	28.697	6.719	7.154	12.327	17.32	5.593	8.673	14.43	64.158	23.037	7.45	12.342	6.314	6.422	11.859
MSTRG.11736	blue	3384.874131	-	--	-	-	-	-	--	-	-	-	--	15.71	33.163	50.856	25.346	1.924	2.992	11.766	19.372	4.321	2.514	13.337	76.799	28.487	1.832	10.785	2.486	2.809	12.939
MSTRG.11760	blue	3277.230503	RVT_1 domain-containing protein, partial [Cephalotus follicularis]	--	-	-	-	-	--	-	-	-	--	0.721	2.567	5.911	2.085	0.332	0	1.107	2.524	0.315	0.287	1.756	7.849	3.056	0	1.439	0	0	0.634
MSTRG.11761	blue	2460.973291	RVT_1 domain-containing protein, partial [Cephalotus follicularis]	--	-	-	-	-	--	-	-	-	--	2.052	2.493	4.737	3.39	0	0.907	2.568	2.03	0.236	0	0.675	9.269	1.192	0	1.213	0.218	0	0.449
MSTRG.11762	blue	3246.70171	PREDICTED: rve domain-containing, partial [Prunus dulcis]	--	-	-	-	-	--	-	-	-	--	2.979	4.929	10.267	5.56	0.787	1.046	2.326	4.007	1.536	1.471	3.423	16.585	5.339	0.971	1.791	1.599	1.602	1.882
MSTRG.11763	blue	3211.050935	PREDICTED: rve domain-containing, partial [Prunus dulcis]	--	-	-	-	-	--	-	-	-	--	4.201	3.806	12.334	6.546	0.941	1.166	2.99	3.018	1.484	2.245	3.215	13.465	6.342	1.025	2.466	1.24	0.427	2.644
MSTRG.11764	blue	3431.995903	60S ribosomal protein L27a-3 [Elaeis guineensis]	--	Genetic Information Processing	Translation	ko03010//Ribosome	K02900	--	-	-	-	--	3.789	5.439	12.474	6.673	1.03	1.633	2.555	4.103	1.882	1.511	3.128	16.411	5.252	1.163	4.012	0.583	1.492	3.868
MSTRG.11765	blue	3464.427576	60S ribosomal protein L27a-3 [Elaeis guineensis]	--	Genetic Information Processing	Translation	ko03010//Ribosome	K02900	--	-	-	-	--	4.037	7.612	14.79	5.9	0.751	1.1	1.882	4.903	1.07	0.756	3.715	21.087	7.864	0.339	3.714	0.475	0.281	1.939
MSTRG.11792	blue	1731.076253	stress response protein NST1-like [Elaeis guineensis]	--	-	-	-	-	--	-	-	-	--	11.94	18.839	14.848	15.798	6.84	8.715	8.281	9.211	9.069	7.518	9.843	26.653	16.743	6.298	8.131	9.121	9.008	8.486
MSTRG.11793	blue	3295.726842	stress response protein NST1-like [Elaeis guineensis]	--	-	-	-	-	--	-	-	-	--	4.316	10.671	19.705	10.453	2.507	1.662	2.714	6.979	3.417	3.047	4.026	22.319	6.608	2.553	5.938	2.29	2.355	4.937
MSTRG.1180	blue	3295.875949	Alpha-galactosidase [Hibiscus syriacus]	--	-	-	-	-	--	-	-	-	--	10.303	23.512	36.359	22.708	0	3.322	8.778	14.703	1.848	1.104	6.979	53.72	17.746	1.446	9.614	1.556	0.819	8.729
MSTRG.11806	blue	3263.226231	zf-CCHC domain-containing protein/UBN2_2 domain-containing protein, partial [Cephalotus follicularis]	--	-	-	-	-	--	-	-	-	--	0.681	2.231	3.34	1.511	0	0	0.306	0.352	0.165	0.105	0.453	4.445	1.531	0	0.45	0.057	0	0.393
MSTRG.11809	blue	2899.717485	Retrovirus-related Pol polyprotein from transposon RE1 [Vitis vinifera]	RE1	-	-	-	-	--	-	-	-	--	1.233	1.369	4.658	2.283	0.479	0.551	1.548	1.578	1.014	0.557	1.607	4.614	2.156	0.824	0.687	0.351	0.557	0.562
MSTRG.11814	blue	2545.246378	-	--	-	-	-	-	--	-	-	-	--	2.102	7.572	8.329	2.354	0.154	0.267	1.3	5.153	0.463	0.852	0.728	12.486	5.514	0	1.719	0	0.244	1.302
MSTRG.11815	blue	1432.475951	-	--	-	-	-	-	--	-	-	-	--	2.671	7.245	3.25	4.03	0	0.682	1.681	3.119	0	0.508	1.34	11.086	2.161	0.249	3.066	0	0	2.294
MSTRG.11864	blue	2058.525781	-	--	-	-	-	-	--	-	-	-	--	1.137	2.275	2.842	1.918	0	0.352	0.524	0.847	0	0	2.592	5.612	3.092	0.214	0.586	0	0	0.774
MSTRG.11865	blue	2753.9435	-	--	-	-	-	-	--	-	-	-	--	1.224	3.106	6.28	3.247	0	0	0.862	2.552	0	0	0.704	5.827	3.775	0	1.409	0	0	0.927
MSTRG.11883	blue	2519.67581	-	--	-	-	-	-	--	-	-	-	--	3.726	7.645	22.472	5.169	0	0	1.819	3.581	0.237	0.554	2.891	13.216	6.031	0.238	1.932	0	0.247	1.934
MSTRG.11884	blue	3546.002788	OSJNBa0009K15.17 [Oryza sativa Japonica Group]	--	Metabolism;Metabolism;Metabolism	Global and overview maps;Global and overview maps;Metabolism of cofactors and vitamins	ko01100//Metabolic pathways;ko01110//Biosynthesis of secondary metabolites;ko00130//Ubiquinone and other terpenoid-quinone biosynthesis	K05928	EC:2.1.1.95	-	-	-	--	4.111	11.185	24.154	8.192	0	0.429	2.63	5.73	0.877	1.199	4.373	26.984	7.431	0	4.405	0.04	0	3.031
MSTRG.11930	blue	3331.444789	stress response protein NST1-like [Elaeis guineensis]	--	-	-	-	-	--	-	-	-	--	5.959	8.274	13.465	5.702	1.595	1.935	2.755	5.123	1.606	1.394	3.295	15.141	5.834	0.836	3.034	1.078	1.433	3.513
MSTRG.11931	blue	3534.937757	stress response protein NST1-like [Elaeis guineensis]	--	-	-	-	-	--	-	-	-	--	3.655	5.378	11.793	5.035	0.658	1.443	2.551	3.699	1.79	1.184	3.009	15.096	5.163	0.793	2.898	1.37	0.61	3.37
MSTRG.12065	blue	2432.732438	-	--	-	-	-	-	--	-	-	-	--	0.535	2.307	2.995	2.136	0	0.47	0.201	0.923	0	0	0.776	5.971	3.148	0	1.563	0	0	0.775
MSTRG.12066	blue	3161.500633	-	--	-	-	-	-	--	-	-	-	--	0.96	1.294	4.856	0.795	0	0	0.524	1.184	0.069	0	0.929	4.814	0.891	0	0.693	0	0	0.229
MSTRG.12090	blue	3123.451229	rve domain-containing protein/RVT_3 domain-containing protein [Cephalotus follicularis]	--	-	-	-	-	--	-	-	-	--	0.927	2.813	4.573	2.567	0	0.387	1.273	1.765	0.3	0.436	1.16	8.229	3.004	0.037	1.072	0.192	0	1.413
MSTRG.12091	blue	3449.379077	rve domain-containing protein/RVT_3 domain-containing protein [Cephalotus follicularis]	--	-	-	-	-	--	-	-	-	--	1.817	3.631	7.356	2.881	0.806	0.503	1.52	1.392	0.766	0.704	1.412	8.327	3.449	0.428	1.746	0.926	0.507	1.497
MSTRG.12160	blue	875.1296945	stress response protein NST1-like [Elaeis guineensis]	--	-	-	-	-	--	-	-	-	--	0	3.333	0	1.325	0	0	0.59	1.537	0	0	0	7.174	2.008	0	0	0	0	0.688
MSTRG.12220	blue	2824.353338	vegetative cell wall protein gp1-like [Elaeis guineensis]	--	-	-	-	-	--	-	-	-	--	2.089	3.117	6.127	4.016	0.283	0.774	1.445	2.429	1.108	1.835	1.673	8.765	2.397	1.36	2.755	2.003	1.376	1.283
MSTRG.12221	blue	2988.23687	vegetative cell wall protein gp1-like [Elaeis guineensis]	--	-	-	-	-	--	-	-	-	--	4.049	4.794	9.403	4.36	2.449	2.31	1.782	4.565	2.512	2.467	4.141	10.008	3.819	2.779	4.096	3.02	2.427	3.755
MSTRG.12228	blue	2132.533096	Aspartic peptidase domain containing protein, partial [Parasponia andersonii]	--	-	-	-	-	--	-	-	-	--	0.533	1.003	1.669	2.114	0.037	0.171	0.303	1.109	0.126	0.065	0.403	4.575	1.749	0	0.326	0	0	0.736
MSTRG.12356	blue	2263.600314	copia-type reverse transcriptase-like protein, partial [Trifolium pratense]	--	-	-	-	-	--	-	-	-	--	0.759	0.661	4.317	0.54	0.353	0.268	0.855	0.742	0.596	0.382	0.505	5.399	0.457	0.075	0.753	0.726	0.156	1.339
MSTRG.1238	blue	3009.577459	protein NYNRIN-like [Coffea arabica]	pol	-	-	-	-	--	-	-	-	--	1.387	3.466	5.998	3.616	0.948	0.541	1.124	2.064	0.381	0.682	1.656	6.778	3.952	0.959	1.873	0.642	0.948	0.902
MSTRG.1239	blue	2900.786	PREDICTED: rve domain-containing, partial [Prunus dulcis]	rnhA	-	-	-	-	--	-	-	-	--	2.499	4.801	7.998	3.071	0	0.461	1.615	2.546	0.411	0.105	1.667	17.165	4.087	0	2.409	0	0	1.921
MSTRG.1251	blue	1954.193658	Retrotransposon gag protein [Corchorus capsularis]	--	-	-	-	-	--	-	-	-	--	0.562	0.429	2.662	1.28	0	0	0	0.982	0.441	0.145	1.174	7.828	0.784	0	0.42	0	0.154	0.691
MSTRG.12535	blue	2813.421838	RVT_3 domain-containing protein [Cephalotus follicularis]	--	-	-	-	-	--	-	-	-	--	0.519	1.465	4.566	1.275	0	0	0.272	0.558	0.173	0.12	0.481	3.126	1.256	0	0.235	0	0	0.561
MSTRG.12560	blue	3138.982297	-	--	-	-	-	-	--	-	-	-	--	1.56	1.917	4.878	2.021	0.646	0.289	1.303	1.459	0.726	1.066	1.8	5.104	2.645	1.05	1.1	0.884	1.09	1.212
MSTRG.12564	blue	3551.075914	rve domain-containing protein [Cephalotus follicularis]	--	-	-	-	-	--	-	-	-	--	58.566	128.499	246.719	103.336	11.098	15.145	42.417	76.416	17.771	14.642	59.347	340.311	108.915	10.608	52.708	9.617	14.161	50.229
MSTRG.12565	blue	3519.387579	rve domain-containing protein [Cephalotus follicularis]	--	-	-	-	-	--	-	-	-	--	64.055	119.072	213.232	107.869	23.445	20.52	45.755	81.207	21.166	20.74	51.43	251.864	99.937	17.998	46.211	23.049	17.082	39.435
MSTRG.12593	blue	2383.009391	-	--	-	-	-	-	--	-	-	-	--	3.694	4.561	11.346	6.312	1.28	2.461	2.652	4.258	1.797	2.629	3.759	9.632	2.493	3.029	4.597	2.603	2.004	3.001
MSTRG.12595	blue	1277.98453	stress response protein NST1-like [Elaeis guineensis]	--	-	-	-	-	--	-	-	-	--	10.476	19.064	42.145	18.438	2.866	3.355	10.135	11.189	5.247	6.358	13.695	51.941	28.981	13.634	18.875	24.393	21.918	27.454
MSTRG.12596	blue	3445.379741	stress response protein NST1-like [Elaeis guineensis]	--	-	-	-	-	--	-	-	-	--	19.174	27.679	51.809	28.906	12.961	12.619	14.475	17.604	11.598	12.738	14.236	61.74	22.735	7.798	15.525	10.335	7.5	13.843
MSTRG.12641	blue	778.5661941	cation/H(+) antiporter 20 [Cocos nucifera]	CHX20	-	-	-	-	--	GO:0009536//plastid	GO:0005451//monovalent cation:proton antiporter activity	GO:0006605//protein targeting;GO:0006814//sodium ion transport;GO:0006875//cellular metal ion homeostasis;GO:0055067//monovalent inorganic cation homeostasis	--	2.567	2.721	4.084	2.844	2.588	3.556	2.746	3.19	2.791	2.83	2.846	4.205	2.874	2.251	3.382	2.662	2.077	2.983
MSTRG.12653	blue	1947.291553	stress response protein NST1-like [Elaeis guineensis]	--	-	-	-	-	--	-	-	-	--	0.534	1.245	1.867	0.728	0.298	0.227	0.481	0.834	0	0.172	0.23	5.043	2.614	0	0.941	0	0	0.664
MSTRG.12654	blue	2903.271669	stress response protein NST1-like [Elaeis guineensis]	--	-	-	-	-	--	-	-	-	--	1.463	2.389	3.764	2.311	0	0.302	0.422	1.058	0.53	0.362	1.198	7.842	1.954	0.178	0.696	0	0.461	0.59
MSTRG.12657	blue	2864.056182	-	--	-	-	-	-	--	-	-	-	--	1.982	11.255	18.181	5.908	0.694	0.706	2.676	4.351	1.499	0.688	4.189	15.824	5.442	0.244	2.575	0.485	0.879	1.479
MSTRG.12658	blue	2715.269242	-	--	-	-	-	-	--	-	-	-	--	5.082	10.871	10.413	5.451	0.311	0.819	1.298	5.096	0.828	0.687	2.427	18.858	6.878	0.251	2.177	0.471	0.246	3.422
MSTRG.12660	blue	2122.118977	peptidyl-prolyl cis-trans isomerase [Actinidia rufa]	--	-	-	-	-	--	-	-	-	--	1.528	3.453	3.864	0.745	0.084	0.571	0.469	1.716	0.256	0.144	1.475	4.353	2.075	0.071	0.979	0	0.221	1.732
MSTRG.12661	blue	1092.025464	uncharacterized protein LOC109505143 [Elaeis guineensis]	--	-	-	-	-	--	-	-	-	--	0	1.089	1.151	0	0	0	1.087	1.61	0.142	0	0.385	4.235	0	0	0	0	0	0.573
MSTRG.12665	blue	3362.741014	intracellular protein transport protein USO1-like [Elaeis guineensis]	--	-	-	-	-	--	-	-	-	--	0.372	1.705	3.084	1.279	0	0.027	0.582	0.515	0.213	0.094	0.33	4.379	1.099	0	0.376	0	0	0.474
MSTRG.12690	blue	1748.07484	-	--	-	-	-	-	--	-	-	-	--	0.397	1.921	7.471	3.652	0.123	0	0.333	1.194	0.416	0	0.987	3.508	2.182	0	0.364	0	0	0.717
MSTRG.1287	blue	1892.393563	uncharacterized protein LOC105049174 [Elaeis guineensis]	--	-	-	-	-	--	-	-	-	--	1.421	2.783	2.252	3.086	0	0.342	0.927	1.352	0.073	0.679	0.875	5.024	1.313	0	0.411	0	0.288	0.692
MSTRG.12877	blue	2368.573798	-	--	-	-	-	-	--	-	-	-	--	0.879	1.882	1.905	0.608	0	0	0.374	1.012	0.132	0	0.534	4.088	1.72	0	0.695	0.473	0.356	0.737
MSTRG.1289	blue	2904.67997	uncharacterized protein LOC105049174 [Elaeis guineensis]	--	-	-	-	-	--	-	-	-	--	2.539	4.77	8.656	6.63	0.471	0.235	1.121	5.064	0.901	0	1.553	12.381	4.792	0	1.52	0	0	1.48
MSTRG.12900	blue	3270.237438	60S ribosomal protein L27a-3 [Elaeis guineensis]	--	Genetic Information Processing	Translation	ko03010//Ribosome	K02900	--	GO:0005911//cell-cell junction;GO:0015934//large ribosomal subunit	-	GO:0010467//gene expression;GO:0090567//reproductive shoot system development	--	8.837	12.4	19.479	9.662	3.98	2.61	5.103	7.775	3.805	5.524	7.954	23.21	9.742	4.979	5.851	5.725	5.648	5.993
MSTRG.12912	blue	1803.091896	rve domain-containing protein [Cephalotus follicularis]	--	-	-	-	-	--	-	-	GO:0044260//cellular macromolecule metabolic process;GO:0090304//nucleic acid metabolic process	--	1.915	2.767	5.322	3.824	1.363	1.306	1.536	2.582	0.371	0.507	1.639	3.863	1.844	0.871	1.815	0.535	0.645	1.361
MSTRG.12936	blue	9.719796599	-	--	-	-	-	-	--	-	-	-	--	5.432	1.653	4.594	5.07	1.781	3.403	3.373	4.768	3.025	2.324	7.517	5.059	3.933	2.254	3.114	3.275	5.524	1.122
MSTRG.12957	blue	2339.447579	-	--	-	-	-	-	--	-	-	-	--	0.351	1.693	2.569	1.825	0.332	0.271	0.536	0.141	0.839	0.143	0.956	5.627	2.184	0	0.829	0	0.302	0.165
MSTRG.12960	blue	3409.627854	stress response protein NST1-like [Elaeis guineensis]	--	-	-	-	-	--	-	-	-	--	1.359	3.327	6.419	2.502	0.11	0.234	0.929	1.695	0.417	0.118	0.83	9.597	1.985	0.03	1.14	0.096	0.031	0.758
MSTRG.12961	blue	3343.47971	stress response protein NST1-like [Elaeis guineensis]	--	-	-	-	-	--	-	-	-	--	1.428	2.896	4.596	2.342	0.145	0.193	0.706	1.851	0.123	0.209	0.838	7.363	2.343	0.041	1.02	0.158	0.128	1.13
MSTRG.12973	blue	3295.776023	-	--	-	-	-	-	--	-	-	-	--	1.676	3.384	5.982	2.914	0.528	0.404	1.333	1.046	0.429	0.23	0.947	7.176	3.12	0	1.597	0	0.092	0.74
MSTRG.12974	blue	3323.259441	-	--	-	-	-	-	--	-	-	-	--	2.329	4.041	7.665	3.038	0.211	0.618	0.67	3.26	0.517	0.442	2.358	8.612	2.537	0.473	1.452	0.32	0.233	1.207
MSTRG.12984	blue	2951.272907	Rve domain-containing protein [Cocos nucifera]	--	-	-	-	-	--	-	-	-	--	0.715	0.773	4.497	1.562	0.079	0.062	0.789	0.914	0.413	0.219	0.39	3.807	1.097	0.055	0.727	0	0	0.294
MSTRG.12999	blue	2304.717382	-	--	-	-	-	-	--	-	-	-	--	0.122	0.776	1.553	0.556	0	0	0.642	0.286	0.096	0	0.52	4.17	1.122	0	0.431	0	0	0.32
MSTRG.13000	blue	2771.498434	Zinc finger, CCHC-type [Corchorus capsularis]	--	-	-	-	-	--	-	-	-	--	2.775	2.757	7.977	2.008	1.803	1.123	1.09	2.044	0.761	1.133	1.856	8.074	1.531	0.991	1.964	1.318	0.715	1.016
MSTRG.13015	blue	2399.698835	RNA-directed DNA polymerase [Dendrobium catenatum]	pol	-	-	-	-	--	-	-	-	--	3.948	8.136	11.037	4.597	1.759	2.063	4.252	4.415	2.293	2.049	6.271	11.6	5.439	2.68	3.5	4.38	2.816	5.254
MSTRG.13033	blue	2673.189873	-	--	-	-	-	-	--	-	-	-	--	1.337	1.74	8.948	0.514	1.064	0.61	0	1.153	0.492	0	0.667	10.186	1.542	0	1.119	0	0	1.53
MSTRG.13116	blue	3003.037213	serine/threonine-protein phosphatase 7 long form homolog [Phtheirospermum japonicum]	MAIL3	-	-	-	-	--	-	-	-	--	0.904	2.404	7.193	2.267	0.168	0	0.951	1.217	0.495	0.291	0.578	5.521	1.72	0	1.026	0	0.148	0.633
MSTRG.1312	blue	2147.07794	rve domain-containing protein/RVT_3 domain-containing protein [Cephalotus follicularis]	pol	-	-	-	-	--	-	-	-	--	1.81	2.584	6.409	3.455	0.144	0.244	0.931	2.628	0	0	1.155	6.489	5.369	0	2.32	0	0.127	2.557
MSTRG.132	blue	2776.585339	RNA-directed DNA polymerase [Dendrobium catenatum]	pol	-	-	-	-	--	-	-	-	--	1.307	1.78	4.365	3.307	0.373	0.625	1.145	1.728	0.395	0.323	0.814	6.392	1.461	0.158	2.113	0.171	0.256	1.227
MSTRG.13226	blue	3106.895097	protein NYNRIN-like [Coffea arabica]	pol	-	-	-	-	--	-	-	-	--	2.619	5.647	12.069	4.717	1.227	1.868	2.643	4.078	2.084	1.663	3.586	11.217	5.991	1.986	2.893	2.44	2.99	3.53
MSTRG.13228	blue	3315.288812	RVT_1 domain-containing protein, partial [Cephalotus follicularis]	pol	-	-	-	-	--	-	-	-	--	1.868	4.63	10.715	4.003	0.339	0.522	1.835	2.338	1.933	1.238	2.318	10.529	3.506	0.961	2.57	0.469	0.847	1.877
MSTRG.13243	blue	283.45003	-	--	-	-	-	-	--	-	-	-	--	3.121	1.874	4.136	2.37	1.937	3.162	1.406	2.278	1.226	1.842	3.434	3.007	2.125	1.48	1.744	1.15	1.536	1.183
MSTRG.13288	blue	3062.556269	Zinc finger CCHC-type protein [Dioscorea alata]	--	-	-	-	-	--	-	-	-	--	1.836	1.3	5.318	2.827	0.685	0.676	1.257	1.325	0.814	0.853	1.801	6.015	1.791	0.538	0.994	0.813	0.483	1.074
MSTRG.133	blue	3038.660686	RNA-directed DNA polymerase [Dendrobium catenatum]	pol	-	-	-	-	--	-	-	-	--	1.346	2.079	5.193	2.286	0.646	0.145	1.532	1.366	0.572	0.645	0.34	5.162	2.169	0.908	0.652	0.54	0.247	0.903
MSTRG.1332	blue	2165.188427	Ubiquitin carboxyl-terminal hydrolase 20 [Capsicum annuum]	--	-	-	-	-	--	-	-	-	--	4.311	12.209	11.622	4.572	0	0.758	2.933	9.914	1.064	0.29	3.199	19.403	4.355	0	1.203	0.218	0	3.82
MSTRG.13349	blue	2339.138426	uncharacterized abhydrolase domain-containing protein DDB_G0269086-like [Elaeis guineensis]	--	Genetic Information Processing;Genetic Information Processing	Folding, sorting and degradation;Replication and repair	ko04141//Protein processing in endoplasmic reticulum;ko03420//Nucleotide excision repair	K10839	--	-	-	-	--	2.057	3.037	3.169	2.811	1.407	1.694	1.951	2.301	1.694	1.791	2.677	4.653	2.285	1.45	2.449	1.399	1.755	1.939
MSTRG.13388	blue	1992.709	transcription factor MYB3R-1-like [Salvia splendens]	--	-	-	-	-	--	-	-	-	--	0.614	1.302	4.3	0.703	0.114	0	0.369	0.673	0.193	0	0.262	2.099	0.631	0	0.108	0	0	0.322
MSTRG.13415	blue	2746.475225	zf-CCHC domain-containing protein/UBN2_2 domain-containing protein, partial [Cephalotus follicularis]	--	-	-	-	-	--	-	-	-	--	0.973	3.784	4.483	2.669	0	0	0.494	2.487	0.511	0	0.489	6.021	2.214	0	0.511	0	0	1.053
MSTRG.13428	blue	2696.148451	STS14 protein-like [Elaeis guineensis]	--	-	-	-	-	--	-	-	-	--	2.338	4.504	5.121	1.536	0.922	0.3	0.688	1.38	0.289	0.228	2.291	8.609	3.235	0.112	1.013	0	0.255	0.631
MSTRG.13434	blue	1291.752697	Retrovirus-related Pol polyprotein from transposon TNT 1-94 [Vitis vinifera]	RE1	-	-	-	-	--	-	-	GO:0006259//DNA metabolic process	--	4.788	4.318	2.477	1.454	0	1.08	0.8	1.469	0.287	0	0.443	10.211	2.883	0	0.849	0	0	1.021
MSTRG.13447	blue	2556.96392	Retrovirus-related Pol polyprotein from transposon TNT 1-94, partial [Cajanus cajan]	--	-	-	-	-	--	-	-	-	--	1.806	5.176	6.091	2.222	0.14	0.312	0.949	3.329	0.118	0.286	4.24	11.281	3.013	0	1.551	0	0.124	1.13
MSTRG.13448	blue	1826.71526	Retrovirus-related Pol polyprotein from transposon TNT 1-94, partial [Cajanus cajan]	--	-	-	-	-	--	-	-	-	--	0.836	5.571	5.684	1.533	0	0.282	0.888	0.596	0	0.405	2.043	5.27	1.883	0.156	0.574	0.285	0.137	1.138
MSTRG.1347	blue	3187.074481	rve domain-containing protein [Cephalotus follicularis]	--	-	-	-	-	--	-	-	-	--	1.926	2.596	13.851	3.926	0.408	0.928	1.687	3.434	0.087	0.276	1.63	18.852	4.714	0.496	2.027	0.279	0.359	1.471
MSTRG.13486	blue	3120.680084	uncharacterized protein LOC105048163 [Elaeis guineensis]	--	-	-	-	-	EC:3.6.1.52	-	-	-	--	1.066	2.975	4.754	2.223	0.118	0.338	0.406	1.031	0	0	0.51	4.983	2.038	0	0.185	0	0	0.942
MSTRG.13495	blue	1024.299582	transposable element gene [Prunus dulcis]	--	-	-	-	-	--	-	-	-	--	12.807	9.229	23.953	11.522	9.004	6.297	5.224	6.377	5.875	10.367	11.515	14.815	11.071	5.022	11.505	6.179	8.479	9.472
MSTRG.13496	blue	2374.810462	transposable element gene [Prunus dulcis]	--	-	-	-	-	--	-	-	-	--	10.557	10.017	13.518	9.715	3.518	5.117	6.093	8.107	5.893	6.722	8.028	22.148	9.088	4.499	7.647	8.47	4.551	7.924
MSTRG.13575	blue	3333.245058	receptor-like protein 34 [Elaeis guineensis]	--	-	-	-	-	--	-	-	-	--	4.398	9.632	15.843	6.044	0.375	0.508	3.806	5.787	1.367	0.508	3.856	21.34	9.123	0.219	4.668	0	0	3.24
MSTRG.13576	blue	3301.211772	-	--	-	-	-	-	--	-	-	-	--	1.22	4.999	9.746	4.437	0.412	0.572	1.602	3.907	0.339	0.62	2.332	14.432	5.801	0.158	2.131	0.533	0.068	2.459
MSTRG.1359	blue	2156.153582	uncharacterized abhydrolase domain-containing protein DDB_G0269086-like [Elaeis guineensis]	--	-	-	-	-	--	-	-	-	--	1.124	2.175	4.244	2.783	0.409	0.696	0.585	0.487	0.345	0.088	1.411	3.264	1.317	0.583	0.756	0.093	0	1.035
MSTRG.13664	blue	986.6211896	-	--	-	-	-	-	--	-	-	-	--	0.704	0.94	0.577	1.243	0	0	0.529	1.698	0	0	0	4.384	0	0	0.615	0	0	0
MSTRG.13665	blue	3088.414096	protein FAR1-RELATED SEQUENCE 5-like [Ananas comosus]	FAR1	-	-	-	-	--	-	-	-	--	0.395	1.878	4.083	2.052	0.08	0.1	0.476	0.761	0.123	0.069	0.994	6.428	1.613	0.068	0.367	0.517	0.107	1.438
MSTRG.13666	blue	1785.135361	-	--	-	-	-	-	--	-	-	-	--	0.597	1.205	1.362	1.377	0	0	0.586	0.883	0.067	0.137	0.767	6.095	2.271	0	0.303	0	0	0.761
MSTRG.13673	blue	3111.100823	-	--	-	-	-	-	--	-	-	-	--	3.524	8.047	12.92	5.894	1.124	0.603	2.333	4.1	1.89	2.084	2.211	22.262	8.722	0.409	1.98	0.587	0.991	2.705
MSTRG.13674	blue	2750.435892	-	--	-	-	-	-	--	-	-	-	--	2.005	4.882	5.564	1.37	0.373	0.142	1.957	2.195	0	0.161	1.921	9.132	3.477	0	1.238	0.512	0	1.227
MSTRG.13748	blue	14.04916941	-	--	-	-	-	-	--	-	-	-	--	10.29	8.049	13.605	9.803	7.733	7.359	11.037	7.082	11.492	12.096	12.212	10.304	7.509	7.609	8.575	12.359	8.66	10.446
MSTRG.13749	blue	2619.132424	-	--	-	-	-	-	--	-	-	-	--	2.745	3.177	4.541	3.279	2.102	2.072	2.397	2.768	1.911	2.147	3.553	6.747	2.985	1.746	2.769	1.272	1.42	2.522
MSTRG.1376	blue	663.1969361	rve domain-containing protein [Cephalotus follicularis]	--	-	-	-	-	--	-	-	-	--	0.397	2.522	0	0.452	0	0	0.298	0.31	0	0.603	0	5.169	0.405	0	0	0	0	1.04
MSTRG.13761	blue	3096.132572	ensconsin-like [Elaeis guineensis]	--	-	-	-	-	--	-	-	-	--	0.49	0.865	4.68	0.838	0	0.058	0.245	1.115	0.128	0	0.75	4.531	1.297	0.129	0.576	0	0	0.786
MSTRG.13780	blue	2563.376926	-	--	-	-	-	-	--	-	-	-	--	5.068	10.678	11.552	9.364	0.221	1.02	3.522	6.588	0.693	0	3.06	16.732	5.682	0.188	2.796	0	0	3.49
MSTRG.13781	blue	3168.496838	secreted RxLR effector protein 161-like [Punica granatum]	--	-	-	-	-	--	-	-	-	--	1.502	2.386	4.627	3.313	0	0.215	1.167	1.563	0.177	0.455	0.569	7.111	2.478	0	0.985	0	0	0.793
MSTRG.13793	blue	3300.438557	-	--	-	-	-	-	--	-	-	-	--	0.803	2.505	7.38	1.815	0	0.066	0.92	1.176	0.324	0.15	1.088	6.981	2.812	0	0.59	0	0	0.328
MSTRG.13794	blue	3036.994542	-	--	-	-	-	-	--	-	-	-	--	0.492	2.735	4.536	1.055	0.087	0.132	0.862	1.646	0	0	0.335	5.995	0.963	0	1.057	0	0	0.649
MSTRG.13830	blue	2679.386012	AP2/ERF and B3 domain-containing transcription factor At1g51120-like [Dioscorea cayenensis subsp. rotundata] [Dioscorea cayenensis]	Os01g0141000	-	-	-	-	--	-	-	GO:0006355//regulation of transcription, DNA-templated;GO:0009725//response to hormone;GO:0009791//post-embryonic development;GO:0048367//shoot system development;GO:1901698//response to nitrogen compound	--	0.37	0.654	4.058	0.562	0	0.116	0.154	0.515	0.065	0.033	0.438	2.919	0.841	0	0.254	0	0	0.252
MSTRG.13835	blue	3225.377102	rve domain-containing protein/RVT_3 domain-containing protein, partial [Cephalotus follicularis]	--	-	-	-	-	--	-	-	-	--	0.463	0.681	3.893	1.444	0.062	0.094	0.248	0.787	0.149	0.16	0.987	4.285	1.487	0	0.467	0.169	0.054	0.463
MSTRG.13872	blue	2994.39505	rve domain-containing protein/RVT_3 domain-containing protein, partial [Cephalotus follicularis]	--	-	-	-	-	--	-	-	-	--	1.478	7.356	9.839	6.484	0.089	0.534	3.132	4.421	1.113	0.608	2.412	16.348	5.688	0.075	3.856	0.321	0.077	2.079
MSTRG.13873	blue	3453.478556	60S ribosomal protein L27a-2-like [Elaeis guineensis]	rpl27a-3	Genetic Information Processing	Translation	ko03010//Ribosome	K02900	--	GO:0005911//cell-cell junction;GO:0015934//large ribosomal subunit	-	-	--	1.177	2.989	5.293	2.575	0.159	0.183	0.434	1.417	0.476	0.27	0.997	6.269	1.92	0.184	0.759	0.216	0.192	0.676
MSTRG.13901	blue	3444.211538	uncharacterized protein LOC120104630 [Phoenix dactylifera]	--	-	-	-	-	--	-	-	-	--	4.982	6.125	14.582	7.113	2.908	1.973	2.694	5.558	2.662	2.566	4.81	15.711	6.175	1.89	4.63	2.373	2.016	3.252
MSTRG.13905	blue	2195.329037	-	--	-	-	-	-	--	-	-	-	--	2.155	2.864	6.682	2.914	1.135	1.905	3.495	2.761	1.534	0.327	3.102	6.78	4.364	0.642	3.137	0.518	0.925	2.158
MSTRG.13909	blue	563.3417721	S-locus glycoprotein [Corchorus olitorius]	--	-	-	-	-	--	-	-	-	--	0.383	6.904	6.095	1.746	0	0.271	1.151	2.993	0	0	2.856	3.021	1.957	0	0.338	0	0	1.34
MSTRG.13916	blue	2681.658808	uncharacterized protein LOC105049174 [Elaeis guineensis]	--	-	-	-	-	--	-	-	-	--	0.827	2.23	3.695	2.253	0	0	0.213	0.49	0.224	0.379	0.702	8.785	2.119	0	0.305	0.059	0	0.786
MSTRG.13935	blue	3299.569061	Retrovirus-related Pol polyprotein from transposon TNT 1-94 [Cajanus cajan]	--	-	-	-	-	--	-	GO:0005488//binding;GO:0016740//transferase activity;GO:0016787//hydrolase activity	GO:0090304//nucleic acid metabolic process	--	7.017	17.275	36.608	20.705	0.655	1.714	7.134	11.757	2.898	1.891	11.541	58.045	20.327	1.978	8.744	2.363	2.093	4.611
MSTRG.13936	blue	3508.344267	Retrovirus-related Pol polyprotein from transposon TNT 1-94 [Cajanus cajan]	--	-	-	-	-	--	-	GO:0005488//binding;GO:0016740//transferase activity;GO:0016787//hydrolase activity	GO:0090304//nucleic acid metabolic process	--	17.816	30.717	56.255	29.178	10.232	10.535	15.186	23.822	8.928	9.859	22.205	72.587	27.308	10.845	19.375	10.709	10.149	14.978
MSTRG.13998	blue	3149.670879	Beta-porphyranase [Actinidia chinensis var. chinensis] [Actinidia chinensis]	--	-	-	-	-	--	-	-	-	--	0.286	2.323	3.304	1.573	0.227	0.202	0.498	1.152	0.12	0.287	0.38	4.591	1.325	0	0.315	0	0.147	0.545
MSTRG.14001	blue	1660.220895	Transposon Ty3-I Gag-Pol polyprotein, partial [Cajanus cajan]	pol	-	-	-	-	--	-	-	-	--	0.58	1.897	1.384	0.42	0	0	0.305	0.908	0	0.467	0.618	4.746	0.323	0	0.512	0.37	0	0.761
MSTRG.1401	blue	1594.216705	-	--	-	-	-	-	--	-	-	-	--	0.679	0.48	1.081	0.387	0	0.08	0.085	0.531	0	0	0.121	5.058	0.578	0	0	0	0	0
MSTRG.14030	blue	2652.508898	retrovirus-related pol polyprotein from transposon tnt 1-94 [Phtheirospermum japonicum]	--	-	-	-	-	--	-	-	-	--	2.179	3.203	5.311	1.445	0.117	0	0.316	1.735	0.323	0	0.827	4.502	1.439	0	0.603	0	0	0.692
MSTRG.14031	blue	3257.616522	retrovirus-related pol polyprotein from transposon tnt 1-94 [Phtheirospermum japonicum]	--	-	-	-	-	--	-	-	-	--	1.281	2.938	4.873	2.484	0	0	0.388	2.132	0	0	0.943	6.1	1.886	0	1.426	0	0.089	0.835
MSTRG.14065	blue	1839.757703	Transposon, En/Spm-like protein [Corchorus capsularis]	--	-	-	-	-	--	-	-	-	--	3.06	4.276	3.687	3.434	0.871	1.61	2.405	1.986	1.269	0.822	2.705	6.252	3.44	0.638	2.115	0.794	0.563	2.31
MSTRG.14066	blue	3364.068841	Transposon, En/Spm-like protein [Corchorus capsularis]	--	-	-	-	-	--	-	-	-	--	1.663	1.95	7.306	2.68	0.093	0.351	0.847	2.032	0.792	0.076	1.342	7.632	2.926	0.066	1.208	0.068	0.233	1.64
MSTRG.14097	blue	3062.443915	plant UBX domain-containing protein 2 [Elaeis guineensis]	--	-	-	-	-	--	-	-	-	--	1.061	1.607	4.246	1.678	0.087	0.199	0.73	0.813	0.225	0.226	0.959	3.827	1.742	0.34	1.55	0.278	0.077	0.683
MSTRG.14098	blue	3026.887113	plant UBX domain-containing protein 2 [Elaeis guineensis]	--	-	-	-	-	--	-	-	-	--	0.349	1.68	3.239	1.935	0	0.151	0.665	1.71	0.087	0	1.259	5.717	1.673	0	0.725	0	0.043	0.413
MSTRG.14099	blue	3335.904987	gag-pol polyprotein, partial [Trifolium pratense]	pol	-	-	-	-	--	-	-	-	--	1.809	2.691	6.234	2.29	0.515	0.273	1.068	1.564	0.544	0.447	1.979	7.133	2.79	0.87	1.876	0.732	1.014	1.879
MSTRG.14100	blue	3082.90736	gag-pol polyprotein, partial [Trifolium pratense]	pol	-	-	-	-	--	-	-	-	--	1.583	4.213	5.066	2.154	0.118	0.463	0.982	1.956	0.234	0.238	1.082	8.493	2.456	0.521	1.038	0.399	0.312	0.791
MSTRG.14101	blue	2142.42696	-	--	-	-	-	-	--	-	-	-	--	1.296	9.15	7.215	6.119	0	1.13	3.128	4.021	1.32	0	4.008	14.458	6.275	0	1.742	0.363	0.29	3.575
MSTRG.14142	blue	3103.175359	Bromodomain adjacent to zinc finger domain 1A [Gossypium arboreum]	--	Metabolism;Metabolism;Metabolism	Global and overview maps;Global and overview maps;Lipid metabolism	ko01100//Metabolic pathways;ko01110//Biosynthesis of secondary metabolites;ko00100//Steroid biosynthesis	K08246	EC:5.5.1.9	-	-	-	--	1.183	4.062	6.255	4.403	0	0.213	1.377	2.049	0.795	0.162	2.246	9.999	2.856	0	1.696	0	0	0.534
MSTRG.14143	blue	2388.23544	Bromodomain adjacent to zinc finger domain 1A [Gossypium arboreum]	--	Metabolism;Metabolism;Metabolism	Global and overview maps;Global and overview maps;Lipid metabolism	ko01100//Metabolic pathways;ko01110//Biosynthesis of secondary metabolites;ko00100//Steroid biosynthesis	K08246	EC:5.5.1.9	-	-	-	--	1.47	1.819	2.733	1.97	0.282	0.143	0.758	1.127	0.319	0.175	0.859	4.785	2.886	0	0.184	0	0.083	0.09
MSTRG.14145	blue	3403.140891	trichoplein keratin filament-binding protein-like [Elaeis guineensis]	--	-	-	-	-	--	-	-	-	--	4.023	4.572	9.657	4.175	1.955	1.327	2.036	2.912	1.65	1.433	1.984	11.952	4.151	1.558	2.133	1.433	1.079	2.758
MSTRG.14146	blue	3329.463609	trichoplein keratin filament-binding protein-like [Elaeis guineensis]	--	-	-	-	-	--	-	-	-	--	2.724	3.874	10.112	4.907	0.244	0.572	1.844	3.927	0.412	0.514	2.514	16.034	4.777	0.502	2.264	0.521	0.68	1.608
MSTRG.14149	blue	3263.336538	uncharacterized protein LOC105049174 [Elaeis guineensis]	--	-	-	-	-	--	-	-	-	--	0.818	1.544	3.605	1.375	0	0.142	0.605	1.368	0.093	0.243	0.78	4.421	2.31	0	0.505	0	0	0.704
MSTRG.14150	blue	3095.602892	uncharacterized protein LOC105049174 [Elaeis guineensis]	--	-	-	-	-	--	-	-	-	--	1.288	2.81	4.406	1.798	0.123	0.144	0.507	1.467	0.481	0	0.806	4.657	1.764	0.161	1.14	0	0	1.422
MSTRG.14157	blue	2528.084312	-	--	-	-	-	-	--	-	-	-	--	0.231	1.838	2.664	1.352	0	0.342	0.733	2.089	0.608	0.534	0.716	5.103	1.46	0.087	0.925	0	0	0.398
MSTRG.1416	blue	2387.000672	Bromodomain adjacent to zinc finger domain 1A [Gossypium arboreum]	--	-	-	-	-	--	-	-	-	--	1.334	1.141	4.259	2.959	0.092	0.89	0.554	2.079	0.328	0.42	1.143	4.343	2.177	0.234	1.12	0.316	0.16	1.7
MSTRG.14185	blue	2746.258915	-	--	-	-	-	-	--	-	-	-	--	0.311	0.526	2.486	0.989	0	0.129	0.562	0.443	0.174	0.146	0.289	4.288	0.741	0	0.534	0	0	0.873
MSTRG.14191	blue	2767.737849	uncharacterized protein LOC105049174 [Elaeis guineensis]	--	-	-	-	-	--	-	-	-	--	1.649	4.635	5.518	3.716	0.647	0.156	1.134	2.382	0.514	0.355	1.026	9.157	1.254	0.261	1.773	0.187	0	0.684
MSTRG.14192	blue	2808.793571	uncharacterized protein LOC105049174 [Elaeis guineensis]	--	-	-	-	-	--	-	-	-	--	1.065	3.188	3.956	2.817	0	0.098	0.774	1.87	0	0.162	1.395	7.705	1.159	0	0.886	0	0	1.312
MSTRG.1420	blue	2704.417291	-	--	-	-	-	-	--	-	-	-	--	0.691	2.126	3.219	0.688	0	0.195	0	1.701	0	0	1.363	5.212	1.914	0	1.238	0	0	0.861
MSTRG.14217	blue	2528.858675	-	--	-	-	-	-	--	-	-	-	--	0.461	0	4.399	1.575	0	0.163	0.173	0.901	0.543	0	0.736	5.451	2.59	0	0.61	0.196	0	1.008
MSTRG.14226	blue	2852.949325	-	--	-	-	-	-	--	-	-	-	--	1.728	2.661	4.478	1.788	0	0.333	0.236	1.484	0.37	0	1.589	8.728	2.996	0	2.018	0	0	0.412
MSTRG.14302	blue	3538.396588	Copia protein, partial [Cajanus cajan]	GIP	-	-	-	-	--	-	GO:0046914//transition metal ion binding	GO:0006259//DNA metabolic process;GO:0006796//phosphate-containing compound metabolic process	--	18.504	22.099	64.834	25.52	4.295	3.532	10.754	20.002	5.521	4.937	13.021	76.559	23.972	2.005	11.941	1.602	1.928	9.879
MSTRG.14303	blue	3449.700266	Copia protein, partial [Cajanus cajan]	GIP	-	-	-	-	--	-	GO:0046914//transition metal ion binding	GO:0006259//DNA metabolic process;GO:0006796//phosphate-containing compound metabolic process	--	42.92	68.872	130.258	61.614	7.918	11.009	22.936	44.911	11.336	10.66	31.223	187.515	77.51	7.311	31.274	8.66	7.994	25.407
MSTRG.14345	blue	2856.530975	copia LTR rider, partial [Trifolium pratense]	GIP	-	-	-	-	--	-	GO:0016787//hydrolase activity	-	--	0.676	2.376	3.06	1.934	0.114	0.045	1.125	1.73	0.348	0.104	0.674	5.344	2.16	0	0.563	0.052	0	1.126
MSTRG.14356	blue	2546.507035	-	--	-	-	-	-	--	-	-	-	--	1.264	2.442	2.46	1.495	0.087	0	0.595	1.451	0.036	0	0.828	5.797	2.105	0.035	0.891	0	0.195	1.231
MSTRG.144	blue	3147.401294	-	--	-	-	-	-	--	-	-	-	--	2.773	3.695	7.233	1.917	0.357	0.667	1.516	2.515	0.401	0.818	2.788	10.404	3.261	0.104	2.483	0.461	0.868	1.452
MSTRG.14409	blue	1106.369992	Retrovirus-related Pol polyprotein from transposon TNT 1-94 [Vitis vinifera]	RE2	Metabolism;Metabolism;Metabolism;Metabolism;Metabolism;Metabolism	Global and overview maps;Global and overview maps;Global and overview maps;Carbohydrate metabolism;Carbohydrate metabolism;Carbohydrate metabolism	ko01100//Metabolic pathways;ko01110//Biosynthesis of secondary metabolites;ko01200//Carbon metabolism;ko00010//Glycolysis / Gluconeogenesis;ko00620//Pyruvate metabolism;ko00020//Citrate cycle (TCA cycle)	K00627	EC:2.3.1.12	-	-	-	--	3.392	3.181	6.222	2.592	2.196	2.654	2.085	2.841	2.388	3.771	3.029	5.044	2.84	2.681	2.675	3.25	2.722	3.631
MSTRG.14467	blue	3429.62959	60S ribosomal protein L27a-3 [Elaeis guineensis]	--	Genetic Information Processing	Translation	ko03010//Ribosome	K02900	--	-	-	-	--	0.648	1.594	4.807	1.518	0.134	0.254	0.62	1.519	0.057	0.058	0.536	5.519	1.69	0	1.043	0	0	0.818
MSTRG.14468	blue	2999.527295	60S ribosomal protein L27a-3 [Elaeis guineensis]	--	Genetic Information Processing	Translation	ko03010//Ribosome	K02900	--	-	-	-	--	1.304	2.978	4.356	1.159	0	0.189	0.878	1.014	0.623	0	0.763	4.882	1.325	0	0.254	0	0	0.854
MSTRG.14469	blue	3545.857659	rve domain-containing protein/RVT_3 domain-containing protein [Cephalotus follicularis]	NYNRIN	-	-	-	-	--	-	-	-	--	3.176	7.905	16.953	5.945	0.224	0.83	2.519	3.206	0.802	0.654	3.122	21.404	6.822	0.323	2.322	0.5	0.474	2.906
MSTRG.14470	blue	3382.820302	rve domain-containing protein/RVT_3 domain-containing protein [Cephalotus follicularis]	NYNRIN	-	-	-	-	--	-	-	-	--	3.756	7.918	13.436	6.752	0.102	0.761	2.744	4.392	0.909	0.717	3.626	19.211	8.353	0.084	2.471	0.303	0.584	2.33
MSTRG.14471	blue	2403.727484	filament-like protein [Actinidia rufa]	--	-	-	-	-	--	-	-	-	--	2.168	2.614	4.353	1.051	0.381	0.325	0	0.501	0	0.433	1.766	4.687	1.189	0.162	0.958	0.696	0.336	1.055
MSTRG.14492	blue	900.9001117	stress response protein NST1-like [Elaeis guineensis]	--	-	-	-	-	--	-	-	-	--	4.677	4.312	7.797	5.647	4.376	4.449	5.344	7.295	5.67	6.581	6.688	12.41	9.391	3.936	7.029	3.87	3.907	6.023
MSTRG.14494	blue	3499.509818	stress response protein NST1-like [Elaeis guineensis]	--	-	-	-	-	--	-	-	-	--	0.957	2.018	4.277	1.791	0.077	0.234	0.562	1.618	0.065	0.033	1.145	5.725	1.775	0.098	0.657	0	0	0.434
MSTRG.145	blue	1661.114155	-	--	-	-	-	-	--	-	-	-	--	2.586	2.765	3.498	2.311	1.824	1.488	1.882	2.947	1.744	1.415	2.573	4.532	3.794	0.944	1.611	1.38	1.553	1.649
MSTRG.14587	blue	2586.295857	CRAL-TRIO domain-containing protein YKL091C-like [Elaeis guineensis]	--	-	-	-	-	--	-	-	-	--	0.484	1.615	2.392	0.33	0	0.205	0.654	0.529	0	0.467	0.721	4.1	0.593	0	0.341	0.082	0	0.761
MSTRG.14596	blue	2435.803293	-	--	-	-	-	-	--	-	-	-	--	0.546	3.348	3.14	2.154	0	0.093	0.504	1.132	0.207	0.847	0.814	6.823	1.527	0.624	0.725	0.56	0.108	1.086
MSTRG.14597	blue	3508.812659	RVT_1 domain-containing protein, partial [Cephalotus follicularis]	TY3B-G	-	-	-	-	--	-	-	-	--	6.776	10.095	30.796	12.214	1.308	1.06	5.796	7.409	2.503	2.196	6.622	36.068	9.989	1.09	6.173	1.233	1.316	3.854
MSTRG.14598	blue	3511.956291	RVT_1 domain-containing protein, partial [Cephalotus follicularis]	TY3B-G	-	-	-	-	--	-	-	-	--	6.74	8.978	30.857	11.482	0.521	1.203	4.689	7.239	1.324	0.534	4.947	35.761	10.326	0.298	3.106	0.624	0.348	3.497
MSTRG.14612	blue	1389.236512	cis-3-alkyl-4-alkyloxetan-2-one decarboxylase isoform X2 [Phoenix dactylifera]	--	-	-	-	-	--	-	-	-	--	1.597	1.456	1.814	1.315	0.931	1.265	0.384	2.042	0.471	0.644	0.681	4.006	1.08	0.285	0.828	0.614	0.808	1.179
MSTRG.14620	blue	2871.375797	Retrovirus-related Pol polyprotein from transposon TNT 1-94 [Cajanus cajan]	--	-	-	-	-	--	-	-	-	--	3.06	1.456	7.659	2.843	0.14	1.14	1.547	1.914	0.938	1.058	0.959	9.679	4.319	0.461	1.322	0.255	0.369	0.656
MSTRG.14649	blue	3497.890732	Retrotransposon gag protein [Corchorus olitorius]	--	-	-	-	-	--	-	-	-	--	8.502	20.284	36.737	17.831	0.479	1.632	6.617	10.459	2.172	1.066	7.031	46.595	11.92	0.915	6.732	1.06	1.091	6.719
MSTRG.14650	blue	3069.761327	serine/arginine repetitive matrix protein 1-like [Spinacia oleracea]	--	-	-	-	-	--	-	-	-	--	12.913	25.49	42.893	25.643	6.875	4.373	7.782	15.461	5.183	3.775	10.091	40.925	18.655	3.895	10.405	3.366	4.508	9.676
MSTRG.14658	blue	2896.840214	cycloeucalenol cycloisomerase-like [Elaeis guineensis]	--	Metabolism;Metabolism;Metabolism	Global and overview maps;Global and overview maps;Lipid metabolism	ko01100//Metabolic pathways;ko01110//Biosynthesis of secondary metabolites;ko00100//Steroid biosynthesis	K08246	EC:5.5.1.9	-	-	-	--	0.354	2.996	4.292	1.342	0	0.083	0.266	0.655	0.185	0.095	0.126	5.633	1.09	0.089	1.238	0	0.023	0.971
MSTRG.14659	blue	1030.276391	Bromodomain adjacent to zinc finger domain 1A [Gossypium australe]	--	-	-	-	-	--	-	-	-	--	0.353	1.689	0.562	1.389	0	0	0.265	0.923	0	0	0.752	4.271	2.115	0	1.605	0	0	0.643
MSTRG.14662	blue	2570.02538	splicing regulatory glutamine/lysine-rich protein 1-like [Telopea speciosissima]	--	-	-	-	-	--	-	-	-	--	9.096	22.123	23.438	16.091	2.128	2.892	9.507	15.753	3.416	0.43	9.958	50.088	20.679	0.912	11.148	0.976	1.693	11.23
MSTRG.14663	blue	2648.879214	splicing regulatory glutamine/lysine-rich protein 1-like [Telopea speciosissima]	--	-	-	-	-	--	-	-	-	--	5.966	20.658	19.433	11.983	0.634	1.635	6.264	9.393	2.311	2.83	9.23	41.842	14.65	1.276	7.415	2.186	2.465	6.084
MSTRG.14691	blue	3460.013827	protein NYNRIN-like [Coffea arabica]	pol	-	-	-	-	--	-	-	-	--	1.734	3.333	6.036	1.93	0.468	0.495	1.123	1.955	0.492	0.482	1.135	7.256	2.738	0.448	1.514	0.639	0.167	1.266
MSTRG.14692	blue	3478.968526	protein NYNRIN-like [Coffea arabica]	pol	-	-	-	-	--	-	-	-	--	1.528	3.232	5.928	2.39	0.118	0.27	0.887	1.592	0.498	0.297	1.341	8.248	3.248	0.216	1.018	0.252	0.132	1.108
MSTRG.14700	blue	2324.03448	retrovirus-related pol polyprotein from transposon tnt 1-94 [Nicotiana attenuata]	RE2	-	-	-	-	--	-	-	-	--	0.543	0.704	4.13	1.169	0.056	0.172	0.725	0.443	0.142	0.097	1.093	2.697	0.925	0.191	0.266	0.257	0.149	0.211
MSTRG.14703	blue	2676.659292	-	--	-	-	-	-	--	-	-	-	--	0.786	0.85	5.998	3.579	0.439	0.388	0.826	1.929	0.741	0.759	1.527	6.546	1.717	0.745	1.516	0.401	0.515	1.022
MSTRG.14710	blue	2781.850347	Retrovirus-related Pol polyprotein from transposon TNT 1-94 [Apostasia shenzhenica]	RE2	-	-	-	-	EC:3.4.22.-	-	GO:0016772//transferase activity, transferring phosphorus-containing groups	GO:0044237//cellular metabolic process	--	2.195	2.897	10.816	4.718	0.382	0.561	0.817	1.384	0.979	0.701	1.181	8.529	2.22	0.799	1.336	1.007	0.669	1.184
MSTRG.14735	blue	2607.416423	-	--	-	-	-	-	--	-	-	-	--	4.286	6.131	19.356	7.272	1.682	1.552	2.31	4.648	1.204	2.175	3.159	12.803	7.092	0.213	4.435	0.996	0.541	1.683
MSTRG.14736	blue	2957.621075	-	--	-	-	-	-	--	-	-	-	--	20.385	29.271	86.956	39.772	1.929	2.756	10.075	13.033	2.984	2.527	11.555	67.463	25.951	0.572	6.738	0	0.854	5.876
MSTRG.14790	blue	3116.082914	-	--	-	-	-	-	--	-	-	-	--	7.581	8.625	17.36	7.776	1.294	1.528	3.323	7.931	1.213	1.565	3.392	29.013	11.546	0.66	3.913	0.938	0.887	5.405
MSTRG.14830	blue	3474.803333	protein NYNRIN-like [Coffea arabica]	pol	-	-	-	-	--	-	-	-	--	1.567	2.595	5.65	2.751	0.356	0.197	0.821	1.636	0.3	0.314	1.153	7.089	1.893	0.264	0.615	0.142	0.091	0.341
MSTRG.14831	blue	3398.185672	protein NYNRIN-like [Coffea arabica]	pol	-	-	-	-	--	-	-	-	--	0.799	1.799	3.605	2.174	0	0	0.501	1.315	0.253	0.182	0.962	4.919	1.499	0	0.636	0.048	0	0.772
MSTRG.14865	blue	2795.893703	RNA-directed DNA polymerase [Dendrobium catenatum]	--	-	-	-	-	--	-	-	-	--	1.274	3.634	3.676	2.407	0.161	0.051	0.71	0.893	0.189	0.162	1.093	7.28	1.92	0.057	0.552	0.146	0	1.118
MSTRG.14866	blue	2997.799319	RNA-directed DNA polymerase [Dendrobium catenatum]	--	-	-	-	-	--	-	-	-	--	1.663	2.513	5.556	1.619	0.311	0.061	0.923	2.558	0.239	0.269	1.016	7.356	2.949	0.157	1.417	0.676	0.062	2.396
MSTRG.14891	blue	895.0832254	Ankyrin repeat family protein, partial [Prunus dulcis]	--	-	-	-	-	--	-	-	-	--	1.414	0.718	4.616	0.806	0.304	0.97	1.423	1.447	1.14	1.556	1.485	2.912	0.97	0.597	2.27	0.58	0.922	1.073
MSTRG.14901	blue	1127.258937	Retrovirus-related Pol polyprotein from transposon TNT 1-94 [Vitis vinifera]	GIP	-	-	-	-	--	-	-	-	--	0.328	2.601	2.957	1.073	1.203	0.868	0.597	1.197	0.868	2.464	1.852	5.466	2.194	0.97	0.276	1.044	1.074	0.268
MSTRG.1492	blue	2382.132727	transposable element gene [Prunus dulcis]	pol	-	-	-	-	--	-	-	-	--	12.194	10.29	20.84	10.178	5.914	5.763	6.907	8.154	6.289	7.344	7.862	16.523	9.469	5.697	9.067	7.006	7.67	7.331
MSTRG.1493	blue	1833.028088	transposable element gene [Prunus dulcis]	pol	-	-	-	-	--	-	-	-	--	8.119	6.52	17.425	7.744	5.078	5.208	3.051	5.966	4.788	4.773	5.422	11.253	6.732	3.643	4.143	3.547	4.896	5.893
MSTRG.14947	blue	3382.720441	trichoplein keratin filament-binding protein-like [Elaeis guineensis]	--	-	-	-	-	--	-	-	-	--	4.762	10.73	17.553	8.317	0.911	0.599	2.77	3.775	1.152	2.124	5.579	23.203	6.555	0.663	4.769	0.624	0.702	3.959
MSTRG.14948	blue	2584.616798	trichoplein keratin filament-binding protein-like [Elaeis guineensis]	--	-	-	-	-	--	-	-	-	--	6.825	19.466	18.877	11.156	0	1.039	5.319	11.571	2.735	1.643	5.369	40.333	16.411	0.23	7.365	0.252	0.243	8.543
MSTRG.14949	blue	1923.701526	-	--	-	-	-	-	--	-	-	-	--	3.058	2.522	6.798	3.83	0	0	0.259	1.303	0	0	1.087	4.566	0.583	0	0.569	0	0	0
MSTRG.1501	blue	3252.650404	PREDICTED: rve domain-containing, partial [Prunus dulcis]	--	-	-	-	-	--	-	-	-	--	7.299	7.991	16.565	6.616	0.494	2.761	3.097	6.401	1.32	1.452	3.842	26.155	8.119	0.594	2.967	0.249	0.37	3.571
MSTRG.1502	blue	3331.640165	PREDICTED: rve domain-containing, partial [Prunus dulcis]	--	-	-	-	-	--	-	-	-	--	6.519	11.415	18.691	8.42	0.665	1.201	4.655	5.453	1.881	0.128	3.764	30.092	9.344	0.259	3.48	0.491	0.436	4.03
MSTRG.15025	blue	1291.071471	uncharacterized mitochondrial protein AtMg00860-like [Phoenix dactylifera]	pol	-	-	-	-	--	-	GO:0004175//endopeptidase activity;GO:0046914//transition metal ion binding	GO:0006260//DNA replication;GO:0019538//protein metabolic process	--	0.983	0.695	3.94	3.734	0.611	0.695	0.738	2.307	0.386	0.615	1.222	4.092	1.842	1.425	1.698	1.255	0.726	1.478
MSTRG.15040	blue	2669.929532	Glyceraldehyde-3-phosphate dehydrogenase, testis-specific like [Actinidia chinensis var. chinensis] [Actinidia chinensis]	--	-	-	-	-	--	-	-	-	--	1.082	0.863	2.274	1.417	0.05	0.115	0.848	0.958	0.085	0.044	1.152	4.571	1.05	0	0.244	0	0	0.463
MSTRG.15041	blue	724.7621683	-	--	-	-	-	-	--	-	-	-	--	1.75	1.731	4.453	1.262	0.543	0.33	0.263	0.73	0.183	0.516	0.745	1.073	1.966	0.184	0.72	0.397	0.526	0.408
MSTRG.15089	blue	2380.156491	uncharacterized protein LOC105049174 [Elaeis guineensis]	--	-	-	-	-	--	-	-	-	--	0.812	0.684	5.02	1.556	0.13	0.198	0.836	1.819	0	0	0.458	3.497	1.107	0.11	0.38	0.183	0	0.647
MSTRG.15122	blue	1087.425528	-	--	-	-	-	-	--	-	-	-	--	0.882	0.934	3.506	1.506	0	0.312	2.648	2.413	0.346	0	2.347	4.054	1.648	0.348	1.968	0.817	0	0.771
MSTRG.15127	blue	1856.388665	oligopeptide transporter 5-like [Elaeis guineensis]	--	-	-	-	-	--	-	-	-	--	0.319	1.463	1.014	0.726	0	0	0.08	0.498	0	0	0.226	4.466	0.542	0	0.187	0	0	0.372
MSTRG.15133	blue	3025.885216	uncharacterized abhydrolase domain-containing protein DDB_G0269086-like [Elaeis guineensis]	--	Genetic Information Processing;Genetic Information Processing	Folding, sorting and degradation;Replication and repair	ko04141//Protein processing in endoplasmic reticulum;ko03420//Nucleotide excision repair	K10839	--	-	-	-	--	1.421	3.506	4.07	2.241	0.273	0.482	1.091	1.704	0.215	0.222	0.842	6.015	2.266	0.216	1.257	0.052	0.274	0.549
MSTRG.15134	blue	3377.805033	uncharacterized abhydrolase domain-containing protein DDB_G0269086-like [Elaeis guineensis]	--	Genetic Information Processing;Genetic Information Processing	Folding, sorting and degradation;Replication and repair	ko04141//Protein processing in endoplasmic reticulum;ko03420//Nucleotide excision repair	K10839	--	-	-	-	--	0.981	3.736	5.707	2.758	0.029	0.108	0.823	1.703	0.265	0.34	1.192	7.137	2.573	0.024	1.114	0.078	0.174	0.924
MSTRG.15139	blue	3397.865612	Retrotransposon gag protein [Corchorus olitorius]	--	-	-	-	-	--	-	-	-	--	2.626	4.503	9.505	5.037	0.663	1.5	2.225	2.569	0.979	1.352	3.326	13.492	3.893	1.057	2.268	0.603	0.813	2.485
MSTRG.15140	blue	3217.77834	Retrotransposon gag protein [Corchorus olitorius]	--	-	-	-	-	--	-	-	-	--	2.904	5.824	13.205	7.242	2.158	2.751	2.402	5.358	2.531	2.441	6.02	15.441	6.596	1.461	3.797	1.53	2.225	3.838
MSTRG.15162	blue	1596.109451	transposable element gene [Prunus dulcis]	AtMg00750	-	-	-	-	--	-	-	-	--	25.347	31.066	41.561	22.027	16.478	17.728	15.581	17.559	14.066	14.34	21.167	29.299	21.388	16.658	20.187	13.994	15.981	17.363
MSTRG.15163	blue	3111.840859	transposable element gene [Prunus dulcis]	AtMg00750	-	-	-	-	--	-	-	-	--	12.961	12.993	36.856	16.35	7.696	6.639	8.385	9.096	5.306	7.728	10.787	33.659	12.146	4.958	8.937	7.07	5.127	8.584
MSTRG.15187	blue	3191.417543	-	--	-	-	-	-	--	-	-	-	--	0.656	1.431	4.55	2.21	0.084	0	0.674	0.511	0	0	0.595	4.436	1.329	0	0.239	0	0	0.079
MSTRG.15191	blue	3142.494596	class III heat shock protein [Cinnamomum micranthum f. kanehirae]	--	-	-	-	-	--	-	-	-	--	2.378	1.817	7.268	3.83	0	0.084	1.141	1.583	0.64	0.215	1.587	7.338	2.601	0.096	0.951	0.37	0.089	0.732
MSTRG.15192	blue	2595.10857	class III heat shock protein [Cinnamomum micranthum f. kanehirae]	--	-	-	-	-	--	-	-	-	--	2.19	5.276	5.21	3.74	0.557	0.208	1.438	2.478	0.627	0.214	2.521	8.112	2.407	0.265	2.051	0	0.271	1.552
MSTRG.15257	blue	945.7205813	reverse transcriptase [Corchorus capsularis]	TY3B-I	-	-	-	-	--	-	GO:0046872//metal ion binding	GO:0043170//macromolecule metabolic process;GO:0044238//primary metabolic process	--	2.718	1.193	5.206	1.802	1.531	1.12	1.287	1.772	1.57	1.618	0.74	3.078	1.698	0.865	1.653	1.128	1.748	0.701
MSTRG.15272	blue	3230.599469	Reverse transcriptase RNA-dependent DNA polymerase [Arabidopsis thaliana x Arabidopsis arenosa]	RE1	-	-	-	-	--	-	-	-	--	0.753	1.169	3.629	0.767	0.106	0.251	0.7	0.756	0.287	0.294	0.62	4.416	1.15	0.181	0.786	0.23	0.296	0.255
MSTRG.15344	blue	3392.702933	stress response protein NST1-like [Elaeis guineensis]	--	-	-	-	-	--	-	-	-	--	1.271	2.668	5.562	3.175	0.084	0.354	1.341	1.004	0.176	0.437	1.172	7.486	2.455	0.13	0.958	0.128	0.222	0.834
MSTRG.15345	blue	3472.960572	stress response protein NST1-like [Elaeis guineensis]	--	-	-	-	-	--	-	-	-	--	1.439	1.915	5.128	2.736	0.291	0.051	0.684	1.25	0.167	0.068	1.075	6.386	2.162	0.057	0.794	0.04	0.03	0.583
MSTRG.15390	blue	8.123291337	hsp70-Hsp90 organizing protein 3 [Elaeis guineensis]	--	-	-	-	-	--	-	-	GO:0000338//protein deneddylation;GO:0006886//intracellular protein transport;GO:0009639//response to red or far red light;GO:0016571//histone methylation;GO:0048580//regulation of post-embryonic development	--	4.346	8	2.911	3.908	1.278	3.881	3.779	5.187	5.751	2.761	2.923	5.109	2.336	4.88	5.449	2.335	2.627	3.4
MSTRG.15396	blue	2211.211681	Retrovirus-related Pol polyprotein from transposon TNT 1-94 [Vitis vinifera]	RE2	-	-	-	-	--	-	-	-	--	0.454	1.692	2.361	1.537	0	0	0.433	1.762	0	0	1.226	7.664	2.362	0	0.66	0	0	0.286
MSTRG.15407	blue	3574.468598	protein NYNRIN-like [Coffea arabica]	pol	-	-	-	-	--	-	-	-	--	3.078	5.811	11.69	5.411	1.169	1.521	1.875	3.536	1.08	1.544	3.009	14.288	4.935	0.812	3.034	0.699	0.794	2.706
MSTRG.15408	blue	3441.733616	protein NYNRIN-like [Coffea arabica]	pol	-	-	-	-	--	-	-	-	--	3.833	7.543	13.049	5.007	0.52	0.8	2.755	4.255	1.226	0.937	2.726	17.768	7.425	0.765	2.939	0.672	0.508	2.402
MSTRG.15453	blue	3075.42916	-	--	-	-	-	-	--	-	-	-	--	1.922	5.157	10.599	6.774	2.016	0.88	2.741	3.759	1.473	0	2.513	12.882	5.914	0.384	1.914	0.264	0.89	1.22
MSTRG.15454	blue	3290.040396	-	--	-	-	-	-	--	-	-	-	--	2.611	4.655	8.685	3.38	0.332	0.587	1.337	2.97	0	0.382	1.011	14.321	4.108	0	2.199	0.101	0.097	1.972
MSTRG.1546	blue	3447.823579	stress response protein NST1-like [Elaeis guineensis]	--	-	-	-	-	--	-	-	-	--	27.775	62.315	99.247	54.552	7.459	10.522	17.301	35.184	10.897	9.708	27.133	136.749	54.423	5.915	25.155	8.414	5.921	24.245
MSTRG.15478	blue	1808.76409	reverse transcriptase [Corchorus capsularis]	pol	-	-	-	-	--	-	GO:0004175//endopeptidase activity;GO:0046914//transition metal ion binding	GO:0006260//DNA replication;GO:0019538//protein metabolic process	--	0.549	2.329	6.212	2.294	0	0	0.595	0.286	0	0	0.678	3.072	0.417	0	0.162	0	0.3	0.195
MSTRG.15508	blue	3040.030976	Retrovirus-related Pol polyprotein from transposon TNT 1-94, partial [Cajanus cajan]	GIP	-	-	-	-	--	-	-	-	--	2.566	2.898	10.408	3.846	0.143	0.513	1.012	1.982	1.322	0.962	2.326	11.916	1.051	0	0.904	0.731	0.035	1.121
MSTRG.15509	blue	2867.953402	Retrovirus-related Pol polyprotein from transposon TNT 1-94, partial [Cajanus cajan]	GIP	-	-	-	-	--	-	-	-	--	1.773	1.318	10.957	6.049	0.144	0	1.32	2.396	0	0.719	2.241	12.144	2.412	0	2.029	0.225	0.344	2.236
MSTRG.15525	blue	2750.2073	-	--	-	-	-	-	--	-	-	-	--	3.374	6.508	9.048	2.146	0.819	1.164	2.196	2.769	1.003	0.309	2.64	15.309	6.12	0.299	4.425	0	0	1.915
MSTRG.15539	blue	2993.012327	-	--	-	-	-	-	--	-	-	-	--	3.04	5.464	7.214	3.162	0.246	0.374	1.034	2.171	0.312	0.319	0.844	9.04	3.645	0.313	1.166	0.899	0.108	2.312
MSTRG.15541	blue	3463.245323	RNA-directed DNA polymerase [Dendrobium catenatum]	--	-	-	-	-	--	-	-	-	--	11.409	13.792	37.646	17.267	4.011	3.4	8.095	11.685	3.812	4.179	11.639	46.151	14.992	1.437	11.308	2.436	2.722	6.474
MSTRG.15542	blue	3547.385205	RNA-directed DNA polymerase [Dendrobium catenatum]	--	-	-	-	-	--	-	-	-	--	8.222	13.614	32.935	11.396	0.431	1.883	3.644	7.083	2.275	2.877	6.548	39.041	14.692	0.917	5.196	0.417	0.587	5.974
MSTRG.15543	blue	1774.974602	-	--	-	-	-	-	--	-	-	-	--	0.036	6.248	5.611	1.666	0.329	1.082	1.732	4.267	0.505	0.272	1.754	18.072	3.333	0.298	0.464	0.174	0	4.346
MSTRG.15561	blue	2918.262708	uncharacterized abhydrolase domain-containing protein DDB_G0269086-like [Elaeis guineensis]	--	Genetic Information Processing;Genetic Information Processing	Folding, sorting and degradation;Replication and repair	ko04141//Protein processing in endoplasmic reticulum;ko03420//Nucleotide excision repair	K10839	--	-	-	-	--	0.552	1.835	4.024	0.77	0.397	0.166	0.968	1.097	0.431	0.245	0.824	3.942	2.079	0.098	0.518	0.311	0.05	0.991
MSTRG.15562	blue	3005.654449	uncharacterized abhydrolase domain-containing protein DDB_G0269086-like [Elaeis guineensis]	--	Genetic Information Processing;Genetic Information Processing	Folding, sorting and degradation;Replication and repair	ko04141//Protein processing in endoplasmic reticulum;ko03420//Nucleotide excision repair	K10839	--	-	-	-	--	1.116	2.542	3.618	1.981	0.423	0.275	0.387	0.932	0.357	0.062	1.113	4.194	1.099	0.308	0.828	0.607	0.496	0.632
MSTRG.15570	blue	3430.337001	cycloeucalenol cycloisomerase-like [Elaeis guineensis]	--	-	-	-	-	--	-	-	-	--	17.574	35.404	83.678	40.781	0.599	3.365	9.175	25.212	3.335	2.182	17.12	85.302	31.985	0.508	12.823	0.656	0.844	12.629
MSTRG.15571	blue	3510.098146	cycloeucalenol cycloisomerase-like [Elaeis guineensis]	--	-	-	-	-	--	-	-	-	--	13.732	27.053	50.404	18.412	1.9	2.615	7.949	12.783	4.109	2.566	10.498	55.363	20.84	0.605	8.242	1.519	1.569	8.966
MSTRG.15588	blue	3344.26285	zinc finger CCHC-type and RNA-binding motif-containing protein 1-like [Gossypium australe]	--	-	-	-	-	--	-	-	-	--	6.852	9.929	21.351	9.356	4.59	4.228	4.886	9.693	5.476	4.293	6.035	23.364	11.307	2.901	6.428	1.885	3.198	5.215
MSTRG.15589	blue	2334.964839	zinc finger CCHC-type and RNA-binding motif-containing protein 1-like [Gossypium australe]	--	-	-	-	-	--	-	-	-	--	8.317	9.391	10.621	7.545	1.897	1.957	4.333	8.066	1.192	1.994	5.783	26.452	9.16	1.878	5.932	1.683	1.071	4.95
MSTRG.15597	blue	3333.804268	Copia protein [Cajanus cajan]	RE1	-	-	-	-	--	-	GO:0046914//transition metal ion binding	GO:0006259//DNA metabolic process	--	2.47	2.97	8.449	4.028	0.789	0.446	1.481	2.239	0.669	0.899	2.245	8.03	3.108	0.324	1.772	0.481	0.733	1.513
MSTRG.15598	blue	3465.634831	Copia protein [Cajanus cajan]	RE1	-	-	-	-	--	-	GO:0046914//transition metal ion binding	GO:0006259//DNA metabolic process	--	1.585	4.18	9.862	2.966	0.404	0.682	1.676	2.202	0.831	1.151	2.407	10.878	3.836	0.458	1.573	0.322	0.224	1.363
MSTRG.1561	blue	3361.912552	-	--	-	-	-	-	--	-	-	-	--	9.316	22.506	34.883	15.337	0.438	0.536	6.997	13.251	1.068	0.379	5.794	50.215	18.145	0	9.041	0.8	0	7.834
MSTRG.15620	blue	3324.586001	-	--	-	-	-	-	--	-	-	-	--	0.782	3.158	5.891	2.424	0.372	0.272	1.086	1.015	0.679	0.31	0.615	8.389	2.566	0	0.77	0.246	0.081	0.757
MSTRG.15623	blue	3472.85051	-	--	-	-	-	-	--	-	-	-	--	1.817	2.97	7.439	2.901	0	0	0.655	1.932	0.338	0.577	1.284	7.966	3.384	0	1.571	0	0	1.361
MSTRG.15624	blue	3242.623529	-	--	-	-	-	-	--	-	-	-	--	0.366	1.907	3.812	1.895	0	0	0.467	1.063	0.143	0	0.76	5.834	2.115	0	0.957	0.17	0	1.197
MSTRG.15630	blue	3501.655928	Retrovirus-related Pol polyprotein from transposon TNT 1-94 [Vitis vinifera]	--	-	-	-	-	--	-	-	-	--	3.164	6.198	19.324	7.387	0.373	0.859	2.437	4.637	1.487	1.432	3.592	20.901	7.653	0.282	3.132	0.045	0.219	2.131
MSTRG.15665	blue	3266.106312	-	--	-	-	-	-	--	-	-	-	--	5.893	15.222	34.962	13.474	0.487	0.945	5.123	17.029	1.645	0.564	8.669	45.914	18.551	0.374	9.323	0	1.281	4.307
MSTRG.15666	blue	2498.450905	-	--	-	-	-	-	--	-	-	-	--	2.631	7.291	19.018	9.909	1.678	1.725	4.516	6.949	2.548	0.85	6.757	14.488	7.995	0.846	3.726	1.211	0.591	2.338
MSTRG.15674	blue	2455.878391	secreted RxLR effector protein 161-like [Rosa chinensis]	--	-	-	-	-	--	-	-	-	--	0.614	0.533	4.064	0.807	0.076	0	0.493	0.658	0.231	0	0.726	2.645	0.854	0	0.508	0	0	0.45
MSTRG.15693	blue	836.3916188	Retrotransposon gag protein [Corchorus olitorius]	--	-	-	-	-	--	-	-	-	--	0.976	0.771	4.905	0	0	0	1.433	0.577	0	0.518	1.956	2.237	0.678	0	1.415	0	0	1.051
MSTRG.15709	blue	3415.590596	-	--	-	-	-	-	--	-	-	-	--	8.8	11.278	26.483	14.759	3.035	3.098	5.765	9.364	4.869	3.961	10.684	32.064	11.214	4.198	6.459	3.142	3.03	6.38
MSTRG.15711	blue	3530.230642	polyprotein [Oryza australiensis]	--	-	-	-	-	--	-	-	-	--	83.307	129.955	425.356	169.551	12.029	14.899	50.912	101.246	24.183	19.447	73.227	475.887	156.602	11.674	72.665	10.734	9.594	51.922
MSTRG.15712	blue	3484.711994	polyprotein [Oryza australiensis]	--	-	-	-	-	--	-	-	-	--	72.798	108.817	395.535	156.246	5.628	11.529	46.772	94.999	15.759	10.409	62.703	424.301	146.018	3.011	54.9	2.948	3.271	37.847
MSTRG.15713	blue	2860.32319	-	--	-	-	-	-	--	-	-	-	--	0.609	2.397	3.846	2.687	0	0.134	0.788	1.612	0.288	0	1.617	5.052	1.282	0	1.327	0	0	0.563
MSTRG.15718	blue	745.2349953	PREDICTED: protein P21-like [Musa acuminata subsp. malaccensis] [Musa acuminata]	TLP	-	-	-	-	--	-	GO:0005488//binding;GO:0016787//hydrolase activity	GO:0001906//cell killing;GO:0006950//response to stress;GO:0009620//response to fungus	--	1.635	1.993	4.16	3.073	1.142	1.503	1.166	1.087	1.798	1.052	1.393	2.148	1.252	0.904	1.154	1.043	1.14	1.072
MSTRG.1573	blue	2315.797351	-	--	-	-	-	-	--	-	-	-	--	0.621	6.178	6.338	1.916	0.275	0.558	0.444	3.205	0.647	0.238	1.76	7.785	3.264	0.117	0.783	0	0.121	1.551
MSTRG.15750	blue	1537.888033	-	--	-	-	-	-	--	-	-	-	--	0.83	3.214	4.36	2.115	0.745	0.91	2.992	1.714	0.532	0.273	2.103	4.367	1.689	0	1.19	0.576	1.359	1.887
MSTRG.15770	blue	3568.794063	RVT_1 domain-containing protein/NMT domain-containing protein/NMT_C domain-containing protein/Lycopene_cycl domain-containing protein, partial [Cephalotus follicularis]	--	-	-	-	-	--	-	-	-	--	40.647	60.478	150.056	54.511	7.492	12.044	23.5	41.128	12.755	13.881	27.102	170.801	63.711	8.516	27.42	5.374	7.278	20.948
MSTRG.15771	blue	3553.325583	RVT_1 domain-containing protein/NMT domain-containing protein/NMT_C domain-containing protein/Lycopene_cycl domain-containing protein, partial [Cephalotus follicularis]	--	-	-	-	-	--	-	-	-	--	27.958	50.795	112.57	55.576	3.898	5.591	16.488	28.145	6.408	4.865	22.648	132.123	38.464	3.732	18.947	2.713	2.449	18.413
MSTRG.15772	blue	1659.843208	Retrovirus-related Pol polyprotein from transposon TNT 1-94 [Hordeum vulgare]	P4H11	-	-	-	-	--	-	GO:0004518//nuclease activity;GO:0008233//peptidase activity;GO:0016779//nucleotidyltransferase activity;GO:0046914//transition metal ion binding	GO:0006259//DNA metabolic process	--	0	1.846	1.395	1.154	0	0.262	0.293	0.728	0.034	0.314	0	5.013	0.796	0	0.784	0	0	1.363
MSTRG.15784	blue	3197.403115	-	--	-	-	-	-	--	-	-	-	--	1.266	2.98	6.699	2.582	0.279	0.403	1.43	2.083	0.231	0.189	2.141	6.45	2.317	0.296	0.703	0.431	0.343	0.381
MSTRG.15786	blue	2938.616531	-	--	-	-	-	-	--	-	-	-	--	1.113	2.906	8.846	2.419	0	0.359	0.492	1.865	0	0.102	1.083	6.555	1.903	0.1	1.284	0	0	0.141
MSTRG.15812	blue	3499.414795	-	--	-	-	-	-	--	-	-	-	--	7.44	12.12	27.164	7.767	0.604	0.86	2.623	7.797	0.863	0.404	2.62	33.307	10.143	0	3.612	0	0	2.882
MSTRG.15820	blue	2605.283093	Bromodomain adjacent to zinc finger domain 1A [Gossypium australe]	--	-	-	-	-	--	-	-	-	--	1.059	2.814	3.062	2.428	0.309	0.491	1.392	1.795	0	0.186	1.596	5.963	2.063	0.038	1.422	0	0	0.81
MSTRG.15821	blue	3232.241308	Bromodomain adjacent to zinc finger domain 1A [Gossypium australe]	--	-	-	-	-	--	-	-	-	--	1.893	3.98	6.172	3.623	0	0.328	0.59	1.565	0.364	0	1.45	9.07	2.96	0.183	2.213	0	0.19	1.685
MSTRG.15824	blue	2537.788055	Retrovirus-related Pol polyprotein from transposon TNT 1-94 [Vitis vinifera]	--	Metabolism;Metabolism;Metabolism;Metabolism;Metabolism;Metabolism	Global and overview maps;Global and overview maps;Global and overview maps;Carbohydrate metabolism;Carbohydrate metabolism;Carbohydrate metabolism	ko01100//Metabolic pathways;ko01110//Biosynthesis of secondary metabolites;ko01200//Carbon metabolism;ko00010//Glycolysis / Gluconeogenesis;ko00620//Pyruvate metabolism;ko00020//Citrate cycle (TCA cycle)	K00627	EC:2.3.1.12	-	-	-	--	1.672	0.998	4.096	0.81	0.77	0.371	0.841	1.554	1.046	0.416	1.298	5.241	0.934	0.084	0.782	0.412	0.099	0.664
MSTRG.15846	blue	1697.904551	ensconsin-like [Elaeis guineensis]	--	-	-	-	-	--	-	-	-	--	2.001	0.991	3.665	1.937	1.431	0.724	1.549	0.601	1.073	1.648	1.985	4.329	1.918	1.079	0.904	0.29	0.49	0.819
MSTRG.15852	blue	2317.088938	ensconsin-like [Elaeis guineensis]	--	-	-	-	-	--	-	-	-	--	0.804	3.577	4.4	2.38	0	0.352	0.121	1.634	0.379	0	0.856	4.034	1.149	0	0.425	0	0	0.562
MSTRG.15854	blue	3380.866773	-	--	-	-	-	-	--	-	-	-	--	2.164	4.489	10.807	3.896	0.059	0.783	1.99	3.379	0.604	0.315	2.678	16.709	4.344	0.135	1.584	0	0.031	1.254
MSTRG.15865	blue	3128.671305	extensin-like [Helianthus annuus]	--	-	-	-	-	--	-	-	-	--	2.373	1.87	9.153	2.839	0	0.352	1.366	1.096	0	0	0.734	8.769	1.749	0	0.76	0	0	0.519
MSTRG.15867	blue	3473.3192	trichoplein keratin filament-binding protein-like [Elaeis guineensis]	--	-	-	-	-	--	-	-	-	--	2.602	4.927	8.61	3.822	0.463	0.792	1.389	2.667	0.434	0.222	1.185	11.796	4.144	0.044	1.636	0.096	0.045	1.515
MSTRG.15883	blue	2682.300524	-	--	-	-	-	-	--	-	-	-	--	0.732	3.526	12.362	3.71	0.207	0.738	0.552	1.138	0.339	0.058	1.013	8.477	3.604	0	0.71	0.297	0.177	1.458
MSTRG.15884	blue	2618.656086	-	--	-	-	-	-	--	-	-	-	--	1.369	0.553	6.296	1.47	0.209	0	1.2	1.805	0	0	1.601	8.565	3.334	0	2.578	0	0	0.427
MSTRG.15889	blue	2452.216426	Retrovirus-related Pol polyprotein from transposon TNT 1-94 [Vitis vinifera]	GIP	-	-	-	-	--	-	-	-	--	5.162	7.129	53.737	16.193	0.778	0.521	6.041	9.972	2.061	2.24	5.527	34.837	9.048	0.558	5.614	0.561	0.259	2.588
MSTRG.15892	blue	1518.657944	-	--	-	-	-	-	--	-	-	-	--	1.802	1.037	1.683	3.013	0	0	0.397	1.056	0	0	1.127	8.683	2.082	0	0.311	0	0	1.388
MSTRG.15910	blue	1330.600729	Retrotransposon gag protein [Corchorus olitorius]	--	-	-	-	-	--	-	-	-	--	1.02	3.262	6.524	3.338	0	0	0.207	2.609	0.321	0.657	0.869	3.341	0.973	0.322	0.36	0.347	1.339	1.194
MSTRG.15922	blue	2679.06969	-	--	-	-	-	-	--	-	-	-	--	0.647	2.773	3.065	1.906	0	0.099	0.695	1.393	0.222	0	0.324	4.079	1.33	0	0.147	0	0	0.625
MSTRG.15923	blue	2653.675852	-	--	-	-	-	-	--	-	-	-	--	0.575	3.399	5.616	4.318	0	0.218	0.032	0.526	1.032	0.189	0.76	6.941	2.103	0	0.941	0	0	0.759
MSTRG.15925	blue	3154.344162	uncharacterized protein LOC105049174 [Elaeis guineensis]	--	-	-	-	-	--	-	-	-	--	1.369	2.055	3.217	1.571	0.156	0.183	0.787	0.922	0.486	0.068	0.236	4.666	1.898	0.055	0.68	0	0.021	0.734
MSTRG.15935	blue	3385.739664	RVT_1 domain-containing protein, partial [Cephalotus follicularis]	TY3B-G	-	-	-	-	--	-	-	-	--	5.587	9.354	26.346	9.735	2.091	1.972	4.231	6.836	1.528	1.993	5.677	25.118	11.154	1.148	6.079	2.301	1.505	5.568
MSTRG.15936	blue	3444.208344	RVT_1 domain-containing protein, partial [Cephalotus follicularis]	TY3B-G	-	-	-	-	--	-	-	-	--	5.755	6.578	16.669	5.565	0.791	0.902	3.532	3.929	1.76	1.069	4.048	18.923	7.67	0.342	3.39	0.534	0.342	2.375
MSTRG.15958	blue	107.3641652	gag-pol polyprotein [Trifolium pratense]	--	-	-	-	-	--	-	-	-	--	0	4.431	0.492	1.681	0	0	0	2.106	0	0.63	0.417	2.021	1.127	0	0.345	0	0	0.678
MSTRG.15973	blue	3316.283337	RVT_1 domain-containing protein, partial [Cephalotus follicularis]	--	-	-	-	-	--	-	-	-	--	0.471	1.735	4.181	1.551	0.035	0.219	0.263	0.65	0.118	0.242	0.859	4.059	1.073	0.06	0.783	0.064	0	0.419
MSTRG.15978	blue	140.443468	-	--	-	-	-	-	--	-	-	-	--	0	7.559	3.142	0	0	0	3.077	3.237	0.758	0.728	2.425	4.599	0	0	2.567	0.566	1.375	0
MSTRG.15979	blue	1234.639861	-	--	-	-	-	-	--	-	-	-	--	1.37	4.164	4.745	1.287	0	0	1.755	1.282	0	0	2.23	4.625	0	0	2.738	0	0.332	0.558
MSTRG.16009	blue	3198.90151	polyprotein [Gossypium australe]	--	-	-	-	-	--	-	-	-	--	1.033	1.755	3.336	1.679	0	0.145	0.628	1.015	0.337	0	0.218	5.548	1.271	0	0.561	0	0.168	0.938
MSTRG.16017	blue	2718.776766	rve domain-containing protein/RVT_3 domain-containing protein [Cephalotus follicularis]	--	-	-	-	-	--	-	-	-	--	5.078	6.439	13.859	5.507	0.724	1.855	2.032	4.253	1.06	1.419	2.172	10.335	6.138	0.921	1.673	1.006	1.276	2.337
MSTRG.16018	blue	3388.309127	rve domain-containing protein/RVT_3 domain-containing protein [Cephalotus follicularis]	--	-	-	-	-	--	-	-	-	--	2.187	6.111	10.345	4.065	0.519	0.798	1.471	2.897	0.525	0.916	3.011	14.487	4.766	0.082	2.316	0.806	1.034	3.031
MSTRG.16045	blue	523.4275638	-	--	-	-	-	-	--	-	-	-	--	2.36	1.241	5.714	2.239	0	0	0.34	2.692	0	0	1.254	1.744	0	0	2.429	0	0	0
MSTRG.16046	blue	1570.770225	-	--	-	-	-	-	--	-	-	-	--	0.266	2.083	4.977	4.038	0	0	0	1.349	0.1	0	0	3.345	1.211	0	0.035	0	0	0
MSTRG.16082	blue	2069.352007	RVT_1 domain-containing protein, partial [Cephalotus follicularis]	TY3B-G	-	-	-	-	--	-	-	-	--	2.249	2.56	4.942	3.07	0.894	0.654	0.955	0.687	0.564	0.372	0.99	3.586	1.717	0.092	0.817	0.217	0	1.051
MSTRG.16083	blue	2763.259584	RVT_1 domain-containing protein, partial [Cephalotus follicularis]	TY3B-G	-	-	-	-	--	-	-	-	--	0.842	4.197	4.947	2.772	0.109	0.249	0.454	1.42	0.645	0.472	0.552	6.26	1.544	0	0.607	0.101	0	1.334
MSTRG.16091	blue	2541.167586	-	--	-	-	-	-	--	-	-	-	--	3.08	3.931	6.864	2.776	2.92	1.605	2.805	2.584	2.414	1.508	2.975	8.261	3.94	2.229	3.111	2.417	3.431	2.507
MSTRG.16107	blue	1493.259716	-	--	-	-	-	-	--	-	-	-	--	0.534	0.755	4.636	0.46	0	0.252	0	0.292	0	0	0.19	1.792	1.16	0	0.628	0	0	0
MSTRG.16124	blue	2964.685004	-	--	-	-	-	-	--	-	-	-	--	0.997	5.803	11.533	4.948	0	0.488	2.161	4.058	0.375	0.219	3.395	10.725	4.781	0.162	1.362	0.293	0.224	3.053
MSTRG.16166	blue	3326.825931	-	--	-	-	-	-	--	-	-	-	--	0.595	1.579	4.608	2.194	0.245	0.284	0.575	0.869	0	0	0.799	5.094	2.076	0	0.948	0	0	0.174
MSTRG.16192	blue	739.892674	rve domain-containing protein/RVT_3 domain-containing protein [Cephalotus follicularis]	rnhA	-	-	-	-	--	-	-	-	--	2.313	3.343	4.562	2.827	3.123	2.426	2.636	2.311	2.022	3.051	3.069	3.612	2.743	2.453	2.34	2.77	2.542	2.713
MSTRG.16193	blue	2098.345555	rve domain-containing protein/RVT_3 domain-containing protein [Cephalotus follicularis]	--	-	-	-	-	--	-	-	-	--	0.31	0.501	2.872	0.756	0.141	0.464	0.801	0.82	0.868	0.119	0.366	5.135	1.191	0.351	0.454	0	0.122	1.522
MSTRG.16216	blue	1986.088612	-	--	-	-	-	-	--	-	-	-	--	5.005	16.258	11.125	3.805	0	1.083	2.821	7.691	0	1.278	3.811	31.27	11.969	0	3.985	0	0.355	6.313
MSTRG.16217	blue	2221.481122	-	--	-	-	-	-	--	-	-	-	--	6.296	31.416	23.924	15.025	3.115	3.658	9.952	13.572	3.183	2.46	9.812	51.377	23.695	0.821	7.789	0	0.412	10.966
MSTRG.16221	blue	2987.9424	uncharacterized protein LOC105049174 [Elaeis guineensis]	--	-	-	-	-	--	-	-	-	--	0.474	2.868	18.098	3.775	0.3	1.248	3.094	4.665	0.813	1.144	2.242	20.536	5.026	0	2.419	0	0	2.284
MSTRG.16234	blue	3204.003613	RING-H2 finger protein ATL81-like [Elaeis guineensis]	--	-	-	-	-	--	-	-	-	--	0.873	3.788	6.37	2.533	0	0.389	1.311	2.731	0.686	0	0.93	9.255	2.474	0	0.77	0.248	0.239	1.914
MSTRG.16238	blue	2422.438548	protein NYNRIN-like [Coffea arabica]	--	-	-	-	-	--	-	-	-	--	1.571	2.759	5.701	1.194	0.2	0.142	0.481	1.263	0.376	0.661	0.885	4.031	0.791	0.363	0.365	0.113	0.215	0.791
MSTRG.16248	blue	3130.546198	uncharacterized protein LOC105049174 [Elaeis guineensis]	--	-	-	-	-	--	-	-	-	--	2.109	5.519	11.329	6.156	0.328	0.154	1.648	3.876	1.313	0.305	3.867	11.948	5.745	0	2.369	0	0.289	2.983
MSTRG.16249	blue	2772.382323	uncharacterized protein LOC105049174 [Elaeis guineensis]	--	-	-	-	-	--	-	-	-	--	2.757	5.029	13.946	4.623	0.317	0.107	0.521	2.088	0.582	0.367	2.279	10.066	1.762	0	2.058	0.258	0	1.544
MSTRG.16268	blue	2618.632165	transposon ty3-i gag-pol polyprotein [Quercus suber]	pol	-	-	-	-	--	-	-	-	--	1.481	2.533	3.681	1.563	0.414	0.376	0.54	1.197	0.391	1.391	1.082	4.556	1.827	0.846	1.343	1.47	0.81	0.886
MSTRG.16343	blue	227.6284925	Beta-porphyranase [Actinidia chinensis var. chinensis] [Actinidia chinensis]	--	-	-	-	-	--	-	-	-	--	0	1.033	0.732	0	0	0.462	0.173	4.752	0	0	0	5.229	0	0	0	0	0	1.683
MSTRG.16357	blue	2861.826486	60S ribosomal protein L27a-3 [Cocos nucifera]	rpl27a-3	Genetic Information Processing	Translation	ko03010//Ribosome	K02900	--	GO:0005911//cell-cell junction;GO:0015934//large ribosomal subunit	GO:0005198//structural molecule activity	GO:0010467//gene expression;GO:0090567//reproductive shoot system development	--	0.425	0.515	2.607	1.521	0.113	0	0.137	0.38	0	0.049	0.259	4.068	0.434	0	0.536	0	0	0.159
MSTRG.16399	blue	743.8545863	-	--	-	-	-	-	--	-	-	-	--	0	0	0	0	0	0	0	0.257	0	0	0	4.755	0.336	0	0	0	0	0
MSTRG.16434	blue	139.0347813	-	--	-	-	-	-	--	-	-	-	--	0.833	5.682	0	1.832	1.164	0.589	0.938	1.954	0.982	1.341	1.331	5.32	2.553	0.329	0.698	2.48	1.025	1.45
MSTRG.16449	blue	2982.522515	-	--	-	-	-	-	--	-	-	-	--	0	3.354	5.003	1.765	0	0	0.128	1.157	0	0	0	6.585	1.216	0	0.297	0	0	0
MSTRG.16452	blue	1883.911477	-	--	-	-	-	-	--	-	-	-	--	0.367	1.682	2.164	0	0	0.477	0.263	0	0	0	0.803	4.639	0.429	0	0	0	0	1.078
MSTRG.16453	blue	2531.432292	uncharacterized protein LOC105049174 [Elaeis guineensis]	--	-	-	-	-	--	-	-	-	--	1.595	1.752	3.302	1.957	0	0.078	0.658	0.391	0.466	0.184	0.74	6.993	0.613	0	1.078	0	0.09	0.35
MSTRG.16466	blue	3369.136821	hypothetical protein CRG98_041058, partial [Punica granatum]	--	-	-	-	-	--	-	-	-	--	1.512	3.147	5.922	2.849	0.445	0.091	1.227	1.801	0.338	0.208	1.394	6.167	2.46	0.069	1.254	0.035	0.053	1.19
MSTRG.16467	blue	3532.524781	hypothetical protein CRG98_041058, partial [Punica granatum]	--	-	-	-	-	--	-	-	-	--	2.212	4.983	13.054	4.155	0.086	0.421	0.905	2.916	0.284	0.115	2.963	15.157	4.233	0.078	1.069	0.121	0.232	1.691
MSTRG.16488	blue	3099.492907	LOW QUALITY PROTEIN: guanine nucleotide-binding protein subunit beta [Elaeis guineensis]	--	-	-	-	-	--	-	-	-	--	4.438	5.125	23.042	7.115	0	0.903	2.901	5.939	0.607	0.343	2.345	18.885	6.626	0.219	3.352	0	0	2.451
MSTRG.16489	blue	2308.468077	LOW QUALITY PROTEIN: guanine nucleotide-binding protein subunit beta [Elaeis guineensis]	--	-	-	-	-	--	-	-	-	--	2.087	1.06	6.256	2.967	0.125	0.187	1.333	2.025	0.102	0	1.671	4.655	1.22	0	0.577	0	0.107	0.799
MSTRG.16490	blue	1965.110991	Retrovirus-related Pol polyprotein from transposon TNT 1-94 [Vitis vinifera]	--	-	-	-	-	--	-	-	-	--	0.544	1.931	7.57	3.832	0	0.217	1.648	1.386	0.284	0	0.512	4.382	1.409	0	1.394	0	0	0.376
MSTRG.16491	blue	3128.829213	Retrovirus-related Pol polyprotein from transposon TNT 1-94 [Vitis vinifera]	--	-	-	-	-	--	-	-	-	--	0.457	2.303	4.28	0.857	0	0.108	0.318	0.614	0.549	0	1.194	4.717	1.441	0	0.597	0	0	0.569
MSTRG.16498	blue	2926.16925	trichoplein keratin filament-binding protein-like [Elaeis guineensis]	--	-	-	-	-	--	-	-	-	--	2.554	6.076	10.118	4.786	0.118	0.308	2.237	3.191	0.916	0.341	4.032	10.952	5.936	0	1.547	0.108	0	3.504
MSTRG.16499	blue	2673.50288	trichoplein keratin filament-binding protein-like [Elaeis guineensis]	--	-	-	-	-	--	-	-	-	--	1.471	2.756	6.103	2.844	0.255	0.097	2.036	2.418	0.356	0.11	2.255	13.343	4.659	0.432	1.558	0.821	0.482	1.69
MSTRG.16507	blue	2649.582319	-	--	-	-	-	-	--	-	-	-	--	0.788	3.387	5.008	0.993	0.28	0	2.072	1.504	0	0.692	1.304	8.06	1.503	0.475	0.126	0	0	0.483
MSTRG.1652	blue	3399.87364	-	--	-	-	-	-	--	-	-	-	--	1.495	3.6	8.831	1.675	0	0.13	1.398	1.523	0.239	0	1.656	10.042	3.129	0.106	0.832	0	0	0.932
MSTRG.1653	blue	2250.762243	-	--	-	-	-	-	--	-	-	-	--	1.436	2.492	5.843	1.801	0.191	0.571	1.213	4.227	1.243	0.142	0.288	7.852	3.625	0.271	1.285	0.762	1.074	2.513
MSTRG.1655	blue	2523.205317	-	--	-	-	-	-	--	-	-	-	--	9.761	7.901	12.865	10.11	0.812	2.655	3.819	7.596	0.285	0.734	2.936	24.019	9.593	0.53	3.445	1.13	0.367	2.277
MSTRG.16572	blue	3230.387797	Bromodomain adjacent to zinc finger domain 1A [Gossypium arboreum]	--	Metabolism;Metabolism;Metabolism	Global and overview maps;Global and overview maps;Lipid metabolism	ko01100//Metabolic pathways;ko01110//Biosynthesis of secondary metabolites;ko00100//Steroid biosynthesis	K08246	EC:5.5.1.9	-	-	-	--	0.994	1.284	4.085	1.561	0	0	0.728	1.824	0.183	0.087	1.075	4.586	1.252	0.129	0.399	0	0.045	0.406
MSTRG.16573	blue	3388.115415	Bromodomain adjacent to zinc finger domain 1A [Gossypium arboreum]	--	Metabolism;Metabolism;Metabolism	Global and overview maps;Global and overview maps;Lipid metabolism	ko01100//Metabolic pathways;ko01110//Biosynthesis of secondary metabolites;ko00100//Steroid biosynthesis	K08246	EC:5.5.1.9	-	-	-	--	1.243	3.279	7.564	2.049	0.048	0.119	0.782	2.56	0.204	0.128	1.712	7.809	2.995	0	1.167	0.044	0	1.205
MSTRG.16575	blue	630.0649998	uncharacterized protein LOC105049174 [Elaeis guineensis]	--	-	-	-	-	--	-	-	-	--	1.534	4.552	4.294	0.709	0	0	0.848	0.24	0	0	0.653	2.015	1.175	0	0	0	0	1.61
MSTRG.1659	blue	987.0028681	-	--	-	-	-	-	--	-	-	-	--	0.382	0	0.607	0	0	0	0	0.597	0.3	0	0.203	4.512	0.779	0	0.673	0	0	0.667
MSTRG.16641	blue	1370.287483	-	--	-	-	-	-	--	-	-	-	--	1.783	2.821	5.923	0.455	1.593	0.518	1.526	0.767	2.463	1.179	0.417	9.165	2.091	0.804	0.853	2.299	2.73	1.716
MSTRG.16642	blue	2309.40823	-	--	-	-	-	-	--	-	-	-	--	2.27	1.885	3.009	2.155	0	0.535	1.065	0.402	0	0	1.354	5.29	1.395	0	0.334	0	0.084	1.324
MSTRG.16665	blue	1022.962253	Integrase [Actinidia chinensis var. chinensis] [Actinidia chinensis]	TY3B-G	-	-	-	-	--	-	-	-	--	1.434	2.544	4.358	0.741	0.702	0.7	1.077	2.65	1	1.684	1.676	2.776	1.974	1.292	1.215	1.196	0.638	1.454
MSTRG.16699	blue	3468.8257	rve domain-containing protein/RVT_3 domain-containing protein [Cephalotus follicularis]	pol	-	-	-	-	--	-	-	-	--	1.874	2.784	10.377	3.528	0.047	0.074	0.995	2.448	0.275	0.121	1.65	10.95	3.428	0.039	2.062	0	0	1.179
MSTRG.16702	blue	3173.936836	secreted RxLR effector protein 161-like [Pistacia vera]	--	-	-	-	-	--	-	-	-	--	2.073	5.531	8.114	4.216	0.392	0.447	1.241	2.28	1.041	0.904	1.918	9.359	4.275	0.556	2.169	0.478	0.865	2.736
MSTRG.16703	blue	3274.112321	secreted RxLR effector protein 161-like [Pistacia vera]	--	-	-	-	-	--	-	-	-	--	4.283	6.485	10.443	5.349	1.073	1.01	2.53	4.607	0.687	1.02	4.917	14.859	5.13	1.636	3.115	1.331	1.078	2.847
MSTRG.16762	blue	396.0346912	-	--	-	-	-	-	--	-	-	-	--	0.658	4.523	1.047	0	0	0.233	0.988	1.981	0.375	0	1.244	4.371	1.331	0	1.716	0	0	2.003
MSTRG.16763	blue	1987.617614	-	--	-	-	-	-	--	-	-	-	--	0.452	1.03	4.391	0.515	0	0	0.339	0	0	0.364	0.568	2.374	1.329	0	0	0	0	0.395
MSTRG.16812	blue	2651.254943	OSIGBa0153E02-OSIGBa0093I20.3 [Oryza sativa]	RE1	-	-	-	-	EC:3.4.22.-	-	GO:0016772//transferase activity, transferring phosphorus-containing groups	GO:0044237//cellular metabolic process	--	0.962	1.455	10.853	2.106	0.668	0.042	1.991	0.906	0.482	0.433	0.935	9.013	2.031	0.103	1.386	0.102	0.196	1.21
MSTRG.16815	blue	692.2400634	AGC (cAMP-dependent, cGMP-dependent and protein kinase C) kinase family protein [Actinidia rufa]	--	-	-	-	-	--	-	-	-	--	2.319	3.128	5.23	1.585	1.335	1.252	1.076	1.088	1.027	1.73	1.526	2.05	1.421	0.899	1.934	1.004	0.968	1.069
MSTRG.16888	blue	2129.103691	transcription initiation factor TFIID subunit 4-like [Panicum virgatum]	--	Genetic Information Processing	Folding, sorting and degradation	ko04141//Protein processing in endoplasmic reticulum	K14011	--	-	-	-	--	0.193	0.205	4.298	0.66	0	0	0.145	0.604	0	0	0.206	2.536	0.69	0	0.085	0	0	0.084
MSTRG.1692	blue	2213.980004	uncharacterized protein LOC105049174 [Elaeis guineensis]	--	-	-	-	-	--	-	-	-	--	1.481	2.344	3.203	1.584	1.022	0.402	0.414	0.663	0.448	0.466	1.195	6.636	0.451	0	0.574	0.233	0.461	0
MSTRG.1693	blue	2844.80409	-	--	-	-	-	-	--	-	-	-	--	1.325	1.159	7.355	3.392	0	0.186	1.895	2.301	0	0	0.575	11.244	3.88	0	2.557	0	0.194	1.739
MSTRG.16930	blue	2145.656316	-	--	-	-	-	-	--	-	-	-	--	0.978	3.61	4.183	5.297	0	0.775	1.094	1.938	0.517	0.177	1.287	8.819	4.277	0	0.894	0	0	0.589
MSTRG.1694	blue	2527.412059	RVT_1 domain-containing protein, partial [Cephalotus follicularis]	TY3B-G	-	-	-	-	--	-	-	-	--	2.239	4.69	7.378	3.165	0.406	0.761	0.934	1.703	0.583	0.641	1.904	6.552	0.799	0.079	0.634	0.185	0	0.381
MSTRG.16945	blue	3421.705472	-	--	-	-	-	-	--	-	-	-	--	1.38	5.697	13.178	4.754	0.275	1.51	1.917	2.811	0.576	1.557	2.271	15.074	5.408	0.365	2.157	0.734	0.428	1.569
MSTRG.16946	blue	3207.842276	-	--	-	-	-	-	--	-	-	-	--	2.155	5.986	16.572	6.598	0.16	1.257	1.986	4.206	0.143	0	4.128	26.296	4.061	0	3.366	0	0	1.954
MSTRG.16947	blue	3402.834889	60S ribosomal protein L27a-3 [Cocos nucifera]	--	Genetic Information Processing	Translation	ko03010//Ribosome	K02900	--	-	-	-	--	4.451	12.966	20.832	10.461	1.228	1.263	3.234	7.252	0.75	1.317	6.547	29.387	11.447	1.047	4.415	1.061	0.66	4.249
MSTRG.16948	blue	3497.400971	60S ribosomal protein L27a-3 [Cocos nucifera]	--	Genetic Information Processing	Translation	ko03010//Ribosome	K02900	--	-	-	-	--	6.208	13.888	24.397	10.735	0.522	1.654	4.384	9.225	1.525	1.677	4.918	32.62	12.322	0.52	5.239	0.871	1.079	5.036
MSTRG.16952	blue	3339.082351	extensin-like [Helianthus annuus]	--	-	-	-	-	--	-	-	-	--	3.809	18.646	34.295	17.253	0	1.38	2.949	5.24	0.901	0	6.394	46.788	17.806	0	3.841	0	0.302	5.128
MSTRG.16953	blue	2809.908034	extensin-like [Helianthus annuus]	--	-	-	-	-	--	-	-	-	--	1.903	11.512	24.351	8.835	0.555	1.634	3.167	3.834	1.041	0.495	5.119	18.338	6.613	0.294	4.051	0	0	2.905
MSTRG.16971	blue	2475.682609	vegetative cell wall protein gp1-like [Elaeis guineensis]	--	-	-	-	-	--	-	-	-	--	0.645	1.813	2.589	0.874	0.164	0.083	0.647	0.868	0.37	0.284	1.437	4.209	2.494	0	0.522	0	0	0.469
MSTRG.17031	blue	2403.544646	cycloeucalenol cycloisomerase-like [Elaeis guineensis]	--	Metabolism;Metabolism;Metabolism	Global and overview maps;Global and overview maps;Lipid metabolism	ko01100//Metabolic pathways;ko01110//Biosynthesis of secondary metabolites;ko00100//Steroid biosynthesis	K08246	EC:5.5.1.9	-	-	-	--	0.216	2.121	1.721	1.355	0.05	0.115	0.284	0.804	0.042	0	0.461	4.051	0.774	0	0.382	0	0	0.426
MSTRG.17058	blue	3071.477634	-	--	-	-	-	-	--	-	-	-	--	0.541	0.775	3.915	1.166	0	0.054	0.162	0.676	0.27	0.261	0.345	4.405	1.087	0	0.48	0.368	0.355	0.9
MSTRG.1707	blue	2315.173294	-	--	-	-	-	-	--	-	-	-	--	0.158	0	2.768	0.18	0	0	0.238	0	0	0.255	0.505	4.365	0.97	0	0	0	0	0.415
MSTRG.17072	blue	2992.38335	uncharacterized protein LOC109505297, partial [Elaeis guineensis]	--	-	-	-	-	--	-	-	-	--	0	2.525	3.789	0.958	0	0	0.21	0.438	0	0	0.298	4.787	1.288	0	0.124	0	0	0
MSTRG.1708	blue	759.80021	transposon Ty3-I Gag-Pol polyprotein [Artemisia annua]	TY3B-G	-	-	-	-	--	-	-	-	--	4.664	4.037	6.275	3.011	2.534	2.652	2.539	2.371	2.596	3.519	3.725	4.162	2.68	2.534	2.966	1.984	2.088	2.464
MSTRG.1714	blue	3084.401416	-	--	-	-	-	-	--	-	-	-	--	3.428	3.759	13.325	5.707	0.716	2.422	2.432	4.09	1.706	1.182	3.305	14.787	3.251	1.234	3.538	2.811	0.692	2.463
MSTRG.1715	blue	2591.960715	-	--	-	-	-	-	--	-	-	-	--	2.623	3.028	11.542	4.413	0.45	0.45	1.551	2.666	0.665	0.374	1.548	8.068	1.696	0.382	2.567	0	0.397	0.988
MSTRG.17151	blue	2793.613455	-	--	-	-	-	-	--	-	-	-	--	1.835	3.883	9.779	4.001	0	0	0.58	2.43	0	0	1.889	8.992	0	0	1.319	0	0	0.588
MSTRG.17152	blue	2847.470753	-	--	-	-	-	-	--	-	-	-	--	0.413	3.377	6.933	3.174	0	0.584	1.19	0.93	0.324	0	0	7.175	4.014	0	0.652	0	0	0.606
MSTRG.17163	blue	3198.281826	cycloeucalenol cycloisomerase-like [Elaeis guineensis]	--	Metabolism;Metabolism;Metabolism	Global and overview maps;Global and overview maps;Lipid metabolism	ko01100//Metabolic pathways;ko01110//Biosynthesis of secondary metabolites;ko00100//Steroid biosynthesis	K08246	EC:5.5.1.9	-	-	-	--	0.737	2	3.519	1.08	0	0.149	0.87	0.494	0	0	0.896	4.153	0.968	0	0.353	0	0.086	0.094
MSTRG.17175	blue	794.4698492	proline-rich receptor-like protein kinase PERK9 [Elaeis guineensis]	--	-	-	-	-	--	-	-	-	--	3.228	3.328	4.718	2.087	2.559	2.56	1.769	1.876	1.713	1.369	1.254	4.183	1.158	0.724	1.116	0.223	0.358	0.267
MSTRG.17185	blue	2968.13932	rve domain-containing protein/RVT_3 domain-containing protein, partial [Cephalotus follicularis]	--	-	-	-	-	--	-	-	-	--	2.178	3.363	9.903	3.618	0.875	1.161	1.234	1.724	0.693	0.692	1.729	7.674	2.632	0.646	2.021	0.201	0.912	1.183
MSTRG.17186	blue	3436.269597	rve domain-containing protein/RVT_3 domain-containing protein, partial [Cephalotus follicularis]	--	-	-	-	-	--	-	-	-	--	1.158	2.912	7.117	2.642	0.236	0.12	0.989	1.608	0.469	0.174	0.946	7.341	1.947	0.334	0.798	0.359	0.326	0.654
MSTRG.17187	blue	1492.022471	-	--	-	-	-	-	--	-	-	-	--	0.54	0.75	5.18	0.308	0	0	1.041	1.352	0	0.489	0.304	2.66	1.432	0	0.992	0	0	1.226
MSTRG.17204	blue	3103.931157	secreted RxLR effector protein 161-like [Phoenix dactylifera]	GIP	-	-	-	-	--	-	-	-	--	2.028	1.872	5.829	2.807	0.705	0.658	0.783	1.795	1.463	0.428	0.884	6.744	2.403	0.552	0.775	0.283	1.095	0.977
MSTRG.17213	blue	43.37589641	-	--	-	-	-	-	--	-	-	-	--	9.674	4.598	8.546	5.758	7.845	4.998	3.739	4.165	4.861	7.339	7.519	9.284	4.928	4.807	7.121	7.835	4.087	8.031
MSTRG.17214	blue	3542.325394	-	--	-	-	-	-	--	-	-	-	--	19.841	34.467	98.578	40.647	6.124	4.425	17.727	28.084	6.979	6.091	18.852	113.617	37.126	2.578	20.681	3.047	3.174	12.406
MSTRG.17215	blue	3559.099242	-	--	-	-	-	-	--	-	-	-	--	16.289	23.597	61.171	22.037	2.391	3.947	11.034	16.935	4.482	3.554	11.677	70.793	26.585	3.299	12.554	2.299	2.022	7.759
MSTRG.17220	blue	2896.046914	Beta-porphyranase [Actinidia chinensis var. chinensis] [Actinidia chinensis]	--	-	-	-	-	--	-	-	-	--	4.717	6.639	8.305	3.916	1.763	2.024	1.735	2.914	1.283	1.557	2.134	10.643	4.126	1.035	1.649	1.09	0.848	2.511
MSTRG.17226	blue	2116.347661	-	--	-	-	-	-	--	-	-	-	--	4.01	9.461	12.298	6.853	2.668	2.228	4.304	7.793	1.35	1.383	3.813	13.027	10.221	0.679	3.682	0.731	0.94	2.004
MSTRG.17227	blue	3597.316542	stress response protein NST1-like [Elaeis guineensis]	--	-	-	-	-	--	-	-	-	--	29.247	58.411	126.251	56.735	8.622	9.751	24.678	36.591	10.606	8.586	31.546	153.054	54.241	7.728	28.75	6.274	6.481	25.846
MSTRG.17228	blue	3414.707718	stress response protein NST1-like [Elaeis guineensis]	--	-	-	-	-	--	-	-	-	--	22.62	48.42	83.11	39.423	2.683	7.068	16.973	35.06	4.836	5.318	22.785	118.72	47.427	2.342	20.611	4.997	5.729	21.339
MSTRG.17296	blue	3379.722476	rve domain-containing protein/RVT_3 domain-containing protein [Cephalotus follicularis]	rnhA	-	-	-	-	--	-	-	-	--	0.982	1.385	3.225	1.637	0.044	0.108	0.284	0.438	0.037	0.076	0.43	4.634	1.511	0.037	0.523	0	0	0.351
MSTRG.17297	blue	2812.615217	rve domain-containing protein/RVT_3 domain-containing protein [Cephalotus follicularis]	rnhA	-	-	-	-	--	-	-	-	--	1.199	2.298	3.126	1.697	0.2	0.678	0.755	1.749	0.502	0.403	0.725	5.759	2.578	0.684	0.549	0.428	0.419	0.895
MSTRG.17314	blue	883.3242911	rve domain-containing protein [Cephalotus follicularis]	--	-	-	-	-	--	-	-	-	--	2.458	10.239	3.101	1.781	0	0.555	2.189	1.818	0.201	0	3.19	12.271	6.733	0	2.196	0	0.563	3.685
MSTRG.17315	blue	2962.54429	rve domain-containing protein [Cephalotus follicularis]	--	-	-	-	-	--	-	-	-	--	4.841	6.333	11.924	9.812	0.402	0.787	2.773	5.936	1.382	1.043	2.921	20.722	7.34	0.829	2.342	0.588	0.36	3.506
MSTRG.17317	blue	2151.995674	stress response protein NST1-like [Elaeis guineensis]	--	-	-	-	-	--	-	-	-	--	0.735	3.605	3.088	2.418	0	0	0.662	1.244	0.277	0.142	1.502	8.572	2.457	0	2.581	0	0	1.372
MSTRG.17319	blue	2650.980537	Bromodomain adjacent to zinc finger domain 1A [Gossypium arboreum]	--	-	-	-	-	--	-	-	-	--	0.481	1.748	3.313	1.14	0.113	0.503	0.468	1.75	0.093	0.477	0.673	6.112	2.887	0	0.628	0.101	0	1.05
MSTRG.17320	blue	2187.265764	-	--	-	-	-	-	--	-	-	-	--	0.903	2.806	4.397	3.509	0.297	0.751	0.797	1.726	0.334	0.256	3.393	5.769	2.495	0	0.958	0.271	0	1.393
MSTRG.17328	blue	3455.334995	intracellular protein transport protein USO1-like [Elaeis guineensis]	--	Genetic Information Processing;Genetic Information Processing	Folding, sorting and degradation;Replication and repair	ko04141//Protein processing in endoplasmic reticulum;ko03420//Nucleotide excision repair	K10839	--	-	-	-	--	0.741	1.631	3.804	1.735	0.172	0.164	0.935	1.147	0.513	0.096	0.739	4.814	1.334	0.064	0.749	0.159	0.15	0.941
MSTRG.17329	blue	3396.664371	intracellular protein transport protein USO1-like [Elaeis guineensis]	--	Genetic Information Processing;Genetic Information Processing	Folding, sorting and degradation;Replication and repair	ko04141//Protein processing in endoplasmic reticulum;ko03420//Nucleotide excision repair	K10839	--	-	-	-	--	0.775	1.452	4.483	1.618	0.157	0.239	0.733	1.347	0.105	0.163	0.564	6.042	1.308	0.133	0.499	0	0.028	0.761
MSTRG.17336	blue	2212.463379	Transposon Tf2-2 polyprotein [Vitis vinifera]	--	-	-	-	-	--	-	-	-	--	1.99	2.11	4.749	1.134	0.695	0.704	0.934	0.971	0.391	0.2	1.325	4.576	2.806	0.423	2.634	0.605	0.408	1.088
MSTRG.17361	blue	2673.054255	-	--	-	-	-	-	--	-	-	-	--	2.875	9.087	12.66	8.133	0.119	0.172	2.734	5.216	0.128	0	3.95	32.117	8.895	0.101	3.53	0.597	0	4.489
MSTRG.17376	blue	2719.662109	Retrovirus-related Pol polyprotein from transposon TNT 1-94 [Vitis vinifera]	RE1	-	-	-	-	--	-	-	-	--	5.175	7.672	16.407	13.095	1.226	1.396	2.962	9.232	0.776	1.589	7.133	29.764	10.475	0	7.838	1.959	0.537	2.008
MSTRG.1738	blue	2680.788773	-	--	-	-	-	-	--	-	-	-	--	1.512	1.255	13.2	1.943	0.115	0.342	0.736	0.737	0.491	0.098	1.553	11.096	2.403	0	0.539	0.329	0.104	0.858
MSTRG.17428	blue	1483.304498	-	--	-	-	-	-	--	-	-	-	--	0.649	2.372	2.063	1.847	0.302	0	0.244	1.522	0	0	3.108	5.697	2.319	0	0.572	0	0.362	0.284
MSTRG.17454	blue	1683.330407	Retrovirus-related Pol polyprotein from transposon RE1 [Vitis vinifera]	--	-	-	-	-	--	-	-	-	--	2.536	1.722	7.207	6.65	2.718	0.459	3.132	1.268	2.039	0.783	1.426	11.084	6.625	0.769	3.331	0.828	0.532	1.256
MSTRG.17464	blue	3361.060253	stress response protein NST1-like [Elaeis guineensis]	--	-	-	-	-	--	-	-	-	--	0.561	1.655	4.231	1.263	0	0.155	0.539	0.839	0.059	0.04	0.964	4.057	1.566	0	0.86	0	0.02	0.37
MSTRG.17465	blue	2609.220849	stress response protein NST1-like [Elaeis guineensis]	--	-	-	-	-	--	-	-	-	--	0.76	2.919	2.663	2.105	0	0.141	0.666	1.018	0.382	0.097	1.226	5.568	1.838	0	0.459	0.073	0	0.418
MSTRG.17523	blue	3086.491465	-	--	-	-	-	-	--	-	-	-	--	1.524	1.634	3.757	2.321	0	0.284	0.814	1.083	0.407	0.328	1.067	4.456	2.373	0.387	0.806	0.116	0	0.961
MSTRG.1753	blue	3011.765948	-	--	-	-	-	-	--	-	-	-	--	4.658	8.98	14.759	2.656	0	0.764	1.403	3.348	0	0	3.716	21.834	9.421	0	3.93	0	0	3.303
MSTRG.1757	blue	2469.454869	-	--	-	-	-	-	--	-	-	-	--	1.291	3.239	7.865	3.573	0	0.118	0.288	1.076	0.131	0	0.178	5.106	1.772	0	0.515	0	0	0.375
MSTRG.17585	blue	3444.490589	uncharacterized protein LOC105049174 [Elaeis guineensis]	--	-	-	-	-	--	-	-	-	--	1.48	4.275	9.47	2.648	0.197	0	1.158	2.519	0.673	0	1.406	11.054	3.95	0	2.39	0	0	1.56
MSTRG.17587	blue	3281.578547	OSJNBa0067G20.13 [Oryza sativa Japonica Group]	--	-	-	-	-	--	-	-	-	--	2.383	2.545	5.403	2.688	0.26	0.141	0.901	1.498	0.67	0.085	0.972	8.554	2.769	0.148	1.206	0	0.08	1.093
MSTRG.17589	blue	3485.36077	extensin-like [Helianthus annuus]	--	-	-	-	-	--	-	-	-	--	2.034	3.237	10.485	4.364	0.189	0.19	0.96	3.152	0.468	0.071	2.016	11.204	3.656	0.053	1.541	0	0	1.319
MSTRG.17590	blue	3547.120321	extensin-like [Helianthus annuus]	--	-	-	-	-	--	-	-	-	--	3.177	6.302	15.648	5.082	0.465	0.585	1.925	4.57	0.863	0.157	2.27	19.986	5.539	0.111	1.971	0.146	0.187	2.059
MSTRG.17610	blue	1420.17488	Beta-porphyranase [Actinidia chinensis var. chinensis] [Actinidia chinensis]	--	-	-	-	-	--	-	-	-	--	1.078	2.584	5.406	2.438	0.98	0.265	0.938	2.148	0.229	0.302	5.243	6.618	4.84	0.066	0.882	0.177	0.171	0.762
MSTRG.17611	blue	3361.493174	Beta-porphyranase [Actinidia chinensis var. chinensis] [Actinidia chinensis]	--	-	-	-	-	--	-	-	-	--	1.533	2.822	5.208	2.49	0.078	0.332	1.166	1.743	0.397	0.237	1.659	6.317	2.002	0.266	1.549	0.036	0.138	1.636
MSTRG.17669	blue	2662.26643	rve domain-containing protein [Cephalotus follicularis]	--	-	-	-	-	--	-	-	-	--	3.872	4.825	8.713	5.154	1.919	1.617	2.421	5.419	1.345	1.803	2.76	17.973	6.894	1.772	3.09	2.53	1.328	3.133
MSTRG.1769	blue	3379.595927	hypothetical protein COCNU_10G003730 [Cocos nucifera]	--	-	-	-	-	--	-	-	-	--	3.351	5.426	18.722	5.9	0.539	0.933	3.162	4.625	0.76	0.465	3.763	19.281	8.31	0.488	1.931	0.207	0	2.745
MSTRG.1770	blue	1480.518297	hypothetical protein COCNU_10G003730 [Cocos nucifera]	--	-	-	-	-	--	-	-	-	--	0.785	2.293	1.515	1.638	0	0	1.08	2.395	0	0.089	1.096	4.716	1.13	0	0.782	0	0	1.264
MSTRG.17717	blue	3390.027133	Transposon Tf2-2 polyprotein [Vitis vinifera]	TY3B-I	-	-	-	-	--	-	-	-	--	5.838	8.947	29.895	10.031	1.992	1.33	4.415	6.572	2.641	2.752	5.605	29.682	9.752	1.779	6.182	1.326	1.824	3.409
MSTRG.1773	blue	3198.694812	-	--	-	-	-	-	--	-	-	-	--	8.087	22.828	31.866	12.533	0.104	0.92	3.919	12.015	0	0.357	5.737	41.569	10.3	0.605	5.213	0.217	0	1.261
MSTRG.17748	blue	2686.772881	-	--	-	-	-	-	--	-	-	-	--	0	1.183	2.368	0.848	0	0.263	0	0.582	0	0.3	0.528	4.564	0.507	0	0.547	0.106	0	0.108
MSTRG.17766	blue	3454.577718	-	--	-	-	-	-	--	-	-	-	--	10.019	13.864	31.651	13.348	5.226	2.821	9.538	11.184	2.579	3.01	7.53	37.69	15.323	3.88	9.506	3.859	3.163	7.101
MSTRG.17767	blue	3062.506021	-	--	-	-	-	-	--	-	-	-	--	5.243	10.401	17.513	10.83	1.168	0.88	2.795	8.135	1.839	0.808	3.659	30.159	13.055	0.198	5.152	0.629	1.029	1.919
MSTRG.17847	blue	2641.529023	-	--	-	-	-	-	--	-	-	-	--	0.484	2.348	4.567	2.059	0.245	0	0	1.005	0.249	0.18	0	3.685	1.406	0	0.612	0.19	0	1.005
MSTRG.17852	blue	2756.290479	uncharacterized protein LOC109505143 [Elaeis guineensis]	--	-	-	-	-	--	-	-	-	--	1.034	0.557	2.727	0.834	0	0.323	0.254	0.777	0.109	0.119	0.276	4.834	0.829	0.052	0.57	0.059	0.104	0.334
MSTRG.1787	blue	3483.010783	rve domain-containing protein/RVT_3 domain-containing protein [Cephalotus follicularis]	pol	-	-	-	-	--	-	-	-	--	1.389	2.516	6.477	2.982	0.305	0.508	1.035	2.27	0.438	0.351	1.499	8.84	3.084	0.2	1.071	0.351	0.307	0.835
MSTRG.17871	blue	2751.777688	-	--	-	-	-	-	--	-	-	-	--	0.544	2.046	3.325	1.521	0	0.182	0.199	1.786	0.211	0	1.096	6.581	1.822	0.102	1.362	0.176	0	1.5
MSTRG.17872	blue	1511.681953	-	--	-	-	-	-	--	-	-	-	--	0.808	1.914	5.572	0.651	0.502	0.572	2.655	2.215	0.743	0.995	1.524	5.328	2.604	0.451	0.388	1.9	1.876	0.928
MSTRG.17873	blue	3396.813986	Transposon Tf2-12 polyprotein [Vitis vinifera]	Tf2-12	-	-	-	-	--	-	-	-	--	2.97	4.448	16.372	7.503	0.267	0.783	2.477	4.699	1.4	1.271	4.143	18.42	6.346	0.446	2.228	0.568	0.515	2.112
MSTRG.17874	blue	2305.662588	Transposon Tf2-12 polyprotein [Vitis vinifera]	Tf2-12	-	-	-	-	--	-	-	-	--	3.21	4.42	16.472	9.165	2.936	4.405	5.99	9.51	5.203	6.503	8.49	24.018	9.28	4.122	7.241	4.405	3.911	5.101
MSTRG.1788	blue	3454.298789	rve domain-containing protein/RVT_3 domain-containing protein [Cephalotus follicularis]	pol	-	-	-	-	--	-	-	-	--	1.198	2.679	7.197	3.515	0.129	0.358	1.32	1.881	0.163	0.171	1.247	10.084	3.016	0.019	1.566	0.136	0.074	0.87
MSTRG.17884	blue	1548.82979	protein VASP homolog [Triticum aestivum]	--	-	-	-	-	--	-	-	-	--	2.879	3.202	10.071	5.205	2.484	2.425	5.036	5.308	2.488	4.083	3.695	7.938	4.451	3.709	4.957	3.348	2.489	2.888
MSTRG.17885	blue	3326.246698	protein VASP homolog [Triticum aestivum]	--	-	-	-	-	--	-	-	-	--	0.998	1.412	3.194	1.138	0.227	0.172	0.364	0.915	0.43	0.389	0.453	4.31	1.814	0.096	0.846	0.103	0.05	0.751
MSTRG.17911	blue	2970.064338	Ankyrin repeat family protein [Prunus dulcis]	--	-	-	-	-	--	-	-	-	--	1.999	2.489	12.996	4.191	0.334	0.355	0.609	1.617	1.061	0.577	2.187	10.503	3.482	0.138	1.926	0.328	0.235	1.428
MSTRG.17912	blue	2525.48742	Transposase, Ptta/En/Spm, plant [Corchorus capsularis]	--	-	-	-	-	--	-	-	-	--	7.002	6.247	23.132	8.93	4.087	3.184	4.439	4.703	2.969	4.363	5.498	17.321	6.737	4.267	6.601	4.284	3.064	5.988
MSTRG.17918	blue	2770.828363	-	--	-	-	-	-	--	-	-	-	--	1.419	0.407	3.974	0.985	0.358	0.136	0.433	0.827	0.076	0.155	0.307	4.545	0.832	0	0.509	0.327	0.158	0.336
MSTRG.17920	blue	3142.535366	-	--	-	-	-	-	--	-	-	-	--	1.328	3.505	5.975	3.4	0	0.063	0.342	1.413	0.209	0.143	0.639	7.374	3.491	0	0.783	0	0.238	1.614
MSTRG.1795	blue	3337.898918	-	--	-	-	-	-	--	-	-	-	--	7.629	25.032	42.309	17.962	4.499	1.476	6.28	16.592	2.767	3.728	9.106	53.624	23.707	1.342	9.442	1.704	2.253	5.401
MSTRG.17954	blue	3515.599783	60S ribosomal protein L27a-3 [Cocos nucifera]	--	Genetic Information Processing	Translation	ko03010//Ribosome	K02900	--	GO:0005622//intracellular anatomical structure	-	-	--	2.591	5.269	11.047	4.576	0.25	0.34	2.572	3.24	0.508	0.661	1.749	12.908	4.12	0.234	2.611	0.128	0.632	1.584
MSTRG.17955	blue	3148.762699	60S ribosomal protein L27a-3 [Cocos nucifera]	--	Genetic Information Processing	Translation	ko03010//Ribosome	K02900	--	-	-	GO:0010467//gene expression	--	3.247	5.057	8.974	5.199	0.49	0.646	2.726	3.024	1.258	0.59	2.912	12.871	6.307	0.103	1.934	0.656	0.543	0.859
MSTRG.17956	blue	3079.835197	-	--	-	-	-	-	--	-	-	-	--	5.312	7.592	13.752	7.088	0.96	1.009	4.611	7.546	2.589	1.723	3.668	19.959	9.905	0.814	3.265	1.511	1.182	4.65
MSTRG.1796	blue	2881.024965	-	--	-	-	-	-	--	-	-	-	--	3.921	18.093	30.562	25.803	0	0.35	7.173	11.176	2.291	0.731	5.847	58.265	18.671	0	9.005	0	0	6.421
MSTRG.17973	blue	3018.964834	Ribonuclease H, partial [Parasponia andersonii]	--	-	-	-	-	--	-	-	-	--	2.29	1.997	5.134	3.002	0	0.117	0.865	1.578	0.945	0.242	1.417	7.722	1.795	0.238	2.065	0	0	1.228
MSTRG.17983	blue	2949.028888	Retrovirus-related Pol polyprotein from transposon 17.6 [Vitis vinifera]	--	-	-	-	-	--	-	-	-	--	1.583	1.823	7.697	2.399	0.098	0.447	0.577	0.776	0.577	0.348	1.293	6.659	1.13	0.497	0.845	0.268	0.174	0.77
MSTRG.18004	blue	3307.440376	uncharacterized protein LOC105049174 [Elaeis guineensis]	--	-	-	-	-	--	-	-	-	--	0.751	4.146	10.398	4.048	0	0	0.769	3.92	0.582	0.247	2.277	13.091	5.155	0	0.827	0	0	2.209
MSTRG.18005	blue	3217.57729	uncharacterized protein LOC105049174 [Elaeis guineensis]	--	-	-	-	-	--	-	-	-	--	3.984	10.735	28.121	11.019	1.309	0.483	5.015	4.248	0.562	1.653	5.212	25.565	6.54	0	2.784	0.304	1.17	3.001
MSTRG.18006	blue	3475.047007	cycloeucalenol cycloisomerase-like [Elaeis guineensis]	--	Metabolism;Metabolism;Metabolism	Global and overview maps;Global and overview maps;Lipid metabolism	ko01100//Metabolic pathways;ko01110//Biosynthesis of secondary metabolites;ko00100//Steroid biosynthesis	K08246	EC:5.5.1.9	-	-	-	--	0.989	2.556	6.311	2.468	0.044	0.133	1.274	1.605	0.222	0.265	1.353	6.922	1.8	0.223	1.204	0.4	0.116	0.957
MSTRG.18009	blue	3261.22861	stress response protein NST1-like [Elaeis guineensis]	--	-	-	-	-	--	-	-	-	--	0.595	1.459	4.158	2.131	0.116	0.263	0.442	1.149	0.195	0	0.687	4.243	1.912	0.072	0.95	0.035	0.034	0.686
MSTRG.18010	blue	3222.596281	stress response protein NST1-like [Elaeis guineensis]	--	-	-	-	-	--	-	-	-	--	0.835	1.924	3.632	1.704	0.798	0.253	0.959	0.909	0.469	0.079	0.6	4.771	2.12	0.22	0.893	0.316	0.101	0.519
MSTRG.18014	blue	3064.117121	UBN2_3 domain-containing protein [Cephalotus follicularis]	RE1	-	-	-	-	--	-	-	-	--	1.395	4.192	7.359	2.734	0.454	0.88	0.82	2.43	1.092	1.156	1.448	7.189	3.216	0.556	1.272	1.651	0.59	1.787
MSTRG.18023	blue	1424.259138	-	--	-	-	-	-	--	-	-	-	--	0.337	2.204	5.319	2.303	0	0.238	0.759	0.79	0.662	0.542	0.718	2.214	1.549	0.133	0.595	0	0.504	0.295
MSTRG.18043	blue	2858.793657	vegetative cell wall protein gp1-like [Elaeis guineensis]	--	-	-	-	-	--	-	-	-	--	2.302	3.386	6.078	2.423	1.805	1.48	2.521	2.337	1.143	1.493	2.321	6.784	4.526	1.344	1.561	1.372	1.551	1.984
MSTRG.18044	blue	3397.536101	stress response protein NST1-like [Elaeis guineensis]	--	-	-	-	-	--	-	-	-	--	1.143	2.501	4.284	1.692	0.147	0.111	0.422	0.877	0.155	0.095	0.959	4.687	1.84	0	0.695	0	0	0.744
MSTRG.18110	blue	2586.991103	-	--	-	-	-	-	--	-	-	-	--	17.706	14.6	64.637	25.584	6.067	4.936	10.949	14.957	6.564	9.671	13.762	45.258	17.623	5.893	10.311	6.087	6.81	8.981
MSTRG.18111	blue	2822.37778	-	--	-	-	-	-	--	-	-	-	--	15.462	16.898	99.665	29.884	2.437	2.553	8.539	14.052	3.999	2.842	12.776	73.535	19.874	0.996	9.612	1.348	1.282	7.779
MSTRG.18139	blue	3249.467336	-	--	-	-	-	-	--	-	-	-	--	2.198	4.792	11.045	5.552	0.129	0.493	1.521	4.241	0.763	0	1.444	10.982	4.219	0	1.767	0.259	0.395	1.975
MSTRG.18143	blue	1742.884347	RVT_1 domain-containing protein, partial [Cephalotus follicularis]	TY3B-G	-	-	-	-	--	-	-	-	--	5.156	11.108	24.561	16.934	6.71	6.017	7.613	13.327	7.697	14.909	13.271	31.662	16.103	12.711	10.565	9.474	10.55	12.495
MSTRG.18144	blue	3532.883329	RVT_1 domain-containing protein, partial [Cephalotus follicularis]	TY3B-G	-	-	-	-	--	-	-	-	--	6.161	11.563	28.365	10.507	1.421	1.285	4.718	8.023	1.716	2.046	6.922	31.962	12.477	0.789	7.37	1.27	1.23	5.687
MSTRG.18151	blue	2692.837591	-	--	-	-	-	-	--	-	-	-	--	1.659	3.974	6.119	3.662	0	0.592	1.848	2.29	0.707	0.499	1.984	8.268	4.467	0.265	1.697	0.285	0	3.499
MSTRG.18176	blue	2518.298133	-	--	-	-	-	-	--	-	-	-	--	1.361	2.32	6.471	1.416	0.651	0.548	0.643	1.464	0	0.498	0	4.654	1.664	0.738	0.399	0	0.307	0.523
MSTRG.18197	blue	3008.822676	uncharacterized protein LOC105049174 [Elaeis guineensis]	--	-	-	-	-	--	-	-	-	--	1.906	1.161	5.303	2.524	0.479	0.131	0.636	1.868	0.424	0.14	1.547	5.601	2.093	0.342	0.982	0	0	1.436
MSTRG.18198	blue	2728.893015	uncharacterized protein LOC105049174 [Elaeis guineensis]	--	-	-	-	-	--	-	-	-	--	1.132	1.328	5.726	3.091	0.121	0.154	0.784	0.932	0	0	0.788	4.55	2.342	0	0.562	0	0.134	0.569
MSTRG.18210	blue	2604.458226	-	--	-	-	-	-	--	-	-	-	--	1.908	2.128	6.826	2.789	1.087	0.595	2.069	2.172	1.565	1.121	2.372	5.327	2.779	1.055	1.867	1.753	1.153	2.001
MSTRG.18259	blue	106.6931021	uncharacterized WD repeat-containing protein C2A9.03 isoform X1 [Elaeis guineensis]	SPBC2A9.03	-	-	-	-	--	-	-	-	--	9.866	8.088	8.276	10.496	12.045	11.851	11.27	10.917	12.078	10.252	9.566	8.585	8.236	8.857	8.704	9.474	9.815	8.426
MSTRG.18310	blue	2225.535487	RNA-binding protein [Actinidia rufa]	--	-	-	-	-	--	-	-	-	--	29.438	24.939	56.211	34.493	16.968	17.346	27.151	21.02	19.16	23.775	23.989	45.012	26.523	20.293	22.156	20.345	19.861	20.538
MSTRG.18372	blue	2116.881494	-	--	-	-	-	-	--	-	-	-	--	0.529	1.144	2.524	0.404	0	0.474	0.265	1.852	0.281	0	0	4.414	2.136	0	0	0	0	0.678
MSTRG.18394	blue	3288.731013	-	--	-	-	-	-	--	-	-	-	--	5.856	6.979	15.29	7.204	0.734	1.328	3.632	5.993	1.386	0.594	5.767	22.365	9.452	0.801	3.755	0.77	0.424	2.693
MSTRG.18395	blue	3210.285159	-	--	-	-	-	-	--	-	-	-	--	5.844	12.68	19.608	11.661	0.928	3.07	4.964	3.727	2.089	1.757	4.695	26.708	11.422	0.158	4.188	1.407	2.456	4.401
MSTRG.18404	blue	724.6646646	type 6 nonspecific lipid transfer protein LTP602 [Elaeis guineensis]	--	-	-	-	-	--	-	-	-	--	5.16	3.828	8.344	1.763	2.963	1.52	1.808	3.699	1.824	3.045	2.93	4.746	1.493	1.291	1.821	1.756	2.045	2.03
MSTRG.18509	blue	1200.284702	LOW QUALITY PROTEIN: exocyst complex component EXO70B1-like [Elaeis guineensis]	EXO70B1	-	-	-	-	--	-	-	-	--	0.786	1.25	4.69	0.784	0.183	0.278	0.369	0.231	0.154	0.237	0.628	1.55	0.602	0.388	0.867	0	0	0.172
MSTRG.18532	blue	3112.488619	Retrovirus-related Pol polyprotein from transposon TNT 1-94 [Vitis vinifera]	GIP	-	-	-	-	--	-	-	-	--	1.162	3.73	7.911	2.107	0	1.378	1.078	2.484	0.651	0.729	1.276	9.001	4.424	0	1.33	0	0	2.11
MSTRG.18565	blue	3095.548657	uncharacterized protein LOC105049174 [Elaeis guineensis]	--	-	-	-	-	--	-	-	-	--	0.587	5.333	10.133	4.304	0.544	0	0.585	1.028	1.629	0.931	2.397	11.695	4.444	0.692	1.227	0	0	1.231
MSTRG.18566	blue	3399.495305	uncharacterized protein LOC105049174 [Elaeis guineensis]	--	-	-	-	-	--	-	-	-	--	2.669	5.983	14.493	6.921	0.638	0.342	1.001	2.575	0.808	0	3.479	17.643	3.763	0	0.936	0.291	0	1.464
MSTRG.18587	blue	3210.843862	-	--	-	-	-	-	--	-	-	-	--	0.697	0.952	3.301	0.686	0	0.068	0.362	0.498	0	0.233	0.103	4.123	0.704	0	0.193	0	0	0.205
MSTRG.18618	blue	2641.779036	60S ribosomal protein L27a-3 [Cocos nucifera]	--	Genetic Information Processing	Translation	ko03010//Ribosome	K02900	--	-	-	-	--	1.129	2.203	3.167	2.308	0	0.155	0.479	0.934	0.138	0.106	0.286	7.888	2.574	0	0.504	0	0	0.654
MSTRG.18628	blue	2146.917088	PREDICTED: transposon [Prunus dulcis]	--	-	-	-	-	--	-	-	-	--	4.215	5.031	23.699	8.673	1.726	1.559	2.819	3.937	2.454	2.025	4.458	14.197	3.109	1.389	2.573	1.929	1.256	1.679
MSTRG.18629	blue	2853.712421	Transposon, En/Spm-like protein [Corchorus capsularis]	--	-	-	-	-	--	-	-	-	--	7.394	5.599	27.855	8.772	1.266	1.546	4.569	6.093	1.602	1.774	5.005	23.038	4.41	1.074	2.811	1.503	1.017	3.226
MSTRG.1863	blue	3433.967767	uncharacterized protein LOC105049174 [Elaeis guineensis]	--	-	-	-	-	--	-	-	-	--	14.184	26.972	48.524	21.027	2.787	2.612	10.167	11.695	4.78	3.425	13.297	70.211	24.017	0.977	7.647	2.165	2.766	12.967
MSTRG.18631	blue	2626.159112	uncharacterized protein LOC105060776 [Elaeis guineensis]	--	-	-	-	-	--	-	-	-	--	2.12	13.271	16.659	7.875	0	0.213	4.288	5.815	0.473	0.484	4.482	23.195	14.531	0.238	4.746	0.512	0.414	4.709
MSTRG.18632	blue	2489.009058	uncharacterized protein LOC105060776 [Elaeis guineensis]	--	-	-	-	-	--	-	-	-	--	1.588	7.259	9.111	5.154	0	0.224	2.58	4.412	0.484	0	2.029	13.121	8.685	0	1.174	0	0	1.261
MSTRG.18638	blue	2198.444416	-	--	-	-	-	-	--	-	-	-	--	0.915	0.898	5.314	2.563	0.229	0.326	0.622	1.524	0.176	0.596	0.927	3.566	1.424	0	0.97	0.866	0.564	0.661
MSTRG.18643	blue	2745.380517	Retrovirus-related Pol polyprotein from transposon TNT 1-94 [Vitis vinifera]	GIP	-	-	-	-	--	-	-	-	--	2.74	2.971	18.686	5.122	0.582	1.176	1.704	3.435	0.85	0.926	2.516	14.251	2.91	0.199	2.377	0.588	0.576	1.922
MSTRG.18644	blue	2637.240348	Retrovirus-related Pol polyprotein from transposon TNT 1-94 [Vitis vinifera]	GIP	-	-	-	-	--	-	-	-	--	4.242	3.158	25.023	6.923	0.237	0.679	1.564	4.414	0.531	1.008	3.679	18.158	3.726	0.398	1.959	0.298	0.287	3.345
MSTRG.18694	blue	2639.322228	-	--	-	-	-	-	--	-	-	-	--	1.174	1.283	5.78	1.944	0	0.235	0.799	2.497	0.392	0.162	1.836	9.591	4.757	0	0.514	0	0.136	0.521
MSTRG.18702	blue	3140.474065	rve domain-containing protein/RVT_3 domain-containing protein [Cephalotus follicularis]	--	-	-	-	-	--	-	-	-	--	1.199	1.651	3.813	1.526	0.328	0.341	1.064	1.335	0.554	1.078	0.977	5.582	2.377	0.505	1.27	0.54	0.173	0.802
MSTRG.18704	blue	3557.273176	Beta-porphyranase [Actinidia chinensis var. chinensis] [Actinidia chinensis]	--	-	-	-	-	--	-	-	-	--	0.74	1.705	3.799	1.414	0	0.221	0.411	1.06	0.13	0.034	0.581	4.628	1.631	0	0.845	0	0	0.451
MSTRG.18708	blue	3155.062642	-	--	-	-	-	-	--	-	-	-	--	8.446	15.132	38.009	12.909	2.572	2.814	5.796	10.688	4.003	4.204	10.022	33.674	19.377	1.07	7.214	1.8	1.556	5.928
MSTRG.18709	blue	3428.233426	-	--	-	-	-	-	--	-	-	-	--	5.747	11.853	28.579	10.088	0.762	0.44	5.701	8.875	1.286	1.317	3.173	35.65	7.423	0.485	2.983	1.053	0.839	3.826
MSTRG.18744	blue	3188.380629	Retrovirus-related Pol polyprotein from transposon TNT 1-94 [Cajanus cajan]	GIP	-	-	-	-	--	-	-	-	--	1.494	1.525	9.353	2.774	0.077	0.343	1.51	2.069	0.163	0.056	1.435	10.032	1.949	0	0.516	0.06	0	0.75
MSTRG.18745	blue	529.6020008	Retrovirus-related Pol polyprotein from transposon TNT 1-94 [Vitis vinifera]	GIP	Metabolism;Metabolism;Metabolism;Metabolism;Metabolism;Metabolism	Global and overview maps;Global and overview maps;Global and overview maps;Carbohydrate metabolism;Carbohydrate metabolism;Carbohydrate metabolism	ko01100//Metabolic pathways;ko01110//Biosynthesis of secondary metabolites;ko01200//Carbon metabolism;ko00010//Glycolysis / Gluconeogenesis;ko00620//Pyruvate metabolism;ko00020//Citrate cycle (TCA cycle)	K00627	EC:2.3.1.12	-	-	-	--	1.043	4.215	1.736	5.558	0.263	0.291	0.724	3.52	0	0	1.201	5.299	3.71	0	0	0	0	0.755
MSTRG.18749	blue	2867.172691	-	--	-	-	-	-	--	-	-	-	--	0.327	0.957	2.527	0.754	0.247	0	0.322	1.242	0.208	0.32	0.282	4.174	0.811	0	0.234	0	0.068	0.695
MSTRG.18751	blue	2768.381574	trichoplein keratin filament-binding protein-like [Elaeis guineensis]	--	-	-	-	-	--	-	-	-	--	0.663	1.064	2.576	1.784	0	0.049	0.427	1.239	0.153	0	0.285	5.465	0.95	0.052	0.369	0	0	0.62
MSTRG.18752	blue	3241.204659	trichoplein keratin filament-binding protein-like [Elaeis guineensis]	--	-	-	-	-	--	-	-	-	--	0.546	2.113	3.032	1.07	0	0.078	0.561	0.795	0.155	0.158	0.668	4.046	1.476	0.206	0.704	0	0	0.849
MSTRG.18783	blue	1583.969327	-	--	-	-	-	-	--	-	-	-	--	1.117	6.032	7.479	1.14	0	0.197	0.557	1.225	0.187	0	2.038	5.322	2.868	0	3.058	0	0	1.129
MSTRG.18794	blue	1321.082814	RVT_3 domain-containing protein [Cephalotus follicularis]	--	-	-	-	-	--	-	-	-	--	0.865	1.318	0.66	0.709	0	0	0	0.684	0	0	0.662	4.514	1.531	0	0.183	0.529	0.213	0
MSTRG.18829	blue	1721.25917	transcription termination factor MTERF5, chloroplastic-like [Telopea speciosissima]	--	-	-	-	-	--	-	-	-	--	1.069	3.389	2.209	3.902	0	0.196	0	1.909	0	0	1.751	7.665	2.805	0	0.439	0	0	1.121
MSTRG.18864	blue	2755.291456	filament-like protein [Actinidia rufa]	--	-	-	-	-	--	-	-	-	--	0.504	2.073	3.055	1.791	0.131	0.1	1.317	1.256	0.352	0.572	0.303	5.986	1.972	0.112	0.251	0	0.115	0.659
MSTRG.18885	blue	3271.131031	Transposon Ty3-G Gag-Pol polyprotein [Vitis vinifera]	--	-	-	-	-	--	-	-	-	--	4.809	4.275	14.978	6.12	1.575	1.301	2.928	4.526	2.192	2.578	3.401	15.413	4.562	0.812	2.611	1.087	1.321	2.499
MSTRG.18888	blue	2808.198076	Retrovirus-related Pol polyprotein from transposon TNT 1-94 [Cajanus cajan]	RE1	-	-	-	-	--	-	-	-	--	2.008	2.265	7.237	3.508	1.507	1.941	2.682	1.958	1.96	1.687	2.494	7.201	3.283	1.826	2.284	2.078	1.167	1.756
MSTRG.18907	blue	2910.657682	Zinc finger CCHC-type protein [Dioscorea alata]	--	-	-	-	-	--	-	-	-	--	12.532	10.941	43.284	17.52	5.894	4.642	6.536	7.992	5.749	5.405	8.3	36.828	11.72	4.183	8.593	5.985	5.185	6.26
MSTRG.18916	blue	3381.531478	-	--	-	-	-	-	--	-	-	-	--	1.703	5.605	10.95	3.986	0.409	0.633	1.746	2.913	0.211	0.288	1.243	11.653	5.037	0.135	2.256	0.152	0.242	1.84
MSTRG.18917	blue	3084.518931	-	--	-	-	-	-	--	-	-	-	--	1.835	4.965	6.531	3.344	0.513	1.427	1.86	2.021	0.504	0.221	2.149	10.858	3.281	0.797	2.023	0.78	1.053	2.005
MSTRG.18922	blue	1971.354015	-	--	-	-	-	-	--	-	-	-	--	0.203	0.594	1.939	1.62	0	0	0.543	1.991	0.16	0	0.645	5.317	0.946	0	0.179	0	0	0.462
MSTRG.18952	blue	2797.551916	RNA-directed DNA polymerase [Dendrobium catenatum]	pol	-	-	-	-	--	-	-	-	--	2.421	6.78	11.219	5.575	1.902	3.731	4.266	4.565	3.058	4.03	6.38	14.981	6.401	3.528	4.234	3.423	3.453	4.016
MSTRG.18953	blue	3379.526641	RNA-directed DNA polymerase [Dendrobium catenatum]	pol	-	-	-	-	--	-	-	-	--	1.988	2.555	8.084	3.587	0.258	0.226	1.377	1.149	0.697	0	1.32	9.74	3.724	0	0.682	0.075	0.145	0.921
MSTRG.18986	blue	2854.459325	Copia protein [Cajanus cajan]	RE1	-	-	-	-	--	-	-	-	--	1.584	1.396	6.593	2.101	1.461	0.653	0.867	2.339	0.337	0.865	1.107	9.188	2.73	0.444	2.082	0.273	0.443	0.375
MSTRG.18987	blue	2110.451545	Copia protein [Cajanus cajan]	RE1	-	-	-	-	--	-	-	-	--	5.077	3.843	9.241	4.416	2.746	1.648	4.494	2.544	2.874	2.328	5.098	8.495	3.921	1.393	2.873	2.297	2.186	2.389
MSTRG.18997	blue	2821.829687	protein NYNRIN-like [Coffea arabica]	pol	-	-	-	-	--	-	-	-	--	1.856	3.013	4.154	2.381	1.141	0.701	1.285	1.324	1.104	1.046	1.429	4.119	1.995	0.617	0.965	1.15	0.982	1.06
MSTRG.19023	blue	2998.716088	60S ribosomal protein L27a-3 [Elaeis guineensis]	--	Genetic Information Processing	Translation	ko03010//Ribosome	K02900	--	-	-	-	--	0.237	2.643	4.343	2.299	0	0	0.267	0.48	0.187	0	0.506	4.991	1.819	0.188	0.657	0.101	0	1.142
MSTRG.19027	blue	63.37628658	cyclin-dependent protein kinase inhibitor SMR6-like protein [Cinnamomum micranthum f. kanehirae]	--	-	-	-	-	--	-	-	-	--	3.99	4.349	4.687	2.789	3.336	4.055	4.221	4.609	4.524	4.159	4.658	4.765	3.566	3.296	4.14	2.738	3.644	2.954
MSTRG.19056	blue	3168.910142	-	--	-	-	-	-	--	-	-	-	--	1.81	4.551	8.739	3.076	0.985	0.374	1.008	2.997	0.872	0.073	1.577	11.05	5.506	0.186	2.477	0.09	0.52	2.643
MSTRG.19057	blue	3217.868477	rve domain-containing protein/RVT_3 domain-containing protein [Cephalotus follicularis]	--	-	-	-	-	--	-	-	-	--	0.694	2.147	4.016	1.49	0.132	0.078	0.492	1.09	0.063	0.186	0.461	3.755	1.472	0.08	0.485	0.148	0.262	0.792
MSTRG.19075	blue	2974.336559	-	--	-	-	-	-	--	-	-	-	--	6.438	15.929	17.99	11.844	0.206	0.319	4.267	7.319	0.948	0.795	6.404	33.588	10.454	0.52	6.103	0.919	0	5.443
MSTRG.1908	blue	2741.375642	transposon ty3-i gag-pol polyprotein [Quercus suber]	--	-	-	-	-	--	-	-	-	--	1.927	2.576	6.758	6.032	0.428	1.088	1.187	2.815	0.564	0.108	2.462	11.793	3.023	0.201	1.257	0	0	0.903
MSTRG.1909	blue	3163.664698	hypothetical protein COCNU_01G005310 [Cocos nucifera]	--	-	-	-	-	--	-	-	-	--	1.055	2.722	4.56	2.118	0.125	0.488	0.5	1.309	0.179	0.401	1.586	7.242	1.24	0.132	0.483	0.114	0	1.134
MSTRG.19096	blue	1662.136265	-	--	-	-	-	-	--	-	-	-	--	0.501	1.275	4.464	0.913	0	0	0.452	0.235	0.079	0	0.427	1.975	0.41	0	0.354	0	0	0.964
MSTRG.19111	blue	3376.271007	RVT_1 domain-containing protein, partial [Cephalotus follicularis]	TY3B-G	-	-	-	-	--	-	-	-	--	1.364	3.695	8.264	4.612	0.444	0.134	1.579	2.284	0.299	0.374	1.395	9.783	2.738	0.09	1.954	0.081	0.162	0.855
MSTRG.1914	blue	3292.571219	60S ribosomal protein L27a-2-like [Elaeis guineensis]	--	Genetic Information Processing	Translation	ko03010//Ribosome	K02900	--	-	-	-	--	0.851	1.807	3.299	1.874	0.066	0.1	0.852	1.109	0.278	0.114	0.544	5.228	1.744	0.224	0.313	0.06	0	0.516
MSTRG.19151	blue	3407.579102	-	--	-	-	-	-	--	-	-	-	--	6.696	11.182	35.006	10.247	1.05	1.022	5.575	6.905	2.176	0.841	3.386	37.453	8.329	0.119	3.385	0.422	0.195	3.695
MSTRG.19152	blue	976.2208058	-	--	-	-	-	-	--	-	-	-	--	4.715	5.363	9.621	4.984	4.179	2.878	4.601	2.819	1.902	4.164	4.779	6.013	4.276	4.165	3.762	1.887	2.129	4.184
MSTRG.19163	blue	3507.115595	uncharacterized protein LOC105049174 [Elaeis guineensis]	--	-	-	-	-	--	-	-	-	--	3.202	8.607	16.22	8.242	0.083	0.697	2.086	4.97	0.412	0.568	2.859	21.992	6.223	0	3.273	0.07	0.141	2.856
MSTRG.19164	blue	3409.183183	uncharacterized protein LOC105049174 [Elaeis guineensis]	--	-	-	-	-	--	-	-	-	--	2.22	5.716	15.501	7.341	0.767	2.036	2.886	3.254	1.164	1.389	3.681	17.91	5.887	1.171	3.269	0.42	1.216	2.688
MSTRG.19168	blue	1782.471731	Beta-porphyranase [Actinidia chinensis var. chinensis] [Actinidia chinensis]	--	-	-	-	-	--	-	-	-	--	0.726	2.125	4.336	1.663	0.677	0.514	0.578	2.318	0.714	0.155	0.393	2.902	1.304	0.144	0.481	0	0.377	1.367
MSTRG.19169	blue	2440.867798	Beta-porphyranase [Actinidia chinensis var. chinensis] [Actinidia chinensis]	--	-	-	-	-	--	-	-	-	--	0	0.189	4.097	0.815	0	0.379	0.695	1.789	0.281	0	0.483	4.787	0.92	0	0.631	0	0	0.627
MSTRG.19196	blue	3140.475402	transposon ty3-i gag-pol polyprotein [Quercus suber]	--	-	-	-	-	--	-	-	-	--	0.58	1.789	2.79	1.737	0	0.12	0.563	0.893	0.101	0.273	0.48	4.476	1.805	0.18	0.599	0	0.047	0.946
MSTRG.19216	blue	2876.117604	-	--	-	-	-	-	--	-	-	-	--	0.57	1.347	3.017	1.373	0	0	0.926	1.084	0	0.112	0.59	6.237	2.019	0	0.306	0.059	0	0.303
MSTRG.19217	blue	2423.567812	-	--	-	-	-	-	--	-	-	-	--	1.818	3.155	5.889	3.611	1.005	1.092	2.123	1.72	1.365	1.268	0.974	4.806	1.891	0.433	1.588	0.794	1.012	1.336
MSTRG.19251	blue	2297.329642	probable galactinol--sucrose galactosyltransferase 6 isoform X1 [Phoenix dactylifera]	RFS6	Metabolism;Metabolism	Global and overview maps;Carbohydrate metabolism	ko01100//Metabolic pathways;ko00052//Galactose metabolism	K06617	EC:2.4.1.82	-	-	-	--	0.313	1.657	1.753	1.731	0	0	0.117	0.368	0.123	0.252	0	4.746	1.368	0	0.696	0	0	0.41
MSTRG.19270	blue	2355.819215	Retrovirus-related Pol polyprotein from transposon RE1 [Vitis vinifera]	RE1	-	-	-	-	--	-	-	-	--	4.28	3.705	14.812	6.782	1.841	3.153	3.644	3.31	1.652	3.569	2.833	11.466	4.222	3.593	3.844	2.007	2.088	3.859
MSTRG.19273	blue	3431.134523	stress response protein NST1-like [Elaeis guineensis]	--	-	-	-	-	--	-	-	-	--	12.417	28.457	60.327	25.571	1.87	3.058	11.039	18.818	6.105	2.172	15.545	90.27	21.21	1.68	11.889	1.406	2.228	9.915
MSTRG.19274	blue	2984.131133	stress response protein NST1-like [Elaeis guineensis]	--	-	-	-	-	--	-	-	-	--	25.308	36.627	50.589	22.145	8.954	13.434	11.167	18.705	10.059	14.711	18.546	59.177	20.279	8.506	17.117	12.158	13.265	20.082
MSTRG.1934	blue	1171.104473	Glyceraldehyde-3-phosphate dehydrogenase, testis-specific like [Actinidia chinensis var. chinensis] [Actinidia chinensis]	--	Genetic Information Processing	Folding, sorting and degradation	ko04141//Protein processing in endoplasmic reticulum	K14011	--	-	-	-	--	2.319	2.299	3.832	3.919	1.141	1.617	1.895	1.73	2.251	2.088	1.751	5.077	4.297	1.972	1.575	1.529	1.527	2.952
MSTRG.19344	blue	765.3389822	-	--	-	-	-	-	--	-	-	-	--	4.068	1.941	2.213	1.65	0.203	0.519	0.389	1.829	0.513	0.354	0.232	6.209	1.557	1.022	1.552	0.282	1.684	2.095
MSTRG.19345	blue	1507.909459	Retrovirus-related Pol polyprotein from transposon TNT 1-94 [Apostasia shenzhenica]	GIP	-	-	-	-	EC:3.4.22.-	-	-	-	--	0.85	1.321	5.296	0.599	0.855	0.224	0.355	1.172	0.504	0.849	1.74	3.096	2.281	0.301	1.088	0.87	0.609	1.413
MSTRG.19347	blue	1414.594707	OSJNBb0011N17.2 [Oryza sativa Japonica Group]	GIP	-	-	-	-	--	-	-	-	--	4.223	3.369	12.106	4.32	1.485	1.527	2.172	2.303	1.771	1.59	2.205	5.594	3.092	2.381	3.093	2.033	2.069	2.708
MSTRG.1935	blue	3284.546211	plant UBX domain-containing protein 2 [Elaeis guineensis]	--	Genetic Information Processing	Folding, sorting and degradation	ko04141//Protein processing in endoplasmic reticulum	K14011	--	-	-	-	--	1.061	1.767	4.582	1.382	0.141	0.513	0.114	0.83	0.119	0	0.161	6.362	1.59	0	0.924	0	0.124	0.53
MSTRG.19394	blue	200.4449663	hypothetical protein COCNU_11G001740 [Cocos nucifera]	--	-	-	-	-	--	-	-	-	--	23.742	31.131	20.635	19.239	28.95	25.007	32.714	25.457	25.963	21.274	20.459	13.668	20.502	23.693	23.106	29.148	37.342	33.498
MSTRG.19404	blue	308.6802226	-	--	-	-	-	-	--	-	-	-	--	5.263	10.931	2.994	7.807	2.299	1.589	2.72	4.828	1.094	1.449	2.388	10.378	7.421	3.74	6.275	1.903	0.416	5.499
MSTRG.19405	blue	2079.736681	-	--	-	-	-	-	--	-	-	-	--	1.386	6.357	4.969	3.389	0.168	0.911	1.126	3.701	0.714	0.725	2.554	9.195	3.094	0	0.897	1.119	0	2.534
MSTRG.19419	blue	1348.915413	receptor-like protein 9DC3 [Quercus suber]	--	-	-	-	-	--	-	-	-	--	0	1.034	1.542	1.944	0	0	0	1.314	1.064	0.268	1.032	5.979	1.324	0.255	1.195	0	0.265	1.696
MSTRG.19422	blue	3219.416696	uncharacterized protein LOC105049174 [Elaeis guineensis]	--	-	-	-	-	--	-	-	-	--	0.706	2.772	6.406	2.721	0	0.188	0.938	2.253	0.207	0.202	2.139	10.707	3.357	0.087	0.836	0	0.102	0.97
MSTRG.19423	blue	3435.580313	ensconsin-like [Elaeis guineensis]	--	Metabolism;Metabolism;Metabolism	Global and overview maps;Global and overview maps;Lipid metabolism	ko01100//Metabolic pathways;ko01110//Biosynthesis of secondary metabolites;ko00100//Steroid biosynthesis	K08246	EC:5.5.1.9	-	-	-	--	7.43	9.218	17.722	7.621	1.167	2.838	4.237	5.387	1.554	2.095	3.714	20.76	7.366	1.349	5.185	1.765	1.407	3.498
MSTRG.19424	blue	3213.122429	ensconsin-like [Elaeis guineensis]	--	Metabolism;Metabolism;Metabolism	Global and overview maps;Global and overview maps;Lipid metabolism	ko01100//Metabolic pathways;ko01110//Biosynthesis of secondary metabolites;ko00100//Steroid biosynthesis	K08246	EC:5.5.1.9	-	-	-	--	2.732	5.836	16.962	6.894	0.258	0.581	2.475	5.423	1.272	0.446	2.614	17.986	9.846	0.195	2.09	0.412	0.114	3.005
MSTRG.19433	blue	3447.01584	Copia protein, partial [Cajanus cajan]	GIP	-	-	-	-	--	-	-	-	--	3.645	5.99	12.757	4.259	0.384	0.714	2.468	3.84	1.121	0.408	3.522	17.125	4.828	0.521	3.811	0.417	0.666	2.66
MSTRG.19434	blue	3448.330384	Copia protein, partial [Cajanus cajan]	GIP	-	-	-	-	--	-	-	-	--	5.204	6.304	21.689	7.926	0.88	1.475	1.913	5.994	1.106	1.657	4.523	23.359	8.753	0.887	3.37	0.703	0.605	4.376
MSTRG.1946	blue	3558.497049	uncharacterized abhydrolase domain-containing protein DDB_G0269086-like [Elaeis guineensis]	--	-	-	-	-	--	-	-	-	--	5.251	9.77	20.436	8.666	0.979	1.675	3.446	7.184	1.87	1.375	4.417	23.265	7.462	1.039	4.406	1.201	0.79	2.984
MSTRG.19461	blue	2922.615293	-	--	-	-	-	-	--	-	-	-	--	4.027	3.927	9.94	5.963	2.032	1.073	2.45	3.225	1.149	1.756	2.886	17.121	6.383	1.26	3.024	0.737	2.389	3.452
MSTRG.19463	blue	3378.517617	Reverse transcriptase RNA-dependent DNA polymerase [Arabidopsis suecica]	--	-	-	-	-	--	-	-	-	--	1.291	5.551	12.83	3.824	0	0.175	1.159	1.833	0.63	0.209	1.108	15.121	5.844	0.21	1.157	0	0.228	1.82
MSTRG.19487	blue	3498.462754	-	--	-	-	-	-	--	-	-	-	--	2.133	3.366	8.992	4.093	0	0.192	1.646	2.5	0.091	0.236	1.752	10.313	4.156	0	1.318	0	0	0.958
MSTRG.19502	blue	719.4076518	Asp_protease_2 domain-containing protein [Cephalotus follicularis]	--	-	-	-	-	--	-	-	-	--	4.038	2.207	4.425	1.683	1.958	1.457	0.863	1.835	0.605	0.925	2.009	4.571	3.522	2.894	0.887	1.412	1.296	2.136
MSTRG.19518	blue	1543.601078	60S ribosomal protein L27a-2-like [Elaeis guineensis]	--	Genetic Information Processing	Translation	ko03010//Ribosome	K02900	--	-	-	-	--	0.159	0.873	1.014	0.363	0	0	0.299	0.319	0.188	0.064	0.254	4.124	0.814	0.126	1.195	0	0	0.147
MSTRG.19528	blue	3042.666927	-	--	-	-	-	-	--	-	-	-	--	1.643	2.477	6.765	4.157	0.311	0	0.998	1.564	0.262	0.736	1.774	11.076	1.712	0.66	1.172	0	0	0.75
MSTRG.19556	blue	3187.132835	stress response protein NST1-like [Elaeis guineensis]	--	-	-	-	-	--	-	-	-	--	2.31	3.624	7.456	1.707	0.098	0.445	1.655	1.56	0.247	0.507	0.894	9.947	2.116	0	1.193	0	0	2.121
MSTRG.19557	blue	3273.105046	stress response protein NST1-like [Elaeis guineensis]	--	-	-	-	-	--	-	-	-	--	0.704	2.388	5.722	2.406	0	0	1.163	2.229	0.332	0.227	1.099	8.755	2.834	0	1.754	0.24	0	1.205
MSTRG.19593	blue	3263.853838	uncharacterized protein LOC105049174 [Elaeis guineensis]	--	-	-	-	-	--	-	-	-	--	4.807	13.695	20.887	8.214	0	1.367	3.245	6.767	0.898	0.056	2.36	29.304	11.717	0	4.923	0	0.504	5.944
MSTRG.19594	blue	3339.290965	-	--	-	-	-	-	--	-	-	-	--	4.079	13.642	27.188	13.167	3.557	2.695	4.563	6.633	3.957	4.255	5.232	32.331	11.155	3.385	5.746	3.346	1.783	7.764
MSTRG.19607	blue	3402.977422	stress response protein NST1-like [Elaeis guineensis]	--	-	-	-	-	--	-	-	-	--	1.205	1.73	4.338	1.561	0.239	0.212	0.487	1.388	0.505	0.276	0.871	6.175	2.333	0.034	0.934	0.11	0.176	0.712
MSTRG.19608	blue	3461.369662	stress response protein NST1-like [Elaeis guineensis]	--	-	-	-	-	--	-	-	-	--	1.041	1.399	4.65	1.279	0	0.091	0.488	1.361	0.135	0.104	1.013	5.857	1.845	0	0.576	0	0	0.526
MSTRG.19611	blue	2130.862187	Retrovirus-related Pol polyprotein from transposon TNT 1-94 [Vitis vinifera]	GIP	-	-	-	-	--	-	-	-	--	1.022	0.951	8.144	2.586	0.14	0.266	0.467	0.933	0.61	0.061	1.367	4.78	1.147	0.064	0.192	0.128	0.37	0.693
MSTRG.19654	blue	2764.563836	terpene synthase [Vigna angularis]	--	-	-	-	-	--	-	-	-	--	1.883	1.251	3.9	1.311	0.711	0.804	1.205	2.051	0.749	0.365	1.552	4.427	1.931	0.606	1.15	0.783	0.629	1.323
MSTRG.19663	blue	2527.0465	-	--	-	-	-	-	--	-	-	-	--	1.458	1.794	8.603	2.388	0.244	0.772	0.806	1.258	0.766	0.085	1.306	8.273	1.716	0.151	1.04	0.359	0.164	3.767
MSTRG.19671	blue	3275.181611	uncharacterized protein LOC120106834 [Phoenix dactylifera]	--	-	-	-	-	--	-	-	-	--	4.154	5.176	11.049	5.35	0.288	0.791	2.741	4.112	0.625	1.547	4.984	13.863	4.326	0.976	3.083	0.788	0.76	2.107
MSTRG.19672	blue	864.6063471	-	--	-	-	-	-	--	-	-	-	--	3.086	1.734	7.406	5.006	3.097	3.467	2.611	5.308	1.237	3.893	2.024	9.766	6.249	3.195	2.547	3.432	2.996	6.222
MSTRG.19676	blue	2180.72968	-	--	-	-	-	-	--	-	-	-	--	0.551	1.316	1.816	2.15	0	0	0.402	1.468	0.421	0.144	0.57	4.36	0.72	0	0.496	0	0	0.315
MSTRG.19677	blue	1558.026102	-	--	-	-	-	-	--	-	-	-	--	0.294	0.349	1.568	1.707	0	0	0.486	0.794	0.235	0	0	4.446	2.522	0	0.267	0	0.246	0
MSTRG.19696	blue	3099.463134	trichoplein keratin filament-binding protein-like [Elaeis guineensis]	--	-	-	-	-	--	-	-	-	--	0.276	1.445	4.012	0.885	0	0	0.373	0.828	0	0.295	0.487	3.695	1.789	0.051	0.287	0.055	0.161	0.383
MSTRG.19697	blue	1462.265029	hypothetical protein COCNU_06G007960 [Cocos nucifera]	--	-	-	-	-	--	-	-	-	--	2.442	2.108	8.331	4.549	0.474	0.451	0.772	0.827	0.416	0.391	0.539	3.84	1.917	0.444	0.624	0.952	0.102	0.681
MSTRG.19705	blue	3062.707782	-	--	-	-	-	-	--	-	-	-	--	0.869	1.231	5.302	2.164	0.273	0.362	1.019	0.745	0.74	0.059	0.748	6.029	2.898	0.291	0.738	0.125	0.181	0.643
MSTRG.19769	blue	219.7234644	S-locus glycoprotein [Corchorus olitorius]	--	-	-	-	-	--	-	-	-	--	4.883	6.769	7.202	6.422	5.425	3.392	3.602	3.128	2.289	3.516	4.636	5.2	5.163	2.911	3.401	5.101	4.286	5.094
MSTRG.19779	blue	1375.880446	-	--	-	-	-	-	--	-	-	-	--	0.399	0.405	0.984	0.796	0	0	0.145	0.26	0	0	0.988	6.132	1.78	0	0	0	0	0.291
MSTRG.19796	blue	2723.538771	cytochrome P450 81E8-like [Hevea brasiliensis]	--	Genetic Information Processing	Translation	ko03008//Ribosome biogenesis in eukaryotes	K11108	--	-	-	-	--	0.955	3.15	8.576	4.208	0	0.365	0.736	2.457	0.452	0.208	0.555	16.162	2.725	0.691	3.546	0.266	0.813	1.773
MSTRG.19797	blue	2079.289983	Alpha-galactosidase [Hibiscus syriacus]	--	Genetic Information Processing	Translation	ko03008//Ribosome biogenesis in eukaryotes	K11108	--	-	-	-	--	1.952	6.651	8.212	3.651	1.631	1.738	0.829	5.785	1.82	1.643	4.201	13.139	8.715	1.358	2.605	1.707	1.499	3.885
MSTRG.19802	blue	3532.933624	rve domain-containing protein/RVT_3 domain-containing protein [Cephalotus follicularis]	rnhA	-	-	-	-	--	-	-	-	--	1.423	3.263	6.46	2.972	0.539	0.43	1.081	2.216	0.535	0.454	1.407	8.769	3.022	0.297	1.524	0.163	0.429	1.396
MSTRG.19803	blue	3460.463128	rve domain-containing protein/RVT_3 domain-containing protein [Cephalotus follicularis]	rnhA	-	-	-	-	--	-	-	-	--	0.911	1.897	5.76	1.822	0.125	0.314	0.638	1.506	0.296	0.224	1.497	6.385	2.43	0.069	1.037	0.178	0.044	0.664
MSTRG.1985	blue	3592.322545	PREDICTED: protein NYNRIN-like [Prunus mume]	rnhA	-	-	-	-	--	-	-	-	--	111.367	225.667	478.666	195.746	21.552	30.941	84.756	149.744	34.03	32.681	112.992	604.561	219.392	15.096	86.691	24.364	21.123	89.862
MSTRG.19850	blue	2082.252534	putative disease resistance protein RGA3 [Elaeis guineensis]	--	-	-	-	-	--	-	-	-	--	0.495	0.172	1.786	0.342	0	0.106	0	0.998	0.236	0	0	4.173	0.92	0	0.588	0	0	0
MSTRG.1986	blue	3594.673997	PREDICTED: protein NYNRIN-like [Prunus mume]	rnhA	-	-	-	-	--	-	-	-	--	103.559	203.467	437.766	175.142	24.32	30.42	79.992	119.12	37.492	29.256	97.584	553.275	170.1	21.236	77.695	26.676	24.495	79.77
MSTRG.19861	blue	29.27906591	-	--	-	-	-	-	--	-	-	-	--	0	4.097	1.723	0.319	0	0	0.438	0.671	0	0	2.487	0.384	2.079	0	0.763	0	0.474	0.493
MSTRG.19867	blue	908.9248329	F-box protein SKIP1 [Elaeis guineensis]	SKIP1	-	-	-	-	--	-	-	-	--	5.937	5.338	4.877	5.987	7.07	6.675	6.632	5.768	7.208	7.539	7.462	5.083	6.04	6.922	7.664	6.168	7.504	6.766
MSTRG.19883	blue	3503.068651	Retrovirus-related Pol polyprotein from transposon TNT 1-94, partial [Cajanus cajan]	GIP	-	-	-	-	--	-	-	-	--	9.507	13.038	46.907	17.424	0.714	1.363	5.945	11.462	1.112	1.297	8.46	53.911	18.603	0.122	8.476	0.714	0.096	4.405
MSTRG.19884	blue	3312.006088	Retrovirus-related Pol polyprotein from transposon TNT 1-94 [Vitis vinifera]	GIP	-	-	-	-	--	-	-	-	--	2.506	3.637	12.167	3.986	0.327	0.553	1.393	3.246	0.737	0.46	1.78	11.189	3.109	0.167	2.418	0.061	0.346	1.288
MSTRG.19913	blue	2443.142635	Retrovirus-related Pol polyprotein from transposon TNT 1-94 [Glycine soja]	--	-	-	-	-	--	-	-	-	--	0.473	1.567	2.569	0.948	0.15	0.183	0.742	0.643	0	0.334	0.516	6.408	1.026	0	1.013	0	0	0.584
MSTRG.19916	blue	3109.757216	-	--	-	-	-	-	--	-	-	-	--	1.509	2.736	11.337	2.438	0	0.21	0.856	1.896	0	0	0.82	9.337	3.722	0	1.323	0	0	0.893
MSTRG.19933	blue	2009.844147	exocyst complex component EXO70A1 [Elaeis guineensis]	--	-	-	-	-	--	-	-	-	--	1.237	5.046	3.213	3.436	0.346	0.361	1.115	1.825	0.778	0.1	1.722	8.262	3.419	0	1.367	0.105	0.406	0.792
MSTRG.19934	blue	3013.219599	exocyst complex component EXO70A1 [Elaeis guineensis]	--	-	-	-	-	--	-	-	-	--	2.083	5.711	8.647	3.468	0	0.408	1.616	3.542	0.147	0.093	2.856	14.284	6.959	0	1.601	0	0	1.864
MSTRG.19979	blue	2341.1218	protein MAIN-LIKE 2-like [Sesamum indicum]	MAIL1	-	-	-	-	--	-	-	-	--	0.956	3.688	3.421	1.647	0	0	1.077	1.071	0	0	0.372	4.773	1.428	0	1.476	0	0	0.794
MSTRG.19982	blue	2709.212143	RNA-directed DNA polymerase [Dendrobium catenatum]	--	-	-	-	-	--	-	-	-	--	1.22	3.281	4.961	2.597	0.934	0.997	0.997	3.031	0.572	0.156	1.531	7.247	4.114	0.212	2.184	0.454	0.381	1.369
MSTRG.19983	blue	2427.134831	RNA-directed DNA polymerase [Dendrobium catenatum]	--	-	-	-	-	--	-	-	-	--	2.583	3.765	4.595	3.251	0.68	0.808	1.462	1.853	1.818	1.241	1.849	11.204	2.831	0.505	2.348	0.249	0.674	1.721
MSTRG.19991	blue	2162.004288	-	--	-	-	-	-	--	-	-	-	--	1.446	5.35	5.599	3.691	0.159	0.265	1.827	0.958	0.187	0	0.934	6.21	1.526	0	1.521	0	0.347	0.98
MSTRG.19994	blue	3343.181379	cycloeucalenol cycloisomerase-like [Elaeis guineensis]	--	Metabolism;Metabolism;Metabolism	Global and overview maps;Global and overview maps;Lipid metabolism	ko01100//Metabolic pathways;ko01110//Biosynthesis of secondary metabolites;ko00100//Steroid biosynthesis	K08246	EC:5.5.1.9	-	-	-	--	1.586	5.179	11.395	4.058	0	0.659	1.477	3.623	1.04	0.375	2.526	11.279	3.97	0.245	1.022	0	0	2.116
MSTRG.19995	blue	2852.523877	cycloeucalenol cycloisomerase-like [Elaeis guineensis]	--	Metabolism;Metabolism;Metabolism	Global and overview maps;Global and overview maps;Lipid metabolism	ko01100//Metabolic pathways;ko01110//Biosynthesis of secondary metabolites;ko00100//Steroid biosynthesis	K08246	EC:5.5.1.9	-	-	-	--	2.158	2.907	6.751	4.389	0.431	0.328	2.38	2.644	0.969	0.62	1.53	7.151	3.058	0	2.448	0	0.253	1.201
MSTRG.2001	blue	2810.750803	-	--	-	-	-	-	--	-	-	-	--	1.96	4.845	6.591	3.665	0.778	1.79	1.471	2.757	1.344	1.326	2.397	7.563	4.634	0.775	3.21	1.185	1.517	2.236
MSTRG.20033	blue	3501.083207	-	--	-	-	-	-	--	-	-	-	--	6.321	15.317	32.544	15.452	2.102	2.138	5.005	9.003	3.485	2.137	8.092	41.411	13.624	1.599	4.704	2.099	1.966	8.866
MSTRG.20034	blue	3172.209341	-	--	-	-	-	-	--	-	-	-	--	5.737	12.579	22.4	9.125	1.877	0.899	2.666	5.939	1.088	0.512	3.165	20.558	6.833	0.512	4.479	0.415	0.843	3.5
MSTRG.20056	blue	1728.645286	-	--	-	-	-	-	--	-	-	-	--	3.955	0	6.084	2.408	0	0.555	1.295	2.193	0.752	0	0.833	7.021	3.033	0	2.765	0	0	0
MSTRG.20064	blue	2583.590507	-	--	-	-	-	-	--	-	-	-	--	2.812	6.863	9.002	6.828	2.257	0.87	2.813	3.361	1.75	0.809	3.61	17.118	3.12	1.459	1.639	1.653	2.503	1.683
MSTRG.20067	blue	3145.718803	Retrovirus-related Pol polyprotein from transposon TNT 1-94 [Vitis vinifera]	GIP	-	-	-	-	--	-	-	-	--	2.554	4.009	11.439	3.809	1.392	1.35	2.538	4.287	1.499	2.019	2.402	10.594	4.595	0.886	2.829	1.177	1.192	3.429
MSTRG.20070	blue	2184.440962	-	--	-	-	-	-	--	-	-	-	--	1.329	1.537	7.245	1.176	0	0.516	1.001	1.222	0.289	0.454	0.347	5.818	4.705	0.217	0.979	0	0	0.163
MSTRG.20072	blue	3161.174597	glycine-rich cell wall structural protein 1.8-like [Elaeis guineensis]	--	-	-	-	-	--	-	-	-	--	0.09	0.762	3.715	1.432	0	0.127	0.202	0.702	0.212	0.072	0.574	4.721	0.917	0	0.079	0	0	0.471
MSTRG.20077	blue	840.9127633	H0413E07.4 [Oryza sativa]	RE2	-	-	-	-	--	-	-	-	--	2.517	1.335	4.518	3.473	1.701	1.979	1.308	2.071	2.038	1.167	2.682	3.688	1.984	1.254	1.006	2.354	0.792	1.755
MSTRG.20078	blue	2862.392029	H0413E07.4 [Oryza sativa]	RE2	-	-	-	-	--	-	-	-	--	2.77	2.356	5.222	2.888	0.733	0.899	1.457	2.141	0.657	0.224	1.603	5.129	2.407	0.752	1.597	0.355	0.377	1.088
MSTRG.20090	blue	3416.732663	-	--	-	-	-	-	--	-	-	-	--	2.189	4.779	10.431	3.682	0	0.772	1.096	3.427	0.655	0.336	1.554	15.223	3.514	0.082	0.92	0	0.086	1.55
MSTRG.20091	blue	3342.762242	-	--	-	-	-	-	--	-	-	-	--	1.872	4.623	15.356	5.586	0.097	0.662	2.031	3.862	0.654	0.251	1.883	14.623	4.176	0	1.101	0.088	0.171	1.819
MSTRG.20101	blue	2550.441059	-	--	-	-	-	-	--	-	-	-	--	1.179	2.39	3.306	2.687	0	0.665	0.708	2.001	0	0	1.256	6.125	0.964	0	1.249	0	0	1.444
MSTRG.20131	blue	3069.672391	uncharacterized protein LOC105044557 [Elaeis guineensis]	--	-	-	-	-	--	-	-	-	--	1.734	3.759	10.047	4.345	0.139	0.208	1.176	1.627	0.154	0.079	1.489	7.938	2.704	0	1.195	0	0	1.198
MSTRG.20132	blue	3216.446653	uncharacterized protein LOC105044557 [Elaeis guineensis]	--	-	-	-	-	--	-	-	-	--	0.823	1.875	7.156	2.583	0.092	0.765	0.886	1.455	0.309	0.079	2.368	9.972	3.118	0.078	1.196	0	0	1.118
MSTRG.2014	blue	2592.915243	Retrotransposon gag protein [Corchorus olitorius]	--	-	-	-	-	--	-	-	-	--	0.618	3.334	3.769	2.674	0	0.087	0.835	1.739	0.097	0.099	1.184	9.651	2.764	0	0.981	0	0.304	1.53
MSTRG.2015	blue	3150.485381	Retrotransposon gag protein [Corchorus olitorius]	--	-	-	-	-	--	-	-	-	--	2.23	3.808	7.299	3.528	0.462	0.263	1.027	2.233	0.097	0.136	1.189	12.242	3.08	0.098	2.41	0.632	0.508	2.6
MSTRG.20175	blue	1230.666841	PREDICTED: protein FAR1-RELATED SEQUENCE 5-like [Daucus carota subsp. sativus] [Daucus carota]	--	-	-	-	-	--	-	-	-	--	0	7.833	3.528	1.918	0	0	1.424	3.023	0.274	0	1.354	9.307	4.063	0	2.404	0	0	2.437
MSTRG.20227	blue	243.3149951	OSJNBa0060N03.9 [Oryza sativa Japonica Group]	RE2	Metabolism;Cellular Processes;Metabolism;Environmental Information Processing	Global and overview maps;Transport and catabolism;Carbohydrate metabolism;Signal transduction	ko01100//Metabolic pathways;ko04145//Phagosome;ko00562//Inositol phosphate metabolism;ko04070//Phosphatidylinositol signaling system	K00921	EC:2.7.1.150	-	-	-	--	3.042	2.676	7.747	4.7	3.384	2.745	4.239	4.195	3.985	5.362	7.112	7.404	4.481	3.741	2.425	5.175	5.063	4.417
MSTRG.20252	blue	3389.413792	Integrase catalytic core [Arabidopsis thaliana x Arabidopsis arenosa]	TY3B-G	-	-	-	-	--	-	-	-	--	0.742	2.46	4.487	1.956	0.484	0.434	1.014	1.53	0.217	0.172	1.028	5.081	1.932	0.097	1.163	0.13	0.101	0.748
MSTRG.20288	blue	3542.67169	Retrovirus-related Pol polyprotein from transposon TNT 1-94 [Vitis vinifera]	--	-	-	-	-	--	-	-	-	--	42.567	69.762	200.557	78.631	10.333	8.841	28.508	46.588	12.692	8.968	41.679	215.89	70.83	3.879	33.554	6.037	4.93	20.017
MSTRG.20289	blue	3489.163828	Retrovirus-related Pol polyprotein from transposon TNT 1-94 [Vitis vinifera]	--	-	-	-	-	--	-	-	-	--	13.938	30.481	64.459	30.512	2.967	2.554	11.47	20.067	3.401	1.832	14.552	84.69	33.943	2.136	17.64	2.904	1.867	9.545
MSTRG.2030	blue	3216.428226	Retrovirus-related Pol polyprotein from transposon TNT 1-94 [Vitis vinifera]	RXLR161	-	-	-	-	--	-	-	-	--	1.595	3.252	13.663	5.046	0.343	0.521	1.326	2.399	0.386	1.284	2.221	14.221	2.632	0.291	1.516	0.626	0.222	1.027
MSTRG.20308	blue	2613.658867	transposable element gene [Prunus dulcis]	pol	-	-	-	-	--	-	-	-	--	7.642	7.3	33.091	13.888	3.371	2.707	4.385	5.952	4.617	3.35	8.671	24.537	8.359	1.97	7.774	3.172	2.879	4.931
MSTRG.20309	blue	2745.601805	transposable element gene [Prunus dulcis]	pol	-	-	-	-	--	-	-	-	--	6.63	3.421	19.6	8.752	1.182	2.182	2.721	5.347	1.915	1.737	3.862	17.643	3.835	1.482	2.329	0.608	1.172	4.031
MSTRG.20339	blue	1199.922702	hypothetical protein F0562_022384 [Nyssa sinensis]	--	-	-	-	-	--	-	-	-	--	0.705	0.125	5.045	0.401	0	0	0.088	0.459	0	0.095	0.375	1.698	0.48	0	0.104	0	0	0.308
MSTRG.20362	blue	2237.780941	stress response protein NST1-like [Elaeis guineensis]	--	-	-	-	-	--	-	-	-	--	0.341	1.895	2.034	1.474	0.079	0.06	0.832	0.775	0	0	0.545	5.726	2.528	0	0.451	0	0	0.826
MSTRG.20386	blue	3521.732592	Cinnamyl alcohol dehydrogenase 6 [Hibiscus syriacus]	GIP	-	-	-	-	EC:3.4.19.12	-	-	-	--	7.569	14.044	27.123	10.904	0	0.971	5.236	9.005	1.082	0.424	6.222	35.506	12.631	0.278	6.315	0.414	0.144	3.347
MSTRG.20390	blue	3247.600627	peptidyl-prolyl cis-trans isomerase [Actinidia rufa]	--	-	-	-	-	--	-	-	-	--	1.057	1.894	3.893	1.978	0	0.32	0.672	1.253	0.238	0.244	0.988	6.925	1.871	0.189	0.976	0.097	0.031	0.679
MSTRG.20399	blue	3590.92534	retrovirus-related pol polyprotein from transposon opus [Quercus suber]	pol	-	-	-	-	--	-	-	-	--	8.074	16.133	37.856	16.01	1.332	1.72	5.788	10.147	2.485	1.667	7.367	42.746	15.142	1.228	7.887	1.541	1.336	5.788
MSTRG.20400	blue	3514.785072	retrovirus-related pol polyprotein from transposon opus [Quercus suber]	pol	-	-	-	-	--	-	-	-	--	8.583	16.639	28.087	12.686	2.158	2.682	4.601	7.94	2.896	2.411	5.702	36.331	12.195	1.873	6.956	2.808	2.39	5.509
MSTRG.20401	blue	2510.172274	rve domain-containing protein/RVT_3 domain-containing protein, partial [Cephalotus follicularis]	--	-	-	-	-	--	-	-	-	--	1.755	2.159	3.821	2.044	0	0.308	0.765	2.095	0.25	0	0.932	6.351	4.017	0	0.768	0	0	1.12
MSTRG.20402	blue	2907.639155	rve domain-containing protein [Cephalotus follicularis]	--	-	-	-	-	--	-	-	-	--	1.326	3.339	4.19	2.229	0.31	0.428	1.225	0.707	0.683	0.402	1.58	5.746	1.328	0.394	1.056	0.141	0.136	0.934
MSTRG.20403	blue	3425.299378	stress response protein NST1-like [Elaeis guineensis]	--	-	-	-	-	--	-	-	-	--	2.649	7.92	12.189	4.766	0.408	0.546	1.655	3.419	0.732	0.504	2.301	16.245	5.735	0.479	2.305	0.373	0.36	2.444
MSTRG.20404	blue	3337.143113	stress response protein NST1-like [Elaeis guineensis]	--	-	-	-	-	--	-	-	-	--	1.877	4.018	6.849	3.425	1.233	0.935	1.578	1.784	1.039	0.684	2.22	9.415	4.184	0.468	2.19	0.732	0.922	1.498
MSTRG.20405	blue	2979.874055	vegetative cell wall protein gp1-like [Elaeis guineensis]	--	-	-	-	-	--	-	-	-	--	4.335	9.998	11.725	8.101	1.777	0.92	2.582	3.388	1.106	1.261	3.619	17.737	7.042	1.741	2.518	1.843	1.532	3.731
MSTRG.20429	blue	2870.030782	uncharacterized protein LOC105060654 isoform X1 [Elaeis guineensis]	--	-	-	-	-	--	-	-	-	--	0.323	0.899	3.597	1.713	0.088	0.133	0.566	1.042	0.148	0.076	0.1	6.69	1.749	0	0.848	0	0	0.303
MSTRG.20445	blue	2971.163546	-	--	-	-	-	-	--	-	-	-	--	1.753	1.673	4.64	2.154	0.224	0.338	0.915	1.467	0.282	0.337	1.693	4.063	1.928	0.331	0.773	0.315	0.196	0.983
MSTRG.20446	blue	3163.843246	-	--	-	-	-	-	--	-	-	-	--	1.484	1.597	5.846	1.263	0.218	0.055	0.475	0.678	0.066	0.262	0.944	5.674	1.602	0.062	0.673	0.019	0.448	1.119
MSTRG.20448	blue	1547.821251	vegetative cell wall protein gp1-like [Elaeis guineensis]	--	-	-	-	-	--	-	-	-	--	0.623	1.393	2.007	3.649	0	0.118	0.437	0.49	0	0	0.724	4.509	1.338	0	0.385	0	0	0.337
MSTRG.20473	blue	2561.560565	vegetative cell wall protein gp1-like [Elaeis guineensis]	--	-	-	-	-	--	-	-	-	--	0.475	1.092	1.807	0.632	0	0.187	0.317	0.413	0.042	0.043	0.956	4.254	0.988	0	0.655	0	0	0.346
MSTRG.20484	blue	1045.232418	-	--	-	-	-	-	--	-	-	-	--	1	2.799	4.286	2.558	0.607	0.421	0.277	0.733	0.468	0.553	0.423	2.178	1.885	1.302	1.466	0.169	0.151	0.924
MSTRG.20487	blue	2577.315908	PREDICTED: Retrovirus-related Pol poly from transposon, partial [Prunus dulcis]	AtMg00810	-	-	-	-	--	-	-	-	--	0.952	1.134	2.437	0.871	0	0	0.344	0.647	0.13	0.246	0.321	5.474	1.007	0	0.405	0	0.502	0.134
MSTRG.20488	blue	1370.954452	Endonuclease [Actinidia chinensis var. chinensis] [Actinidia chinensis]	--	-	-	-	-	--	-	-	-	--	1.194	1.123	3.606	2.054	0.889	0.764	1.179	2.615	1.049	2.286	1.24	6.58	2.177	1.81	1.93	1.295	1.484	2.772
MSTRG.20489	blue	1736.792669	UBN2_3 domain-containing protein [Cephalotus follicularis]	--	-	-	-	-	--	-	-	-	--	1.149	1.706	8.776	3.928	0	0.813	0.43	2.679	0.181	0	1.368	4.625	1.841	0	2.637	0	0	1.005
MSTRG.20499	blue	3080.145443	-	--	-	-	-	-	--	-	-	-	--	0.374	1.193	2.389	0.657	0.198	0	0.376	0.312	0.111	0	0.553	4.031	1.148	0	0.071	0	0	0.446
MSTRG.20521	blue	2031.633623	unnamed protein product [Polarella glacialis]	--	-	-	-	-	--	-	-	-	--	0.819	2.045	4.293	3.158	0	0	2.081	2.92	1.156	0	0.31	11.343	1.149	0	0.611	0	0	2.037
MSTRG.20522	blue	678.0531358	unnamed protein product [Polarella glacialis]	--	-	-	-	-	--	-	-	-	--	2.32	2.001	1.874	4.089	1.708	1.867	1.42	1.889	0.773	1.283	1.527	5.073	2.45	0.747	1.934	1.448	0.965	0.88
MSTRG.20539	blue	3397.916354	uncharacterized protein LOC105049174 [Elaeis guineensis]	--	-	-	-	-	--	-	-	-	--	14.158	31.693	51.103	25.029	4.317	6.314	10.25	20.165	4.205	6.83	11.11	74.995	27.784	4.375	15.871	5.935	5.463	13.169
MSTRG.20558	blue	1350.800372	-	--	-	-	-	-	--	-	-	-	--	2.285	2.875	6.272	2.986	0.953	1.692	0.929	1.913	1.093	0.446	3.957	4.687	2.246	1.533	1.531	2.278	1.145	2.993
MSTRG.20559	blue	251.8129912	-	--	-	-	-	-	--	-	-	-	--	5.526	4.401	9.672	7.445	8.06	5.803	4.979	6.189	6.082	4.634	6.138	7.664	6.972	6.557	5.718	4.868	5.282	4.64
MSTRG.20603	blue	3259.019063	-	--	-	-	-	-	--	-	-	-	--	1.413	3.751	5.713	2.2	0	0.25	1.565	1.382	0.416	0.284	1.129	6.897	2.277	0	0.468	0	0	1.19
MSTRG.20604	blue	15.91115139	-	--	-	-	-	-	--	-	-	-	--	3.791	2.892	0.991	1.697	3.896	3.565	3.722	2.915	2.202	2.244	1.965	3.303	3.394	3.775	2.591	4.053	2.725	1.624
MSTRG.20646	blue	1261.062885	filament-like protein [Actinidia rufa]	--	-	-	-	-	--	-	-	-	--	0	3.764	4.868	0.185	0	0.457	0	2.696	0	1.046	2.689	6.131	0	0	1.234	0	1.066	1.711
MSTRG.20647	blue	1293.517657	filament-like protein [Actinidia rufa]	--	-	-	-	-	--	-	-	-	--	0.45	3.683	7.179	2.95	0	0.919	1.414	6.76	0.424	0	1.355	8.996	6.599	0.497	2.411	0	0	4.847
MSTRG.20716	blue	3403.586386	Retrovirus-related Pol polyprotein from transposon TNT 1-94 [Cajanus cajan]	--	-	-	-	-	--	-	-	-	--	29.051	35.422	102.014	33.365	7.568	6.176	14.478	26.826	7.023	7.869	16.656	100.364	31.604	6.28	20.529	8.294	8.165	14.034
MSTRG.20717	blue	3535.803398	Retrovirus-related Pol polyprotein from transposon TNT 1-94 [Cajanus cajan]	--	-	-	-	-	--	-	-	-	--	24.27	42.006	122.55	49.122	2.637	6.149	14.923	33.621	7.065	2.604	22.612	132.119	39.813	2.445	16.134	1.72	3.65	16.183
MSTRG.20764	blue	2840.569309	Beta-porphyranase [Actinidia chinensis var. chinensis] [Actinidia chinensis]	--	-	-	-	-	--	-	-	-	--	0.585	2.226	3.313	2.021	0.204	0.361	1.647	1.329	0.329	0	1.035	5.855	2.321	0.058	1.266	0.124	0	0.79
MSTRG.20769	blue	2151.290249	Retrovirus-related Pol polyprotein from transposon RE1 [Vitis vinifera]	RE2	-	-	-	-	--	-	-	-	--	0.802	1.117	8.688	2.18	0.056	0.258	1.09	1.275	0	0.155	0.658	4.851	2.607	0.181	1.279	0.155	0.148	0.523
MSTRG.20771	blue	2879.895278	UBN2_3 domain-containing protein [Cephalotus follicularis]	--	-	-	-	-	--	-	-	-	--	3.989	5.131	26.907	8.218	0.75	0.569	2.318	4.647	0.791	0.324	3.739	19.863	5.819	0.159	2.095	0.171	0	1.148
MSTRG.20772	blue	3419.816245	UBN2_3 domain-containing protein [Cephalotus follicularis]	--	-	-	-	-	--	-	-	-	--	3.083	4.882	18.486	8.26	0	0.497	2.135	3.133	1.11	0.4	3.332	21.886	5.539	0	2.334	0	0.085	1.488
MSTRG.20782	blue	3010.71778	Retrovirus-related Pol polyprotein from transposon TNT 1-94 [Vitis vinifera]	GIP	-	-	-	-	--	-	-	-	--	3.857	3.598	23.018	6.959	0.478	0.53	2.55	2.816	1.323	0.301	3.487	20.183	8.725	0	4.077	0.159	0	1.444
MSTRG.20806	blue	2544.984762	ensconsin-like [Elaeis guineensis]	--	-	-	-	-	--	-	-	-	--	0.188	1.398	1.618	0.966	0	0	0.071	0.295	0	0.152	0.333	4.17	1.215	0	0.416	0	0	0.165
MSTRG.20873	blue	2925.317127	stress response protein NST1-like [Elaeis guineensis]	--	-	-	-	-	--	-	-	-	--	0.96	2.043	4.83	1.829	0	0.212	0.819	0.977	0.072	0	0.547	3.678	1.495	0.056	0.484	0	0	1.053
MSTRG.20874	blue	1973.716173	stress response protein NST1-like [Elaeis guineensis]	--	-	-	-	-	--	-	-	-	--	0.556	1.518	1.225	1.263	0	0	0.157	0.778	0	0	0.556	4.028	1.874	0	0.092	0	0	0.746
MSTRG.20876	blue	3065.842938	rve domain-containing protein [Cephalotus follicularis]	--	-	-	-	-	--	-	-	-	--	0.562	1.907	5.494	1.396	0	0.188	0.506	0.427	0.061	0	0.625	4.492	1.173	0	0.294	0	0	0.291
MSTRG.20927	blue	2742.323701	-	--	-	-	-	-	--	-	-	-	--	0.755	1.333	3.001	1.433	0	0.089	0.283	0	0.099	0	0.67	5.619	0.385	0	0.444	0	0	0.22
MSTRG.2095	blue	1826.153023	rve domain-containing protein/RVT_3 domain-containing protein [Cephalotus follicularis]	rnhA	-	-	-	-	--	-	-	-	--	0.652	1.253	0.935	1.056	0.088	0.111	0.318	0.83	0.148	0.076	0.467	4.159	0.663	0	0.617	0	0	0.263
MSTRG.20951	blue	2195.75404	-	--	-	-	-	-	--	-	-	-	--	2.256	4.743	5.673	3.183	0	0.266	0.141	3.186	0.739	0	1.802	6.01	3.841	0	0.995	0	0	1.751
MSTRG.20965	blue	2238.417505	rve domain-containing protein [Cephalotus follicularis]	--	-	-	-	-	--	-	-	-	--	2.85	2.653	4.591	1.318	0.581	0.602	0.852	0.71	0.696	0.914	1.339	4.202	2.551	0.628	1.069	0.579	0.279	1.092
MSTRG.20966	blue	3114.41529	rve domain-containing protein [Cephalotus follicularis]	--	-	-	-	-	--	-	-	-	--	1.1	1.687	3.322	1.792	0.335	0	0.683	0.711	0.241	0.101	0.617	5.101	0.964	0.21	1.254	0.06	0.111	0.348
MSTRG.20984	blue	2625.166638	uncharacterized protein LOC105049174 [Elaeis guineensis]	--	-	-	-	-	--	-	-	-	--	0.312	2.544	8.005	2.675	0	0.218	0.255	3.072	0.24	0	0.342	6.187	1.649	0.242	0.54	0	0	1.078
MSTRG.20985	blue	2322.504092	uncharacterized protein LOC105049174 [Elaeis guineensis]	--	-	-	-	-	--	-	-	-	--	0	3.991	4.847	1.765	0.478	0	0.691	0.873	0	0.242	0	4.931	1.837	0	0.767	0	0.21	0
MSTRG.210	blue	3038.917854	-	--	-	-	-	-	--	-	-	-	--	1.354	3.201	4.638	3.322	0	0.368	1.251	2.28	0.164	0.168	1.331	6.568	2.766	0	1.194	0	0	0.911
MSTRG.21059	blue	1148.995536	RVT_1 domain-containing protein, partial [Cephalotus follicularis]	--	-	-	-	-	--	-	-	-	--	0	0.184	0.827	0	0	0	0	0.136	0	0	0	5.237	0	0	0	0	0	0
MSTRG.21097	blue	3480.806541	Ribonuclease H-like superfamily [Arabidopsis suecica]	pol	-	-	-	-	--	-	-	-	--	2.557	5.001	10.695	3.448	1.087	0.843	1.697	2.651	1.236	1.146	1.96	12.563	3.589	0.768	1.881	0.803	1.032	1.776
MSTRG.21098	blue	3485.378178	RNA-directed DNA polymerase [Dendrobium catenatum]	pol	-	-	-	-	--	-	-	-	--	2.622	5.247	13.465	4.252	0	0.741	1.362	3.697	0.129	0.13	2.238	15.096	3.894	0.407	2.834	0.059	0.464	2.601
MSTRG.21099	blue	2856.950587	rve domain-containing protein/RVT_3 domain-containing protein, partial [Cephalotus follicularis]	--	-	-	-	-	--	-	-	-	--	2.146	4.13	6.297	2.404	0.527	0.703	0.49	1.075	0.291	0.582	1.326	5.81	2.535	0.085	1.283	0.185	0	0.465
MSTRG.211	blue	3016.597123	-	--	-	-	-	-	--	-	-	-	--	1.148	4.259	6.939	2.877	0.535	0.406	1.034	2.424	0.451	0.092	2.078	7.542	4.131	0	1.317	0	0	0.301
[truncated: 19,978 more rows]
