# Supplementary material for: Transcriptome Analysis Coupled with Metabolome Profiling at a Key Time Point Reveals the Molecular Mechanism of Cold Stress Response in Oil Palm (Elaeis guineensis Jacq.)
Source: Plants (Basel). 2026 May 26;15(11):1628. doi: 10.3390/plants15111628 (PMC13258973; doi:10.3390/plants15111628)
Supplement: Supplementary file 1 [file plants-15-01628-s001.zip › Supplemental Table S6.xlsx]

## Sheet: Sheet1
Table S6. The hub genes detected in WGCNA modules in oil palm leaves.
GeneID	Module	Description	KEGG_A_class	KEGG_B_class	Pathway	K_ID	GO Component	GO Function	GO Process	TF_family	Homologous gene	References
ncbi_105041937	black	phospho-2-dehydro-3-deoxyheptonate aldolase 1 [Elaeis guineensis]	Metabolism;Metabolism;Metabolism;Metabolism	Amino acid metabolism	ko01110//Tryptophan biosynthesis	K01626	-	GO:0008194//UDP-glycosyltransferase activity;GO:0031419//cobalamin binding;GO:0046872//metal ion binding	-	--	IEA	[81]
ncbi_105056784	black	phospho-2-dehydro-3-deoxyheptonate aldolase 2 [Elaeis guineensis]	Metabolism;Metabolism;Metabolism;Metabolism	Amino acid metabolism	ko1817//Tryptophan biosynthesis	K01626	-	GO:0008168//methyltransferase activity;GO:0008171//O-methyltransferase activity;GO:0046983//protein dimerization activity	GO:0006480//N-terminal protein amino acid methylation;GO:0009102//biotin biosynthetic process;GO:0016051//carbohydrate biosynthetic process	--	IEA	[81]
MSTRG.10346	blue	RNA-directed DNA polymerase [Dendrobium catenatum]	-	-	-	-	-	-	-	--	--
MSTRG.10347	blue	RNA-directed DNA polymerase [Dendrobium catenatum]	-	-	-	-	-	-	-	--	--
MSTRG.15407	blue	protein NYNRIN-like [Coffea arabica]	-	-	-	-	-	-	-	--	--
MSTRG.20399	blue	retrovirus-related pol polyprotein from transposon opus [Quercus suber]	-	-	-	-	-	-	-	--	--
MSTRG.26513	blue	protein NYNRIN-like [Coffea arabica]	-	-	-	-	-	-	-	--	--
MSTRG.29776	blue	Retrovirus-related Pol polyprotein from transposon 17.6, partial [Mucuna pruriens]	-	-	-	-	-	-	-	--	--
MSTRG.34397	blue	protein NYNRIN-like [Coffea arabica]	-	-	-	-	-	-	-	--	--
MSTRG.37109	blue	rve domain-containing protein/RVT_3 domain-containing protein [Cephalotus follicularis]	-	-	-	-	-	-	-	--	--
MSTRG.38535	blue	protein NYNRIN-like [Coffea arabica]	-	-	-	-	-	-	-	--	--
MSTRG.40808	blue	protein NYNRIN-like [Coffea arabica]	-	-	-	-	-	-	-	--	--
MSTRG.48609	blue	RVT_1 domain-containing protein, partial [Cephalotus follicularis]	-	-	-	-	-	-	-	--	--
MSTRG.51427	blue	retrovirus-related pol polyprotein from transposon opus [Quercus suber]	-	-	-	-	-	-	-	--	--
MSTRG.51428	blue	retrovirus-related pol polyprotein from transposon opus [Quercus suber]	-	-	-	-	-	-	-	--	--
MSTRG.6030	blue	Retrovirus-related Pol polyprotein from transposon 297 family [Cajanus cajan]	-	-	-	-	-	-	-	--	--
MSTRG.6031	blue	Retrovirus-related Pol polyprotein from transposon 297 family [Cajanus cajan]	-	-	-	-	-	-	-	--	--
ncbi_105057671	blue	superoxide dismutase [Cu-Zn]-like [Elaeis guineensis]	Oxidoreductases	Acting on the CH-OH group of donors	ko00561//probable glycerol-3-phosphate dehydrogenase	K00006	GO:0005737//cytoplasm	GO:0003924//GTPase activity;GO:0005525//GTP binding;GO:0019843//rRNA binding;GO:0043022//ribosome binding;GO:0051539//4 iron, 4 sulfur cluster binding	GO:0006400//tRNA modification;GO:0008150//biological_process;GO:0042254//ribosome biogenesis	--	SOD	[82]
ncbi_105048637	brown	phospho-2-dehydro-3-deoxyheptonate aldolase 2 [Elaeis guineensis]	Genetic Information Processing	Translation	ko03008//Ribosome biogenesis in eukaryotes	K06943	GO:0005737//cytoplasm	GO:0003924//GTPase activity;GO:0005525//GTP binding;GO:0019843//rRNA binding;GO:0043022//ribosome binding;GO:0051539//4 iron, 4 sulfur cluster binding	GO:0006400//tRNA modification;GO:0008150//biological_process;GO:0042254//ribosome biogenesis	--	DAHPS 2	[83]
ncbi_105041118	brown	translocase of chloroplast 34, chloroplastic [Elaeis guineensis]	Organismal Systems	Environmental adaptation	ko04712//Circadian rhythm - plant	K07215	GO:0005737//cytoplasm	GO:0003924//GTPase activity;GO:0005524//ATP binding;GO:0005525//GTP binding;GO:0008134//transcription factor binding;GO:0016887//ATP hydrolysis activity;GO:0019843//rRNA binding;GO:0043022//ribosome binding;GO:0043531//ADP binding;GO:0051539//4 iron, 4 sulfur cluster binding	GO:0006355//regulation of transcription, DNA-templated;GO:0006400//tRNA modification;GO:0006412//translation;GO:0042254//ribosome biogenesis	--	TOC34	[84]
ncbi_105042460	brown	guanine nucleotide-binding protein-like NSN1 [Elaeis guineensis]	Genetic Information Processing	Translation	ko03008//Ribosome biogenesis in eukaryotes	K14538	GO:0005737//cytoplasm	GO:0003924//GTPase activity;GO:0005525//GTP binding;GO:0019843//rRNA binding;GO:0043022//ribosome binding;GO:0051539//4 iron, 4 sulfur cluster binding	GO:0006400//tRNA modification;GO:0006412//translation;GO:0008150//biological_process;GO:0042254//ribosome biogenesis	--	GNL	[85]
ncbi_105055093	brown	3-dehydroquinate synthase [Elaeis guineensis]	Metabolism;Metabolism;Metabolism	Global and overview maps;Global and overview maps;Carbohydrate metabolism	ko01100//Metabolic pathways;ko01110//Biosynthesis of secondary metabolites;ko00500//Starch and sucrose metabolism	K00695	GO:0005618//cell wall;GO:0048046//apoplast	GO:0004373//glycogen (starch) synthase activity;GO:0008194//UDP-glycosyltransferase activity;GO:0009011//starch synthase activity;GO:0016157//sucrose synthase activity;GO:0016757//glycosyltransferase activity	GO:0005978//glycogen biosynthetic process;GO:0005985//sucrose metabolic process;GO:0009058//biosynthetic process;GO:0010125//mycothiol biosynthetic process;GO:0071793//bacillithiol biosynthetic process	--	DHQS	[86]
ncbi_105059639	brown	3-dehydroquinate synthase [Elaeis guineensis]	Metabolism;Metabolism;Metabolism	Global and overview maps;Global and overview maps;Carbohydrate metabolism	ko01100//Metabolic pathways;ko01110//Biosynthesis of secondary metabolites;ko00500//Starch and sucrose metabolism	K00695	GO:0005618//cell wall;GO:0048046//apoplast	GO:0005509//calcium ion binding;GO:0005544//calcium-dependent phospholipid binding	GO:0005978//glycogen biosynthetic process;GO:0005985//sucrose metabolic process;GO:0009058//biosynthetic process;GO:0010125//mycothiol biosynthetic process;GO:0071793//bacillithiol biosynthetic process	--	DHQS	[86]
ncbi_105039819	brown	bifunctional 3-dehydroquinate dehydratase/shikimate dehydrogenase, chloroplastic [Elaeis guineensis]	Metabolism;Metabolism;Metabolism;Metabolism	Signal transduction	ko04075//Plant hormone signal transduction	K14504	GO:0005618//cell wall;GO:0048046//apoplast	GO:0004553//hydrolase activity, hydrolyzing O-glycosyl compounds;GO:0016762//xyloglucan:xyloglucosyl transferase activity	GO:0005975//carbohydrate metabolic process;GO:0006073//cellular glucan metabolic process	--	DQD/SDH	[87]
ncbi_105039821	green	bifunctional 3-dehydroquinate dehydratase/shikimate dehydrogenase, chloroplastic [Elaeis guineensis]	Metabolism;Metabolism;Metabolism;Metabolism	Signal transduction	ko04075//Plant hormone signal transduction	K14504	GO:0005618//cell wall;GO:0048046//apoplast	GO:0004553//hydrolase activity, hydrolyzing O-glycosyl compounds;GO:0016762//xyloglucan:xyloglucosyl transferase activity	GO:0005975//carbohydrate metabolic process;GO:0006073//cellular glucan metabolic process	--	DQD/SDH	[87]
ncbi_105039486	green	probable WRKY transcription factor 54 [Elaeis guineensis]	Environmental Information Processing	Signal transduction	ko01100//Metabolic pathways;ko01110//Biosynthesis of secondary metabolites;ko00230//Purine metabolism;ko00240//Pyrimidine metabolism	K14641	GO:0004102	GO:0003700//DNA-binding transcription factor activity;GO:0043565//sequence-specific DNA binding	GO:0006355//regulation of transcription, DNA-templated	WRKY	WRKY54	[88]
ncbi_105044896	green	probable apyrase 1 [Elaeis guineensis]	Environmental Information Processing	Global and overview maps;Global and overview maps;Nucleotide metabolism;Nucleotide metabolism	ko01100//Metabolic pathways;ko01110//Biosynthesis of secondary metabolites;ko00230//Purine metabolism;ko00240//Pyrimidine metabolism	K14641	GO:0004309	GO:0000287//magnesium ion binding;GO:0004309//exopolyphosphatase activity;GO:0016787//hydrolase activity	GO:0006798//polyphosphate catabolic process	--	--
ncbi_105045154	green	ethylene-responsive transcription factor ERF071 [Elaeis guineensis]	Environmental Information Processing	Signal transduction	ko04146//Peroxisome	K01626	GO:0005575//cellular_component	GO:0003700//DNA-binding transcription factor activity	GO:0006355//regulation of transcription, DNA-templated	ERF	ERF	[89]
ncbi_105049189	green	probable xyloglucan endotransglucosylase/hydrolase protein 23 [Elaeis guineensis]	Environmental Information Processing	Signal transduction	ko04075//Plant hormone signal transduction	K14504	GO:0005618//cell wall;GO:0048046//apoplast	GO:0004553//hydrolase activity, hydrolyzing O-glycosyl compounds;GO:0016762//xyloglucan:xyloglucosyl transferase activity	GO:0005975//carbohydrate metabolic process;GO:0006073//cellular glucan metabolic process	--	XET	[90]
ncbi_105049190	green	probable xyloglucan endotransglucosylase/hydrolase protein 23 [Elaeis guineensis]	Environmental Information Processing	Signal transduction	ko04075//Plant hormone signal transduction	K14504	GO:0005618//cell wall;GO:0048046//apoplast	GO:0004553//hydrolase activity, hydrolyzing O-glycosyl compounds;GO:0016762//xyloglucan:xyloglucosyl transferase activity	GO:0005975//carbohydrate metabolic process;GO:0006073//cellular glucan metabolic process	--	XET	[90]
ncbi_105050826	green	xyloglucan endotransglucosylase/hydrolase protein 22 [Elaeis guineensis]	Environmental Information Processing	Signal transduction	ko04075//Plant hormone signal transduction	K14504	GO:0005618//cell wall;GO:0048046//apoplast	GO:0004553//hydrolase activity, hydrolyzing O-glycosyl compounds;GO:0016762//xyloglucan:xyloglucosyl transferase activity	GO:0005975//carbohydrate metabolic process;GO:0006073//cellular glucan metabolic process	--	XTHs	[91]
ncbi_105052677	green	calcium-binding protein PBP1-like [Elaeis guineensis]	Metabolism	Global and overview maps	ko01110//Biosynthesis of second	K05277	GO:0005515	GO:0005509//calcium ion binding;GO:0005515//protein binding	GO:0005509//calcium ion binding	PBP1-like	--
ncbi_105038203	green	arogenate dehydratase/prephenate dehydratase 6 [Elaeis guineensis]	Metabolism	Glutathione metabolism	ko00480	K00799	GO:0002376	GO:0008152//metabolic process	GO:0008152//metabolic process	--	ADT6	[92]
ncbi_105033050	green	arogenate dehydrogenase 2, chloroplastic[Elaeis guineensis]	Metabolism	Glutathione metabolism	ko00480	K00799	GO:0002376	GO:0008152//metabolic process	GO:0008152//metabolic process	--	adh2	[93]
ncbi_105057363	green	arogenate dehydrogenase 2, chloroplastic [Elaeis guineensis]	Metabolism	Glutathione metabolism	ko00480	K00799	GO:0002376	GO:0008152//metabolic process	GO:0008152//metabolic process	--	adh2	[93]
ncbi_105033000	green	bifunctional aspartate aminotransferase and glutamate/aspartate-prephenate aminotransferase [Elaeis guineensis]	Metabolism	Energy metabolism	ko00190	K02267	GO:0032991	GO:0003700//DNA-binding transcription factor activity	GO:0006355//regulation of transcription, DNA-templated	ERF	Asp	[94]
ncbi_105060420	green	NDR1/HIN1-like protein 10 [Elaeis guineensis]	Metabolism	Amino acid metabolism;Biosynthesis of other secondary metabolites;Global and overview maps;Metabolism of cofactors and vitamins	ko01100//Metabolic pathways;ko01110//Biosynthesis of secondary metabolites;ko01230//Biosynthesis of amino acids;ko01210//2-Oxocarboxylic acid metabolism;ko00770//Pantothenate and CoA biosynthesis;ko00290//Valine, leucine and isoleucine biosynthesis;ko00966//Glucosinolate biosynthesis;ko00280//Valine, leucine and isoleucine degradation	K00141	GO:0002376//immune system process	GO:0008150//Biological Process	GO:0008152//metabolic process	NDR1/HIN1-like	NHL	[95]
ncbi_105036032	magenta	arogenate dehydratase/prephenate dehydratase 6 [Elaeis guineensis]	Metabolism;Metabolism;Metabolism	Global and overview maps;Global and overview maps;Biosynthesis of other secondary metabolites	ko00400//Metabolic pathways;ko01110//Biosynthesis of secondary metabolites;ko00400//Flavonoid biosynthesis	ko00400	-	GO:0003700//DNA-binding transcription factor activity;GO:0003824//catalytic activity;GO:0003854//3-beta-hydroxy-delta5-steroid dehydrogenase activity;GO:0003978//UDP-glucose 4-epimerase activity;GO:0004043//L-aminoadipate-semialdehyde dehydrogenase activity;GO:0008446//GDP-mannose 4,6-dehydratase activity;GO:0008460//dTDP-glucose 4,6-dehydratase activity;GO:0008712//ADP-glyceromanno-heptose 6-epi…	GO:0000271//polysaccharide biosynthetic process;GO:0005975//carbohydrate metabolic process;GO:0006012//galactose metabolic process;GO:0006355//regulation of transcription, DNA-templated;GO:0006694//steroid biosynthetic process;GO:0009243//O antigen biosynthetic process;GO:0009244//lipopolysaccharide core region biosynthetic process;GO:0019305//dTDP-rhamnose biosynthetic process;GO:0019878//lysine…	--	ADT/PDT	[96]
ncbi_105037948	magenta	bifunctional aspartate aminotransferase and glutamate/aspartate-prephenate aminotransferase [Elaeis guineensis]	Metabolism;Metabolism;Metabolism	Global and overview maps;Global and overview maps;Biosynthesis of other secondary metabolites	ko00400//Metabolic pathways;ko01110//Biosynthesis of secondary metabolites;ko00400//Flavonoid biosynthesis	ko00400	-	GO:0016491//oxidoreductase activity	-	--	PPA	[97]
ncbi_105055436	pink	plastid division protein CDP1, chloroplastic isoform X1 [Elaeis guineensis]	Metabolism	Carbohydrate metabolism;Global and overview maps	ko01100//Metabolic pathways;ko01110//Biosynthesis of secondary metabolites;ko00520//Amino sugar and nucleotide sugar metabolism;ko00051//Fructose and mannose metabolism	K00275	-	-	-	--	CDP1	[98]
ncbi_105042178	purple	pathogenesis-related protein PR-4 [Elaeis guineensis]	Metabolism	Chemical structure transformation maps;Global and overview maps;Nucleotide metabolism	ko01100//Metabolic pathways;ko01060//Biosynthesis of plant secondary metabolites;ko00230//Purine metabolism;ko01065//Biosynthesis of alkaloids derived from histidine and purine	K00144	-	-	GO:0042742//defense response to bacterium;GO:0050832//defense response to fungus	--	PR-4	[99]
ncbi_105032357	turquoise	probable LRR receptor-like serine/threonine-protein kinase At1g63430 isoform X1 [Elaeis guineensis]	Metabolism	Amino acid metabolism;Drug resistance: antimicrobial;Global and overview maps	ko01100//Metabolic pathways;ko00260//Glycine, serine and threonine metabolism;ko01502//Vancomycin resistance	K00740	-	GO:0004672//protein kinase activity;GO:0005515//protein binding;GO:0005524//ATP binding	GO:0006468//protein phosphorylation	--	--
ncbi_105032762	turquoise	65-kDa microtubule-associated protein 6 [Elaeis guineensis]	Metabolism	Nucleotide metabolism	ko00240	K00299	-	-	-	--	MAP 6	[100]
ncbi_105033613	turquoise	COP1-interacting protein 7 [Elaeis guineensis]	Metabolism	Carbohydrate metabolism	ko00030	K00198	-	-	-	--	--
ncbi_105034752	turquoise	cytochrome b561 and DOMON domain-containing protein At3g25290 [Elaeis guineensis]	Genetic Information Processing	Folding, sorting and degradation	ko04122//Sulfur relay system	K00019	GO:0005575//cellular_component	GO:0003674//molecular_function;GO:0008324//cation transmembrane transporter activity	GO:0006812//cation transport;GO:0008150//biological_process	--	--	[101]
ncbi_105035043	turquoise	auxin response factor 17 isoform X1 [Elaeis guineensis]	Metabolism	Biosynthesis of other secondary metabolites	ko00966//	K00078	GO:0005634//nucleus	GO:0003677//DNA binding	GO:0006355//regulation of transcription, DNA-templated;GO:0009725//response to hormone	ARF	ARF	[102]
