# Supplementary material for: Transcriptome Analysis Coupled with Metabolome Profiling at a Key Time Point Reveals the Molecular Mechanism of Cold Stress Response in Oil Palm (Elaeis guineensis Jacq.)
Source: Plants (Basel). 2026 May 26;15(11):1628. doi: 10.3390/plants15111628 (PMC13258973; doi:10.3390/plants15111628)
Supplement: Supplementary file 1 [file plants-15-01628-s001.zip › Supplemental Table S7.xlsx]

## Sheet: Sheet1
Supplemental Table S7. Details information of differentially accumulated metabolites (DAMs) in leaves under cold stress
Metabolite	Formula	Class	HMDB	Pathway	KEGG_B_class	KEGG_A_class	Ion mode	Molecular Weight (Da)	RT	VIP	Index	log2_FC(case_mean/control_mean)	P-value	FDR	CAS	C_ID
D-Glucose 6-phosphate	C6H13O9P	Carbohydrates And Its Derivatives	HMDB0001401	ko01100//Metabolic pathways;ko01110//Biosynthesis of secondary metabolites;ko01062//Biosynthesis of terpenoids and steroids;ko00500//Starch and sucrose metabolism;ko00562//Inositol phosphate metabolism;ko04931//Insulin resistance	Carbohydrate metabolism;Chemical structure transformation maps;Endocrine and metabolic disease;Global and overview maps	Human Diseases;Metabolism	NEG	260.03	0.86	7.16046	Com_966_neg	1.79524	0.00105646	0.00805638	56-73-5	C00092
Methyl Benzoate	C8H8O2	Organic Acid And Its Derivatives	HMDB0033968	-	-	-	POS	136.148	1.84	7.05006	Com_475_pos	0.896333	0.00032596	0.00376702	93-58-3	-
(S)-2-Phenyloxirane	C8H8O	Organoheterocyclic compounds	--	ko01100//Metabolic pathways;ko01120//Microbial metabolism in diverse environments	Global and overview maps	Metabolism	POS	120.058	2.01	6.36642	Com_625_pos	0.177406	8.57498e-05	0.00157583	--	C20782
L-Dihydroorotic acid	C5H6N2O4	Amino Acid And Its Derivatives	HMDB0003349	ko01100//Metabolic pathways;ko00240//Pyrimidine metabolism	Global and overview maps;Nucleotide metabolism	Metabolism	POS	158.112	0.92	6.35993	Com_556_pos	-0.719836	1.38651e-05	0.000518094	5988-19-2	C00337
Pipecolic acid	C6H11NO2	Amino Acid And Its Derivatives	HMDB0000716	ko01100//Metabolic pathways;ko01110//Biosynthesis of secondary metabolites;ko01060//Biosynthesis of plant secondary metabolites;ko01064//Biosynthesis of alkaloids derived from ornithine, lysine and nicotinic acid;ko00310//Lysine degradation;ko00960//Tropane, piperidine and pyridine alkaloid biosynthesis	Amino acid metabolism;Biosynthesis of other secondary metabolites;Chemical structure transformation maps;Global and overview maps	Metabolism	POS	129.16	1.042	5.69388	Com_52_pos	0.790375	7.22409e-05	0.00139624	3105-95-1	C00408
D-Phenylalanine	C9H11NO2	Amino Acid And Its Derivatives	HMDB0250791	ko01100//Metabolic pathways;ko00360//Phenylalanine metabolism	Amino acid metabolism;Global and overview maps	Metabolism	POS	165.19	4.106	5.20675	Com_87_pos	1.0579	3.05583e-06	0.000311417	-	C02265
Dl-Indole-3-lactic acid	C11H11NO3	Organoheterocyclic compounds	--	-	-	-	POS	205.21	4.87	5.1805	Com_195_pos	1.78183	4.94473e-06	0.000345884	--	-
L-Phenylalanine	C9H11NO2	Amino Acid And Its Derivatives	HMDB0250791	ko01100//Metabolic pathways;ko01110//Biosynthesis of secondary metabolites;ko01060//Biosynthesis of plant secondary metabolites;ko01230//Biosynthesis of amino acids;ko02010//ABC transporters;ko01061//Biosynthesis of phenylpropanoids;ko01070//Biosynthesis of plant hormones;ko01063//Biosynthesis of alkaloids derived from shikimate pathway;ko01064//Biosynthesis of alkaloids derived from ornithine, l…	Amino acid metabolism;Biosynthesis of other secondary metabolites;Chemical structure transformation maps;Global and overview maps;Membrane transport;Metabolism of other amino acids;Translation	Environmental Information Processing;Genetic Information Processing;Metabolism	POS	165.19	4.108	4.98113	Com_263_pos	1.04592	5.19692e-07	0.000194191	-	C00079
D-Arabitol	C5H12O5	Carbohydrates And Its Derivatives	HMDB0001851	ko01100//Metabolic pathways;ko00040//Pentose and glucuronate interconversions	Carbohydrate metabolism;Global and overview maps	Metabolism	POS	152.15	0.926	4.94529	Com_31_pos	-0.36348	0.0236921	0.0783448	7643-75-6	C01904
D-Fructose 6-Phosphate	C6H13O9P	Carbohydrates And Its Derivatives	HMDB0304311	ko01100//Metabolic pathways;ko01110//Biosynthesis of secondary metabolites;ko01120//Microbial metabolism in diverse environments;ko01200//Carbon metabolism;ko00052//Galactose metabolism;ko00710//Carbon fixation in photosynthetic organisms;ko00500//Starch and sucrose metabolism;ko04931//Insulin resistance	Carbohydrate metabolism;Endocrine and metabolic disease;Energy metabolism;Global and overview maps	Human Diseases;Metabolism	NEG	260.136	0.86	4.87485	Com_794_neg	1.34041	9.61781e-06	0.000414676	-	C00085
Phenylethanolamine	C8H11NO	Amines	HMDB0062626	-	-	-	POS	137.084	2	4.7677	Com_651_pos	0.111996	0.00240704	0.0140421	-	-
isoleucine	C6H13NO2	Amino Acid And Its Derivatives	HMDB0033923	-	-	-	POS	131.17	2.11	4.69013	Com_56_pos	1.06497	2.20184e-05	0.000617874	443-79-8	-
Isoorientin	C21H20O11	Flavonoids	HMDB0253666	-	-	-	NEG	448.38	6.174	4.67768	Com_912_neg	-2.57205	0.0163918	0.0592748	-	-
L-Glutamic acid	C5H9NO4	Amino Acid And Its Derivatives	HMDB0060475	ko01100//Metabolic pathways;ko01110//Biosynthesis of secondary metabolites;ko01120//Microbial metabolism in diverse environments;ko01060//Biosynthesis of plant secondary metabolites;ko01230//Biosynthesis of amino acids;ko02010//ABC transporters;ko01200//Carbon metabolism;ko00330//Arginine and proline metabolism;ko01064//Biosynthesis of alkaloids derived from ornithine, lysine and nicotinic acid;k…	Amino acid metabolism;Biosynthesis of other secondary metabolites;Carbohydrate metabolism;Chemical structure transformation maps;Energy metabolism;Global and overview maps;Membrane transport;Metabolism of cofactors and vitamins;Metabolism of other amino acids;Translation	Environmental Information Processing;Genetic Information Processing;Metabolism	POS	147.13	0.886	4.40537	Com_80_pos	0.274068	0.00144217	0.0103633	-	C00025
L-arginine	C6H14N4O2	Amino Acid And Its Derivatives	HMDB0303361	ko01100//Metabolic pathways;ko01110//Biosynthesis of secondary metabolites;ko01060//Biosynthesis of plant secondary metabolites;ko01230//Biosynthesis of amino acids;ko02010//ABC transporters;ko00330//Arginine and proline metabolism;ko01064//Biosynthesis of alkaloids derived from ornithine, lysine and nicotinic acid;ko00970//Aminoacyl-tRNA biosynthesis;ko00220//Arginine biosynthesis;ko00261//Monob…	Amino acid metabolism;Biosynthesis of other secondary metabolites;Chemical structure transformation maps;Global and overview maps;Membrane transport;Translation	Environmental Information Processing;Genetic Information Processing;Metabolism	POS	174.2	0.794	4.30384	Com_66_pos	-0.568655	0.00140237	0.0101423	-	C00062
4'-O-Glucosylvitexin	C27H30O15	Flavonoids	--	-	-	-	POS	594.518	6.28	4.18897	Com_245_pos	-0.597477	1.43936e-05	0.000520489	--	-
Orientin	C21H20O11	Flavonoids	HMDB0030614	-	-	-	NEG	448.377	6.25	4.13741	Com_879_neg	-2.74852	0.0163743	0.0592748	28608-75-5	-
L-aspartic Acid	C4H7NO4	Amino Acid And Its Derivatives	HMDB0000191	ko01100//Metabolic pathways;ko01110//Biosynthesis of secondary metabolites;ko01120//Microbial metabolism in diverse environments;ko01060//Biosynthesis of plant secondary metabolites;ko01230//Biosynthesis of amino acids;ko02010//ABC transporters;ko01200//Carbon metabolism;ko01070//Biosynthesis of plant hormones;ko01064//Biosynthesis of alkaloids derived from ornithine, lysine and nicotinic acid;ko…	Amino acid metabolism;Biosynthesis of other secondary metabolites;Chemical structure transformation maps;Energy metabolism;Global and overview maps;Membrane transport;Metabolism of cofactors and vitamins;Metabolism of other amino acids;Translation	Environmental Information Processing;Genetic Information Processing;Metabolism	POS	133.1	0.86	4.00539	Com_65_pos	-1.14949	3.43962e-05	0.000889868	56-84-8	C00049
Glutamine	C5H10N2O3	Amino Acid And Its Derivatives	HMDB0003423	-	-	-	POS	146.145	0.81	4.00033	Com_189_pos	0.260618	0.00248957	0.0142166	5959-95-5	-
Luteolin C-hexoside derivative	C21H20O11	Flavonoids	--	-	-	-	POS	448.4	6.1	3.98889	Com_592_pos	-2.49594	5.55389e-06	0.000345884	--	-
Dl-Norleucine	C6H13NO2	Amino Acid And Its Derivatives	HMDB0251526	-	-	-	POS	131.173	0.9	3.90256	Com_193_pos	-0.425191	0.00251457	0.0142166	-	-
Kaempferol 3-O-glucoside-2‘-O-rhamnoside	C27H30O15	Flavonoids	--	-	-	-	POS	594.526	6.08	3.71326	Com_463_pos	-2.08588	0.000383408	0.00421373	--	-
Turanose	C12H22O11	Carbohydrates And Its Derivatives	HMDB0011740	-	-	-	POS	342.3	0.95	3.69252	Com_641_pos	0.342545	0.0444397	0.124855	547-25-1	-
N-acetylglycine	C4H7NO3	Amino Acid And Its Derivatives	HMDB0000532	-	-	-	POS	117.043	0.91	3.67001	Com_305_pos	-0.316115	0.00182896	0.0115834	543-24-8	-
alpha-D-Galactose 1-phosphate	C6H13O9P	Carbohydrates And Its Derivatives	HMDB0000645	ko01100//Metabolic pathways;ko00052//Galactose metabolism;ko00520//Amino sugar and nucleotide sugar metabolism	Carbohydrate metabolism;Global and overview maps	Metabolism	NEG	260.136	0.87	3.62096	Com_828_neg	1.08457	4.43713e-05	0.00101511	2255-14-3	C00446
L-Tryptophan	C11H12N2O2	Amino Acid And Its Derivatives	HMDB0000929	ko01100//Metabolic pathways;ko01110//Biosynthesis of secondary metabolites;ko01060//Biosynthesis of plant secondary metabolites;ko01230//Biosynthesis of amino acids;ko01061//Biosynthesis of phenylpropanoids;ko01070//Biosynthesis of plant hormones;ko01063//Biosynthesis of alkaloids derived from shikimate pathway;ko01210//2-Oxocarboxylic acid metabolism;ko00970//Aminoacyl-tRNA biosynthesis;ko00260/…	Amino acid metabolism;Biosynthesis of other secondary metabolites;Chemical structure transformation maps;Global and overview maps;Translation	Genetic Information Processing;Metabolism	POS	204.23	4.894	3.57353	Com_53_pos	1.805	2.60357e-06	0.000311417	73-22-3	C00078
L-Leucine	C6H13NO2	Amino Acid And Its Derivatives	HMDB0000687	ko01100//Metabolic pathways;ko01110//Biosynthesis of secondary metabolites;ko01060//Biosynthesis of plant secondary metabolites;ko01230//Biosynthesis of amino acids;ko02010//ABC transporters;ko01210//2-Oxocarboxylic acid metabolism;ko01065//Biosynthesis of alkaloids derived from histidine and purine;ko00970//Aminoacyl-tRNA biosynthesis;ko00290//Valine, leucine and isoleucine biosynthesis;ko00966/…	Amino acid metabolism;Biosynthesis of other secondary metabolites;Chemical structure transformation maps;Global and overview maps;Membrane transport;Translation	Environmental Information Processing;Genetic Information Processing;Metabolism	POS	131.17	2.32	3.4748	Com_57_pos	0.889827	2.83694e-06	0.000311417	61-90-5	C00123
D-glutamine	C5H10N2O3	Amino Acid And Its Derivatives	HMDB0003423	ko01100//Metabolic pathways	Global and overview maps	Metabolism	POS	146.14	0.86	3.40078	Com_55_pos	0.336058	0.00466098	0.0223289	5959-95-5	C00819
Cycloleucine	C6H11NO2	Amino Acid And Its Derivatives	HMDB0062225	-	-	-	POS	129.157	0.84	3.319	Com_201_pos	0.249397	3.79905e-05	0.000925812	52-52-8	-
D-Pyroglutamic acid	C5H7NO3	Amino Acid And Its Derivatives	--	ko01100//Metabolic pathways	Global and overview maps	Metabolism	POS	129.114	1.62	3.29585	Com_210_pos	-0.687268	0.0393788	0.113189	--	C02237
L(-)-Malic acid	C4H6O5	Organic Acid And Its Derivatives	--	ko01100//Metabolic pathways;ko00650//Butanoate metabolism	Carbohydrate metabolism;Global and overview maps	Metabolism	NEG	134.022	1.08	3.14101	Com_960_neg	0.658192	0.00383428	0.0193614	--	C00497
D-Mannose 6-phosphate	C6H13O9P	Carbohydrates And Its Derivatives	HMDB0304312	ko01100//Metabolic pathways;ko01110//Biosynthesis of secondary metabolites;ko00520//Amino sugar and nucleotide sugar metabolism;ko00051//Fructose and mannose metabolism	Carbohydrate metabolism;Global and overview maps	Metabolism	NEG	260.136	0.87	3.10305	Com_1021_neg	2.01074	9.79758e-05	0.00174335	-	C00275
Tricin 5-O-hexoside	C23H24O12	Flavonoids	--	-	-	-	POS	492.43	7.19	3.03999	Com_523_pos	-1.40968	6.9761e-06	0.000392515	--	-
Aspartic Acid	C4H7NO4	Amino Acid And Its Derivatives	HMDB0006483	-	-	-	POS	133.103	0.84	3.01376	Com_203_pos	-1.23481	5.2627e-06	0.000345884	1783-96-6	-
4-Aminobutyric acid	C4H9NO2	Amino Acid And Its Derivatives	HMDB0000112	ko01100//Metabolic pathways;ko01120//Microbial metabolism in diverse environments;ko00330//Arginine and proline metabolism;ko00760//Nicotinate and nicotinamide metabolism;ko00250//Alanine, aspartate and glutamate metabolism;ko00410//beta-Alanine metabolism;ko00650//Butanoate metabolism	Amino acid metabolism;Carbohydrate metabolism;Global and overview maps;Metabolism of cofactors and vitamins;Metabolism of other amino acids	Metabolism	POS	103.12	0.864	2.98416	Com_60_pos	-0.571876	0.00148106	0.0104739	1956-12-02	C00334
HBOA	C8H7NO3	Organoheterocyclic compounds	--	ko01110//Biosynthesis of secondary metabolites;ko00402//Benzoxazinoid biosynthesis	Biosynthesis of other secondary metabolites;Global and overview maps	Metabolism	POS	165.042	4.15	2.925	Com_627_pos	0.886758	0.000371275	0.00412078	--	C15769
D-3-Phosphoglyceric acid	C3H7O7P	Carbohydrates And Its Derivatives	HMDB0060180	ko01100//Metabolic pathways;ko01110//Biosynthesis of secondary metabolites;ko01120//Microbial metabolism in diverse environments;ko01060//Biosynthesis of plant secondary metabolites;ko01230//Biosynthesis of amino acids;ko01061//Biosynthesis of phenylpropanoids;ko01200//Carbon metabolism;ko01070//Biosynthesis of plant hormones;ko01063//Biosynthesis of alkaloids derived from shikimate pathway;ko010…	Amino acid metabolism;Carbohydrate metabolism;Chemical structure transformation maps;Energy metabolism;Global and overview maps;Lipid metabolism	Metabolism	NEG	186.06	0.95	2.87457	Com_1019_neg	-2.43914	2.79191e-06	0.000311417	3443-58-1	C00197
Chrysoeriol 7-O-hexoside	C22H22O11	Flavonoids	--	-	-	-	POS	448.4	7.2	2.84851	Com_597_pos	-2.25047	8.98874e-06	0.000414676	--	-
Phosphoenolpyruvic acid	C3H5O6P	Organic Acid And Its Derivatives	HMDB0000263	ko01100//Metabolic pathways;ko01110//Biosynthesis of secondary metabolites;ko01120//Microbial metabolism in diverse environments;ko01060//Biosynthesis of plant secondary metabolites;ko01230//Biosynthesis of amino acids;ko01061//Biosynthesis of phenylpropanoids;ko01200//Carbon metabolism;ko01070//Biosynthesis of plant hormones;ko01063//Biosynthesis of alkaloids derived from shikimate pathway;ko010…	Amino acid metabolism;Carbohydrate metabolism;Chemical structure transformation maps;Energy metabolism;Global and overview maps	Metabolism	NEG	168.042	1.04	2.84133	Com_1066_neg	-2.44656	2.00694e-05	0.000592049	138-08-9	C00074
Chrysoeriol 5-O-hexoside	C22H22O11	Flavonoids	--	-	-	-	POS	462.404	7.18	2.77606	Com_432_pos	-2.30014	5.21142e-06	0.000345884	--	-
Dl-3-Hydroxynorvaline	C5H11NO3	Amino Acid And Its Derivatives	--	-	-	-	POS	133.146	0.85	2.77205	Com_199_pos	-1.08023	7.35309e-06	0.000392515	--	-
Isocitrate	C6H8O7	Organic Acid And Its Derivatives	HMDB0304324	ko01100//Metabolic pathways;ko01110//Biosynthesis of secondary metabolites;ko01120//Microbial metabolism in diverse environments;ko01060//Biosynthesis of plant secondary metabolites;ko01230//Biosynthesis of amino acids;ko01061//Biosynthesis of phenylpropanoids;ko01200//Carbon metabolism;ko01070//Biosynthesis of plant hormones;ko01063//Biosynthesis of alkaloids derived from shikimate pathway;ko010…	Carbohydrate metabolism;Chemical structure transformation maps;Global and overview maps	Metabolism	NEG	192.124	1.49	2.70887	Com_1030_neg	0.354336	0.00622036	0.0283664	-	C00311
Tyramine	C8H11NO	Amines	HMDB0000306	ko01100//Metabolic pathways;ko01110//Biosynthesis of secondary metabolites;ko01060//Biosynthesis of plant secondary metabolites;ko01063//Biosynthesis of alkaloids derived from shikimate pathway;ko00350//Tyrosine metabolism;ko00950//Isoquinoline alkaloid biosynthesis	Amino acid metabolism;Biosynthesis of other secondary metabolites;Chemical structure transformation maps;Global and overview maps	Metabolism	POS	137.179	2	2.53318	Com_526_pos	0.152489	0.00217257	0.0130616	51-67-2	C00483
Homoplantaginin	C22H22O11	Flavonoids	--	-	-	-	POS	462.403	7.186	2.51662	Com_248_pos	-2.2313	7.47449e-07	0.000209473	--	-
D-Serine	C3H7NO3	Amino Acid And Its Derivatives	HMDB0003406	ko01100//Metabolic pathways;ko00260//Glycine, serine and threonine metabolism;ko01502//Vancomycin resistance	Amino acid metabolism;Drug resistance: antimicrobial;Global and overview maps	Human Diseases;Metabolism	POS	105.09	0.851	2.50295	Com_256_pos	-0.512753	2.20472e-05	0.000617874	312-84-5	C00740
C-pentosyl-chrysoeriol O-hexoside	C27H30O15	Flavonoids	--	-	-	-	POS	594.526	6.04	2.44752	Com_593_pos	-0.701972	0.000227111	0.00287351	--	-
1-O-Gentisoyl-D-glucoside	C13H16O9	Phenolic acids	--	-	-	-	NEG	316.079	4.56	2.27662	Com_1111_neg	0.319081	0.0268885	0.0851468	--	-
2-Deoxy-D-galactose	C6H12O5	Carbohydrates And Its Derivatives	HMDB0012327	-	-	-	POS	164.156	0.69	2.23857	Com_222_pos	-0.09168	0.0202307	0.0688232	25494-04-6	-
S-Methyl-L-cysteine	C4H9NO2S	Amino Acid And Its Derivatives	HMDB0302211	ko02010//ABC transporters	Membrane transport	Environmental Information Processing	POS	135.185	1.04	2.17242	Com_108_pos	-1.10125	0.00125802	0.00915738	-	C22040
Phosphoenolpyruvate	C3H5O6P	Organic Acid And Its Derivatives	HMDB0000263	ko01100//Metabolic pathways;ko01110//Biosynthesis of secondary metabolites;ko01120//Microbial metabolism in diverse environments;ko01060//Biosynthesis of plant secondary metabolites;ko01230//Biosynthesis of amino acids;ko01061//Biosynthesis of phenylpropanoids;ko01200//Carbon metabolism;ko01070//Biosynthesis of plant hormones;ko01063//Biosynthesis of alkaloids derived from shikimate pathway;ko010…	Amino acid metabolism;Carbohydrate metabolism;Chemical structure transformation maps;Energy metabolism;Global and overview maps	Metabolism	NEG	167.982	0.97	2.16253	Com_1103_neg	-2.41475	0.000169636	0.00244966	138-08-9	C00074
DL-Norvaline	C5H11NO2	Amino Acid And Its Derivatives	HMDB0251527	-	-	-	POS	117.15	1.068	2.05875	Com_82_pos	0.630962	0.000551276	0.00556739	-	-
7-methylguanine	C6H7N5O	Organoheterocyclic compounds	HMDB0006040	-	-	-	POS	165.065	4.11	2.01328	Com_308_pos	0.960547	0.000567717	0.00568224	10030-78-1	-
L-Ornithine	C5H12N2O2	Amino Acid And Its Derivatives	HMDB0000214	ko01100//Metabolic pathways;ko01110//Biosynthesis of secondary metabolites;ko01060//Biosynthesis of plant secondary metabolites;ko01230//Biosynthesis of amino acids;ko02010//ABC transporters;ko00330//Arginine and proline metabolism;ko01064//Biosynthesis of alkaloids derived from ornithine, lysine and nicotinic acid;ko01210//2-Oxocarboxylic acid metabolism;ko00480//Glutathione metabolism;ko00220//…	Amino acid metabolism;Chemical structure transformation maps;Global and overview maps;Membrane transport;Metabolism of other amino acids	Environmental Information Processing;Metabolism	POS	132.16	0.762	1.98278	Com_59_pos	-0.797371	4.80728e-06	0.000345884	3184-13-2	C00077
Sarcosine	C3H7NO2	Amino Acid And Its Derivatives	HMDB0000271	ko01100//Metabolic pathways;ko00330//Arginine and proline metabolism;ko00260//Glycine, serine and threonine metabolism	Amino acid metabolism;Global and overview maps	Metabolism	POS	89.093	0.9	1.97432	Com_164_pos	0.663073	0.000364648	0.00408809	107-97-1	C00213
N-Methylsarcosine	C4H9NO2	Amino Acid And Its Derivatives	HMDB0000092	ko01100//Metabolic pathways;ko00260//Glycine, serine and threonine metabolism	Amino acid metabolism;Global and overview maps	Metabolism	POS	103.12	0.9	1.94192	Com_72_pos	0.1846	0.0148206	0.0553796	1118-68-9	C01026
di-C,C-hexosyl-apigenin derivative	C27H30O15	Flavonoids	--	-	-	-	POS	594.518	6.36	1.91401	Com_445_pos	-0.623823	0.000705247	0.00620108	--	-
Dl-Alanyl-glycine	C5H10N2O3	Amino Acid And Its Derivatives	--	-	-	-	POS	146.144	0.84	1.85321	Com_197_pos	0.145565	0.0131079	0.0499794	--	-
Luteolin-4'-O-glucoside	C21H20O11	Flavonoids	--	-	-	-	POS	448.101	6.8	1.80082	Com_648_pos	-2.65396	2.31506e-06	0.000311417	--	-
Hecogenin	C27H42O4	Terpenoids	HMDB0038824	ko01060//Biosynthesis of plant secondary metabolites	Chemical structure transformation maps	Metabolism	POS	430.628	6.08	1.77913	Com_285_pos	-2.54397	0.00112281	0.00839115	115921-09-0	C08902
L-Methionine sulfone	C5H11NO4S	Amino Acid And Its Derivatives	HMDB0062174	-	-	-	POS	181.21	1.84	1.7319	Com_177_pos	0.250983	0.000725115	0.006205	7314-32-1	-
6-Aminocaproic acid	C6H13NO2	Lipids	HMDB0001901	ko01100//Metabolic pathways;ko01120//Microbial metabolism in diverse environments	Global and overview maps	Metabolism	POS	131.095	2.07	1.73138	Com_375_pos	1.09568	4.38571e-06	0.000345884	60-32-2	C02378
Nicotianamine	C12H21N3O6	Amino Acid And Its Derivatives	HMDB0255025	ko01100//Metabolic pathways;ko01110//Biosynthesis of secondary metabolites;ko00270//Cysteine and methionine metabolism	Amino acid metabolism;Global and overview maps	Metabolism	POS	303.312	0.86	1.65078	Com_122_pos	-0.404234	0.0246298	0.0800291	-	C05324
Sophoricoside	C21H20O10	Flavonoids	--	-	-	-	POS	432.38	7.038	1.63206	Com_8_pos	-0.765733	0.000220483	0.00284094	--	-
Luteolin 7-O-glucoside	C21H20O11	Flavonoids	HMDB0035588	ko00944//Flavone and flavonol biosynthesis	Biosynthesis of other secondary metabolites	Metabolism	NEG	448.38	6.664	1.62825	Com_920_neg	-2.92413	0.0174892	0.0624375	5373-11-05	C03951
Raffinose	C18H32O16	Carbohydrates And Its Derivatives	HMDB0003213	ko01100//Metabolic pathways;ko02010//ABC transporters;ko00052//Galactose metabolism	Carbohydrate metabolism;Global and overview maps;Membrane transport	Environmental Information Processing;Metabolism	NEG	504.437	1.009	1.59765	Com_698_neg	0.518783	0.0159402	0.0585869	512-69-6	C00492
N-Methyl-a-aminoisobutyric acid	C5H11NO2	Amino Acid And Its Derivatives	HMDB0002141	-	-	-	POS	117.146	1.22	1.58191	Com_174_pos	0.546387	0.0214277	0.0721334	2566-34-9	-
DL-Citrulline	C6H13N3O3	Amino Acid And Its Derivatives	HMDB0250742	-	-	-	POS	175.19	0.9	1.57948	Com_62_pos	-0.540263	0.0010363	0.0079568	-	-
Succinic anhydride	C4H4O3	Organic Acid And Its Derivatives	HMDB0032523	-	-	-	NEG	100.073	0.88	1.5721	Com_1069_neg	-0.400606	0.00517025	0.0241494	108-30-5	-
Cytidine	C9H13N3O5	Nucleotide And Its Derivates	HMDB0000089	ko01100//Metabolic pathways;ko02010//ABC transporters;ko00240//Pyrimidine metabolism	Global and overview maps;Membrane transport;Nucleotide metabolism	Environmental Information Processing;Metabolism	POS	243.22	1.029	1.52966	Com_2_pos	-1.97187	0.000449195	0.0047957	65-46-3	C00475
D-threo-Isocitric acid	C6H8O7	Organic Acid And Its Derivatives	HMDB0304324	-	-	-	NEG	192.124	1.41	1.49494	Com_820_neg	0.353863	0.0113695	0.0450359	-	-
LysoPC 18:1 (2n isomer)	C26H52NO7P	Lipids	--	-	-	-	POS	521.4	12.7	1.48454	Com_351_pos	-1.05604	9.4109e-06	0.000414676	--	-
Homoserine	C4H9NO3	Amino Acid And Its Derivatives	HMDB0000719	ko01100//Metabolic pathways;ko01110//Biosynthesis of secondary metabolites;ko01120//Microbial metabolism in diverse environments;ko01230//Biosynthesis of amino acids;ko00270//Cysteine and methionine metabolism;ko00260//Glycine, serine and threonine metabolism;ko00300//Lysine biosynthesis;ko00920//Sulfur metabolism	Amino acid metabolism;Energy metabolism;Global and overview maps	Metabolism	POS	119.119	0.9	1.47204	Com_185_pos	-0.77773	8.39087e-05	0.00156769	672-15-1	C00263
Kaempferol7-O-beta-D-glucopyranoside	C21H20O11	Flavonoids	--	-	-	-	NEG	448.377	6.65	1.47172	Com_761_neg	-2.79642	0.0164693	0.0593636	--	-
Pyridoxine O-glucoside	C14H21NO8	Vitamins	--	-	-	-	POS	331.323	1.68	1.4499	Com_591_pos	0.903629	0.000130767	0.00209413	--	-
L-Asparagine	C4H8N2O3	Amino Acid And Its Derivatives	HMDB0251512	ko01100//Metabolic pathways;ko01110//Biosynthesis of secondary metabolites;ko01060//Biosynthesis of plant secondary metabolites;ko01230//Biosynthesis of amino acids;ko00970//Aminoacyl-tRNA biosynthesis;ko00250//Alanine, aspartate and glutamate metabolism;ko00460//Cyanoamino acid metabolism	Amino acid metabolism;Chemical structure transformation maps;Global and overview maps;Metabolism of other amino acids;Translation	Genetic Information Processing;Metabolism	NEG	132.12	0.843	1.4319	Com_730_neg	-1.06207	0.000288085	0.00347251	-	C00152
D-Erythrose 4-phosphate	C4H9O7P	Carbohydrates And Its Derivatives	HMDB0001321	ko01100//Metabolic pathways;ko01110//Biosynthesis of secondary metabolites;ko01120//Microbial metabolism in diverse environments;ko01060//Biosynthesis of plant secondary metabolites;ko01230//Biosynthesis of amino acids;ko01061//Biosynthesis of phenylpropanoids;ko01200//Carbon metabolism;ko01070//Biosynthesis of plant hormones;ko01063//Biosynthesis of alkaloids derived from shikimate pathway;ko000…	Amino acid metabolism;Carbohydrate metabolism;Chemical structure transformation maps;Energy metabolism;Global and overview maps;Metabolism of cofactors and vitamins	Metabolism	NEG	200.084	1.08	1.42724	Com_771_neg	1.70343	1.63263e-05	0.000530375	585-18-2	C00279
Nicotinic acid-hexoside	C12H15NO7	Carbohydrates And Its Derivatives	--	-	-	-	POS	285.2	0.97	1.42183	Com_494_pos	0.79473	0.000152945	0.00231691	--	-
(-)-Norepinephrine N-hexoside	C14H21NO8	Carbohydrates And Its Derivatives	--	-	-	-	POS	331.32	1.05	1.41072	Com_402_pos	1.17566	0.0186796	0.0654574	--	-
LPC(1-acyl 18:1)	C26H52NO7P	Lipids	--	-	-	-	POS	521.67	12.76	1.38737	Com_468_pos	-1.12298	1.20909e-05	0.000489848	--	-
Sattabacin	C13H18O2	Benzene and substituted derivatives	--	-	-	-	POS	206.28	6.12	1.37482	Com_109_pos	0.84547	1.70326e-05	0.000530375	--	-
L-Alanine	C3H7NO2	Amino Acid And Its Derivatives	HMDB0062251	ko01100//Metabolic pathways;ko01110//Biosynthesis of secondary metabolites;ko01120//Microbial metabolism in diverse environments;ko01060//Biosynthesis of plant secondary metabolites;ko01230//Biosynthesis of amino acids;ko02010//ABC transporters;ko01200//Carbon metabolism;ko00270//Cysteine and methionine metabolism;ko00970//Aminoacyl-tRNA biosynthesis;ko00710//Carbon fixation in photosynthetic org…	Amino acid metabolism;Chemical structure transformation maps;Drug resistance: antimicrobial;Energy metabolism;Folding, sorting and degradation;Global and overview maps;Membrane transport;Metabolism of other amino acids;Translation	Environmental Information Processing;Genetic Information Processing;Human Diseases;Metabolism	POS	89.09	0.86	1.32746	Com_64_pos	0.484607	0.000139474	0.00220211	302-72-7	C00041
Solanidine	C27H43NO	Lipids	HMDB0003236	ko01066//Biosynthesis of alkaloids derived from terpenoid and polyketide	Chemical structure transformation maps	Metabolism	POS	397.636	0.96	1.3209	Com_582_pos	0.29069	0.00148559	0.0104739	80-78-4	C06543
Trifolin	C21H20O11	Flavonoids	HMDB0304745	ko01110//Biosynthesis of secondary metabolites;ko00944//Flavone and flavonol biosynthesis	Biosynthesis of other secondary metabolites;Global and overview maps	Metabolism	NEG	448.101	6.62	1.31365	Com_968_neg	-2.94287	0.0202602	0.0688232	-	C12626
s7p	C7H15O10P	Carbohydrates And Its Derivatives	--	ko01100//Metabolic pathways;ko01110//Biosynthesis of secondary metabolites;ko01120//Microbial metabolism in diverse environments;ko01230//Biosynthesis of amino acids;ko01200//Carbon metabolism;ko00030//Pentose phosphate pathway;ko00710//Carbon fixation in photosynthetic organisms	Carbohydrate metabolism;Energy metabolism;Global and overview maps	Metabolism	NEG	290.16	0.87	1.29001	Com_831_neg	2.01587	0.000172634	0.00244966	--	C05382
Feruloylputrescine	C14H20N2O3	Phenolic acids	HMDB0033463	ko01100//Metabolic pathways;ko00330//Arginine and proline metabolism	Amino acid metabolism;Global and overview maps	Metabolism	POS	264.1	5.04	1.2511	Com_359_pos	-0.276519	0.00330667	0.0172273	501-13-3	C10497
L-serine	C3H7NO3	Amino Acid And Its Derivatives	HMDB0000187	ko01100//Metabolic pathways;ko01110//Biosynthesis of secondary metabolites;ko01120//Microbial metabolism in diverse environments;ko01060//Biosynthesis of plant secondary metabolites;ko01230//Biosynthesis of amino acids;ko02010//ABC transporters;ko01200//Carbon metabolism;ko00270//Cysteine and methionine metabolism;ko00970//Aminoacyl-tRNA biosynthesis;ko00630//Glyoxylate and dicarboxylate metaboli…	Amino acid metabolism;Biosynthesis of other secondary metabolites;Carbohydrate metabolism;Chemical structure transformation maps;Drug resistance: antimicrobial;Energy metabolism;Global and overview maps;Lipid metabolism;Membrane transport;Metabolism of other amino acids;Translation	Environmental Information Processing;Genetic Information Processing;Human Diseases;Metabolism	POS	105.093	0.846	1.20181	Com_84_pos	-0.607577	1.92228e-05	0.0005824	56-45-1	C00065
5-Methoxyindoleacetic acid	C11H11NO3	Organoheterocyclic compounds	HMDB0004096	ko00380//Tryptophan metabolism	Amino acid metabolism	Metabolism	POS	205.21	4.87	1.16894	Com_207_pos	0.597443	0.000909148	0.00722805	3471-31-6	C05660
N-Feruloylputrescine	C14H20N2O3	Phenolic acids	HMDB0033463	ko01100//Metabolic pathways;ko00330//Arginine and proline metabolism	Amino acid metabolism;Global and overview maps	Metabolism	POS	264.32	5.22	1.15515	Com_601_pos	-0.381456	0.0131559	0.0499923	501-13-3	C10497
Syringetin 3-O-hexoside	C23H24O13	Flavonoids	--	-	-	-	POS	508.1	0.98	1.10865	Com_338_pos	-1.40478	0.00863232	0.0362428	--	-
MAG (18:3)	C21H36O4	Lipids	--	-	-	-	POS	352.2	12.12	1.10287	Com_369_pos	0.175431	0.000680349	0.00615151	--	-
L-threo-3-Methylaspartate	C5H9NO4	Amino Acid And Its Derivatives	--	ko01100//Metabolic pathways;ko01120//Microbial metabolism in diverse environments;ko01200//Carbon metabolism;ko00630//Glyoxylate and dicarboxylate metabolism;ko00660//C5-Branched dibasic acid metabolism	Carbohydrate metabolism;Global and overview maps	Metabolism	NEG	147.053	0.87	1.09187	Com_1132_neg	0.688286	0.000854694	0.00694284	--	C03618
delta-Hexanolactone	C6H10O2	Organoheterocyclic compounds	HMDB0000453	-	-	-	POS	114.142	1	1.08023	Com_95_pos	0.483892	0.00287434	0.0156414	823-22-3	-
Manglieside E	C28H38O13	Phenylpropanoids and polyketides	--	-	-	-	POS	582.6	5.91	1.07729	Com_599_pos	0.747674	0.0346828	0.102855	--	-
Imidazole-4-acetate	C5H6N2O2	Organic Acid And Its Derivatives	HMDB0002024	ko01100//Metabolic pathways;ko00340//Histidine metabolism	Amino acid metabolism;Global and overview maps	Metabolism	POS	126.1	0.96	1.05183	Com_605_pos	0.171766	0.0304726	0.0935886	645-65-8	C02835
Indole	C8H7N	Organoheterocyclic compounds	HMDB0035924	ko01100//Metabolic pathways;ko01110//Biosynthesis of secondary metabolites;ko00380//Tryptophan metabolism;ko00400//Phenylalanine, tyrosine and tryptophan biosynthesis;ko00402//Benzoxazinoid biosynthesis	Amino acid metabolism;Biosynthesis of other secondary metabolites;Global and overview maps	Metabolism	POS	117.148	4.87	1.04468	Com_211_pos	1.92484	1.28793e-06	0.000288755	109-97-7	C00463
Rhodomyrtone	C26H34O6	Organoheterocyclic compounds	--	-	-	-	POS	442.54	11.33	1.03483	Com_510_pos	0.199508	0.0417883	0.118393	--	-
C-hexosyl-luteolin O-hexoside	C27H30O16	Flavonoids	--	-	-	-	POS	610.518	5.68	1.00288	Com_429_pos	-2.64344	1.80257e-06	0.000311417	--	-
Resokaempferol 7-O-hexoside	C21H20O10	Flavonoids	--	-	-	-	POS	434.4	7.08	1.00034	Com_595_pos	-0.734204	8.08938e-05	0.00153698	--	-
