# Supplementary material for: Transcriptome Analysis Coupled with Metabolome Profiling at a Key Time Point Reveals the Molecular Mechanism of Cold Stress Response in Oil Palm (Elaeis guineensis Jacq.)
Source: Plants (Basel). 2026 May 26;15(11):1628. doi: 10.3390/plants15111628 (PMC13258973; doi:10.3390/plants15111628)
Supplement: Supplementary file 1 [file plants-15-01628-s001.zip › Supplemental Table S8.xls]

Supplemental Table S8 Details information of differentially accumulated metabolites (DAMs) in oil palm leaves under cold stress
index	CK-1	CK-2	CK-3	cold2-1	cold2-2	cold2-3	control_mean	case_mean	log2_FC(case_mean/control_mean)	Pvalue	fdr	vip	Compounds	Class	Ion mode	Molecular Weight (Da)	Formula	RT	CAS	HMDB	C_ID	Pathway	KEGG_B_class	KEGG_A_class	type
Com_966_neg	24200000	20800000	24040000	70680000	76250000	92690000	23013333.3333333	79873333.3333333	1.79524395876694	0.00105645631375241	0.00805637773956768	7.16046088292259	D-Glucose 6-phosphate	Carbohydrates And Its Derivatives	NEG	260.03	C6H13O9P	0.86	56-73-5	HMDB0001401	C00092	ko01100//Metabolic pathways;ko01110//Biosynthesis of secondary metabolites;ko01062//Biosynthesis of terpenoids and steroids;ko00500//Starch and sucrose metabolism;ko00562//Inositol phosphate metabolism;ko04931//Insulin resistance	Carbohydrate metabolism;Chemical structure transformation maps;Endocrine and metabolic disease;Global and overview maps	Human Diseases;Metabolism	up
Com_475_pos	60460000	60060000	67840000	122900000	118300000	109400000	62786666.6666667	116866666.666667	0.896333368347373	0.000325959503932484	0.00376701653513727	7.05006297864549	Methyl Benzoate	Organic Acid And Its Derivatives	POS	136.148	C8H8O2	1.84	93-58-3	HMDB0033968	-	-	-	-	up
Com_625_pos	332200000	340400000	336200000	381900000	377600000	381300000	336266666.666667	380266666.666667	0.177405706115668	8.5749764140075e-05	0.00157582763280367	6.36641883946515	(S)-2-Phenyloxirane	Organoheterocyclic compounds	POS	120.058	C8H8O	2.01	--	--	C20782	ko01100//Metabolic pathways;ko01120//Microbial metabolism in diverse environments	Global and overview maps	Metabolism	up
Com_556_pos	113000000	108000000	112500000	66450000	67440000	68600000	111166666.666667	67496666.6666667	-0.719836099	1.38651272833413e-05	0.000518093589487521	6.35992702565245	L-Dihydroorotic acid	Amino Acid And Its Derivatives	POS	158.112	C5H6N2O4	0.92	5988-19-2	HMDB0003349	C00337	ko01100//Metabolic pathways;ko00240//Pyrimidine metabolism	Global and overview maps;Nucleotide metabolism	Metabolism	down
Com_52_pos	51400000	46640000	46150000	81550000	82280000	85550000	48063333.3333333	83126666.6666667	0.790374654351646	7.2240859650304e-05	0.00139624144255156	5.69387919964493	Pipecolic acid	Amino Acid And Its Derivatives	POS	129.16	C6H11NO2	1.042	3105-95-1	HMDB0000716	C00408	ko01100//Metabolic pathways;ko01110//Biosynthesis of secondary metabolites;ko01060//Biosynthesis of plant secondary metabolites;ko01064//Biosynthesis of alkaloids derived from ornithine, lysine and nicotinic acid;ko00310//Lysine degradation;ko00960//Tropane, piperidine and pyridine alkaloid biosynthesis	Amino acid metabolism;Biosynthesis of other secondary metabolites;Chemical structure transformation maps;Global and overview maps	Metabolism	up
Com_87_pos	26990000	27090000	26750000	57530000	54880000	55870000	26943333.3333333	56093333.3333333	1.05790097044642	3.05583187315501e-06	0.000311417048164251	5.20674871325571	D-Phenylalanine	Amino Acid And Its Derivatives	POS	165.19	C9H11NO2	4.106	-	HMDB0250791	C02265	ko01100//Metabolic pathways;ko00360//Phenylalanine metabolism	Amino acid metabolism;Global and overview maps	Metabolism	up
Com_195_pos	11770000	11900000	11850000	41990000	41100000	39050000	11840000	40713333.3333333	1.78183226349315	4.94472882490315e-06	0.000345883909825355	5.18049944029052	Dl-Indole-3-lactic acid	Organoheterocyclic compounds	POS	205.21	C11H11NO3	4.87	--	--	-	-	-	-	up
Com_263_pos	25030000	24830000	25280000	52560000	51090000	51490000	25046666.6666667	51713333.3333333	1.04591768566561	5.19691786290906e-07	0.000194191497477369	4.98112612963023	L-Phenylalanine	Amino Acid And Its Derivatives	POS	165.19	C9H11NO2	4.108	-	HMDB0250791	C00079	ko01100//Metabolic pathways;ko01110//Biosynthesis of secondary metabolites;ko01060//Biosynthesis of plant secondary metabolites;ko01230//Biosynthesis of amino acids;ko02010//ABC transporters;ko01061//Biosynthesis of phenylpropanoids;ko01070//Biosynthesis of plant hormones;ko01063//Biosynthesis of alkaloids derived from shikimate pathway;ko01064//Biosynthesis of alkaloids derived from ornithine, l…	Amino acid metabolism;Biosynthesis of other secondary metabolites;Chemical structure transformation maps;Global and overview maps;Membrane transport;Metabolism of other amino acids;Translation	Environmental Information Processing;Genetic Information Processing;Metabolism	up
Com_31_pos	117000000	140300000	141600000	98760000	106500000	104800000	132966666.666667	103353333.333333	-0.363479704	0.0236921334064315	0.0783447833292324	4.94529387090401	D-Arabitol	Carbohydrates And Its Derivatives	POS	152.15	C5H12O5	0.926	7643-75-6	HMDB0001851	C01904	ko01100//Metabolic pathways;ko00040//Pentose and glucuronate interconversions	Carbohydrate metabolism;Global and overview maps	Metabolism	down
Com_794_neg	16990000	15520000	17600000	42410000	41080000	43400000	16703333.3333333	42296666.6666667	1.34040793426677	9.61780948907701e-06	0.000414675555279051	4.87485188826921	D-Fructose 6-Phosphate	Carbohydrates And Its Derivatives	NEG	260.136	C6H13O9P	0.86	-	HMDB0304311	C00085	ko01100//Metabolic pathways;ko01110//Biosynthesis of secondary metabolites;ko01120//Microbial metabolism in diverse environments;ko01200//Carbon metabolism;ko00052//Galactose metabolism;ko00710//Carbon fixation in photosynthetic organisms;ko00500//Starch and sucrose metabolism;ko04931//Insulin resistance	Carbohydrate metabolism;Endocrine and metabolic disease;Energy metabolism;Global and overview maps	Human Diseases;Metabolism	up
Com_651_pos	312500000	313500000	315500000	344500000	340700000	332300000	313833333.333333	339166666.666667	0.111995794539381	0.00240703604735157	0.0140421031788092	4.76769554871868	Phenylethanolamine	Amines	POS	137.084	C8H11NO	2	-	HMDB0062626	-	-	-	-	up
Com_56_pos	20960000	22150000	22130000	46000000	43630000	46860000	21746666.6666667	45496666.6666667	1.06496656816662	2.2018359800094e-05	0.0006178739766357	4.69013117257346	isoleucine	Amino Acid And Its Derivatives	POS	131.17	C6H13NO2	2.11	443-79-8	HMDB0033923	-	-	-	-	up
Com_912_neg	38450000	38180000	18610000	5961000	6542000	3513000	31746666.6666667	5338666.66666667	-2.572053741	0.0163917888135858	0.0592748234194506	4.67767952389735	Isoorientin	Flavonoids	NEG	448.38	C21H20O11	6.174	-	HMDB0253666	-	-	-	-	down
Com_80_pos	106900000	98490000	102000000	122600000	122700000	126400000	102463333.333333	123900000	0.274068456108771	0.00144217378241666	0.0103633128851864	4.40536863645764	L-Glutamic acid	Amino Acid And Its Derivatives	POS	147.13	C5H9NO4	0.886	-	HMDB0060475	C00025	ko01100//Metabolic pathways;ko01110//Biosynthesis of secondary metabolites;ko01120//Microbial metabolism in diverse environments;ko01060//Biosynthesis of plant secondary metabolites;ko01230//Biosynthesis of amino acids;ko02010//ABC transporters;ko01200//Carbon metabolism;ko00330//Arginine and proline metabolism;ko01064//Biosynthesis of alkaloids derived from ornithine, lysine and nicotinic acid;k…	Amino acid metabolism;Biosynthesis of other secondary metabolites;Carbohydrate metabolism;Chemical structure transformation maps;Energy metabolism;Global and overview maps;Membrane transport;Metabolism of cofactors and vitamins;Metabolism of other amino acids;Translation	Environmental Information Processing;Genetic Information Processing;Metabolism	up
Com_66_pos	59510000	65470000	62830000	40310000	46070000	40250000	62603333.3333333	42210000	-0.568654647	0.00140236942972695	0.0101422976175736	4.30383559311142	L-arginine	Amino Acid And Its Derivatives	POS	174.2	C6H14N4O2	0.794	-	HMDB0303361	C00062	ko01100//Metabolic pathways;ko01110//Biosynthesis of secondary metabolites;ko01060//Biosynthesis of plant secondary metabolites;ko01230//Biosynthesis of amino acids;ko02010//ABC transporters;ko00330//Arginine and proline metabolism;ko01064//Biosynthesis of alkaloids derived from ornithine, lysine and nicotinic acid;ko00970//Aminoacyl-tRNA biosynthesis;ko00220//Arginine biosynthesis;ko00261//Monob…	Amino acid metabolism;Biosynthesis of other secondary metabolites;Chemical structure transformation maps;Global and overview maps;Membrane transport;Translation	Environmental Information Processing;Genetic Information Processing;Metabolism	down
Com_245_pos	54560000	55790000	56950000	37170000	36290000	37110000	55766666.6666667	36856666.6666667	-0.597477441	1.43935530357905e-05	0.000520489450100683	4.18896836893138	4'-O-Glucosylvitexin	Flavonoids	POS	594.518	C27H30O15	6.28	--	--	-	-	-	-	down
Com_879_neg	28600000	30090000	14050000	4376000	4495000	1953000	24246666.6666667	3608000	-2.748515181	0.0163743416074535	0.0592748234194506	4.13740839963283	Orientin	Flavonoids	NEG	448.377	C21H20O11	6.25	28608-75-5	HMDB0030614	-	-	-	-	down
Com_65_pos	33320000	30770000	30900000	14670000	13980000	14170000	31663333.3333333	14273333.3333333	-1.149490847	3.43962096243777e-05	0.000889868458080022	4.00539419990466	L-aspartic Acid	Amino Acid And Its Derivatives	POS	133.1	C4H7NO4	0.86	56-84-8	HMDB0000191	C00049	ko01100//Metabolic pathways;ko01110//Biosynthesis of secondary metabolites;ko01120//Microbial metabolism in diverse environments;ko01060//Biosynthesis of plant secondary metabolites;ko01230//Biosynthesis of amino acids;ko02010//ABC transporters;ko01200//Carbon metabolism;ko01070//Biosynthesis of plant hormones;ko01064//Biosynthesis of alkaloids derived from ornithine, lysine and nicotinic acid;ko…	Amino acid metabolism;Biosynthesis of other secondary metabolites;Chemical structure transformation maps;Energy metabolism;Global and overview maps;Membrane transport;Metabolism of cofactors and vitamins;Metabolism of other amino acids;Translation	Environmental Information Processing;Genetic Information Processing;Metabolism	down
Com_189_pos	90900000	90270000	89700000	110000000	103000000	111500000	90290000	108166666.666667	0.260617860424269	0.00248956856028467	0.0142165645615053	4.00032642620371	Glutamine	Amino Acid And Its Derivatives	POS	146.145	C5H10N2O3	0.81	5959-95-5	HMDB0003423	-	-	-	-	up
Com_592_pos	20570000	20110000	21850000	3824000	3792000	3469000	20843333.3333333	3695000	-2.495939747	5.55388972065691e-06	0.000345883909825355	3.98888722427467	Luteolin C-hexoside derivative	Flavonoids	POS	448.4	C21H20O11	6.1	--	--	-	-	-	-	down
Com_193_pos	65840000	65180000	70500000	52430000	46250000	51400000	67173333.3333333	50026666.6666667	-0.425191294	0.00251456827390943	0.0142165645615053	3.90256197351691	Dl-Norleucine	Amino Acid And Its Derivatives	POS	131.173	C6H13NO2	0.9	-	HMDB0251526	-	-	-	-	down
Com_463_pos	18630000	22050000	18190000	4095000	3953000	5819000	19623333.3333333	4622333.33333333	-2.08587692	0.000383408053910416	0.00421372969052526	3.71326332533761	Kaempferol 3-O-glucoside-2��-O-rhamnoside	Flavonoids	POS	594.526	C27H30O15	6.08	--	--	-	-	-	-	down
Com_641_pos	64620000	68160000	69540000	79350000	79530000	97660000	67440000	85513333.3333333	0.342544847860722	0.0444397470423011	0.12485452740456	3.69252369806846	Turanose	Carbohydrates And Its Derivatives	POS	342.3	C12H22O11	0.95	547-25-1	HMDB0011740	-	-	-	-	up
Com_305_pos	75590000	78260000	75860000	64830000	61310000	58370000	76570000	61503333.3333333	-0.316114654	0.00182895677851814	0.0115833929306149	3.67000882647446	N-acetylglycine	Amino Acid And Its Derivatives	POS	117.043	C4H7NO3	0.91	543-24-8	HMDB0000532	-	-	-	-	down
Com_828_neg	13220000	11710000	12920000	27130000	27520000	25620000	12616666.6666667	26756666.6666667	1.08456759739357	4.43712796349803e-05	0.00101510621369006	3.62096038639044	alpha-D-Galactose 1-phosphate	Carbohydrates And Its Derivatives	NEG	260.136	C6H13O9P	0.87	2255-14-3	HMDB0000645	C00446	ko01100//Metabolic pathways;ko00052//Galactose metabolism;ko00520//Amino sugar and nucleotide sugar metabolism	Carbohydrate metabolism;Global and overview maps	Metabolism	up
Com_53_pos	5252000	5642000	5633000	19750000	19370000	18630000	5509000	19250000	1.8049960777919	2.60357269476194e-06	0.000311417048164251	3.57352520790295	L-Tryptophan	Amino Acid And Its Derivatives	POS	204.23	C11H12N2O2	4.894	73-22-3	HMDB0000929	C00078	ko01100//Metabolic pathways;ko01110//Biosynthesis of secondary metabolites;ko01060//Biosynthesis of plant secondary metabolites;ko01230//Biosynthesis of amino acids;ko01061//Biosynthesis of phenylpropanoids;ko01070//Biosynthesis of plant hormones;ko01063//Biosynthesis of alkaloids derived from shikimate pathway;ko01210//2-Oxocarboxylic acid metabolism;ko00970//Aminoacyl-tRNA biosynthesis;ko00260/…	Amino acid metabolism;Biosynthesis of other secondary metabolites;Chemical structure transformation maps;Global and overview maps;Translation	Genetic Information Processing;Metabolism	up
Com_57_pos	15160000	15250000	15290000	28530000	27550000	28600000	15233333.3333333	28226666.6666667	0.889827104062157	2.83694141868839e-06	0.000311417048164251	3.47479588865234	L-Leucine	Amino Acid And Its Derivatives	POS	131.17	C6H13NO2	2.32	61-90-5	HMDB0000687	C00123	ko01100//Metabolic pathways;ko01110//Biosynthesis of secondary metabolites;ko01060//Biosynthesis of plant secondary metabolites;ko01230//Biosynthesis of amino acids;ko02010//ABC transporters;ko01210//2-Oxocarboxylic acid metabolism;ko01065//Biosynthesis of alkaloids derived from histidine and purine;ko00970//Aminoacyl-tRNA biosynthesis;ko00290//Valine, leucine and isoleucine biosynthesis;ko00966/…	Amino acid metabolism;Biosynthesis of other secondary metabolites;Chemical structure transformation maps;Global and overview maps;Membrane transport;Translation	Environmental Information Processing;Genetic Information Processing;Metabolism	up
Com_55_pos	49530000	50210000	51040000	63750000	59370000	67210000	50260000	63443333.3333333	0.336057901480553	0.00466098219861488	0.0223288933531935	3.40077846617093	D-glutamine	Amino Acid And Its Derivatives	POS	146.14	C5H10N2O3	0.86	5959-95-5	HMDB0003423	C00819	ko01100//Metabolic pathways	Global and overview maps	Metabolism	up
Com_201_pos	62720000	63960000	62870000	75120000	74310000	75890000	63183333.3333333	75106666.6666667	0.249396920181542	3.799050363966e-05	0.000925812056088236	3.31900149281738	Cycloleucine	Amino Acid And Its Derivatives	POS	129.157	C6H11NO2	0.84	52-52-8	HMDB0062225	-	-	-	-	up
Com_210_pos	28020000	40940000	40890000	25850000	20240000	22130000	36616666.6666667	22740000	-0.68726821	0.0393787715334479	0.113188725356398	3.29584718478243	D-Pyroglutamic acid	Amino Acid And Its Derivatives	POS	129.114	C5H7NO3	1.62	--	--	C02237	ko01100//Metabolic pathways	Global and overview maps	Metabolism	down
Com_960_neg	18620000	20080000	19300000	31400000	27030000	33100000	19333333.3333333	30510000	0.658191780397516	0.00383427567711059	0.0193613650182026	3.14101057725096	L(-)-Malic acid	Organic Acid And Its Derivatives	NEG	134.022	C4H6O5	1.08	--	--	C00497	ko01100//Metabolic pathways;ko00650//Butanoate metabolism	Carbohydrate metabolism;Global and overview maps	Metabolism	up
Com_1021_neg	3495000	3438000	3437000	12690000	14110000	14990000	3456666.66666667	13930000	2.01074186450918	9.79757667131553e-05	0.00174334657913408	3.10305298063373	D-Mannose 6-phosphate	Carbohydrates And Its Derivatives	NEG	260.136	C6H13O9P	0.87	-	HMDB0304312	C00275	ko01100//Metabolic pathways;ko01110//Biosynthesis of secondary metabolites;ko00520//Amino sugar and nucleotide sugar metabolism;ko00051//Fructose and mannose metabolism	Carbohydrate metabolism;Global and overview maps	Metabolism	up
Com_523_pos	15570000	15790000	16470000	5660000	6055000	6288000	15943333.3333333	6001000	-1.409678456	6.97609513400338e-06	0.000392514973315365	3.03999336263228	Tricin 5-O-hexoside	Flavonoids	POS	492.43	C23H24O12	7.19	--	--	-	-	-	-	down
Com_203_pos	17040000	17410000	16600000	7448000	6857000	7386000	17016666.6666667	7230333.33333333	-1.234814395	5.26269676260923e-06	0.000345883909825355	3.01375553577125	Aspartic Acid	Amino Acid And Its Derivatives	POS	133.103	C4H7NO4	0.84	1783-96-6	HMDB0006483	-	-	-	-	down
Com_60_pos	32440000	29430000	29220000	20240000	21800000	19240000	30363333.3333333	20426666.6666667	-0.571876384	0.00148105990983066	0.0104738964808535	2.98415697744141	4-Aminobutyric acid	Amino Acid And Its Derivatives	POS	103.12	C4H9NO2	0.864	1956/12/2	HMDB0000112	C00334	ko01100//Metabolic pathways;ko01120//Microbial metabolism in diverse environments;ko00330//Arginine and proline metabolism;ko00760//Nicotinate and nicotinamide metabolism;ko00250//Alanine, aspartate and glutamate metabolism;ko00410//beta-Alanine metabolism;ko00650//Butanoate metabolism	Amino acid metabolism;Carbohydrate metabolism;Global and overview maps;Metabolism of cofactors and vitamins;Metabolism of other amino acids	Metabolism	down
Com_627_pos	10950000	10490000	11610000	19960000	21870000	19280000	11016666.6666667	20370000	0.88675820929199	0.000371274997171707	0.00412078486959885	2.9249981733875	HBOA	Organoheterocyclic compounds	POS	165.042	C8H7NO3	4.15	--	--	C15769	ko01110//Biosynthesis of secondary metabolites;ko00402//Benzoxazinoid biosynthesis	Biosynthesis of other secondary metabolites;Global and overview maps	Metabolism	up
Com_1019_neg	10430000	11150000	11100000	2026000	1993000	2007000	10893333.3333333	2008666.66666667	-2.439135405	2.7919143898106e-06	0.000311417048164251	2.87456859705886	D-3-Phosphoglyceric acid	Carbohydrates And Its Derivatives	NEG	186.06	C3H7O7P	0.95	3443-58-1	HMDB0060180	C00197	ko01100//Metabolic pathways;ko01110//Biosynthesis of secondary metabolites;ko01120//Microbial metabolism in diverse environments;ko01060//Biosynthesis of plant secondary metabolites;ko01230//Biosynthesis of amino acids;ko01061//Biosynthesis of phenylpropanoids;ko01200//Carbon metabolism;ko01070//Biosynthesis of plant hormones;ko01063//Biosynthesis of alkaloids derived from shikimate pathway;ko010…	Amino acid metabolism;Carbohydrate metabolism;Chemical structure transformation maps;Energy metabolism;Global and overview maps;Lipid metabolism	Metabolism	down
Com_597_pos	11680000	10930000	10670000	2400000	2364000	2230000	11093333.3333333	2331333.33333333	-2.250465732	8.98873796608632e-06	0.000414675555279051	2.84850862238294	Chrysoeriol 7-O-hexoside	Flavonoids	POS	448.4	C22H22O11	7.2	--	--	-	-	-	-	down
Com_1066_neg	11440000	10370000	10270000	1958000	1979000	1948000	10693333.3333333	1961666.66666667	-2.446559821	2.00694419132244e-05	0.000592048536440119	2.84132799364663	Phosphoenolpyruvic acid	Organic Acid And Its Derivatives	NEG	168.042	C3H5O6P	1.04	138-08-9	HMDB0000263	C00074	ko01100//Metabolic pathways;ko01110//Biosynthesis of secondary metabolites;ko01120//Microbial metabolism in diverse environments;ko01060//Biosynthesis of plant secondary metabolites;ko01230//Biosynthesis of amino acids;ko01061//Biosynthesis of phenylpropanoids;ko01200//Carbon metabolism;ko01070//Biosynthesis of plant hormones;ko01063//Biosynthesis of alkaloids derived from shikimate pathway;ko010…	Amino acid metabolism;Carbohydrate metabolism;Chemical structure transformation maps;Energy metabolism;Global and overview maps	Metabolism	down
Com_432_pos	10120000	10900000	10190000	2154000	2164000	2019000	10403333.3333333	2112333.33333333	-2.300136437	5.21141544952824e-06	0.000345883909825355	2.7760561603478	Chrysoeriol 5-O-hexoside	Flavonoids	POS	462.404	C22H22O11	7.18	--	--	-	-	-	-	down
Com_199_pos	15980000	15910000	15250000	7362000	7216000	7717000	15713333.3333333	7431666.66666667	-1.080231559	7.35309049029676e-06	0.000392514973315365	2.77204925174828	Dl-3-Hydroxynorvaline	Amino Acid And Its Derivatives	POS	133.146	C5H11NO3	0.85	--	--	-	-	-	-	down
Com_1030_neg	29900000	28720000	31970000	39330000	36110000	40370000	30196666.6666667	38603333.3333333	0.354336124279812	0.0062203644355356	0.0283663826700732	2.7088708047094	Isocitrate	Organic Acid And Its Derivatives	NEG	192.124	C6H8O7	1.49	-	HMDB0304324	C00311	ko01100//Metabolic pathways;ko01110//Biosynthesis of secondary metabolites;ko01120//Microbial metabolism in diverse environments;ko01060//Biosynthesis of plant secondary metabolites;ko01230//Biosynthesis of amino acids;ko01061//Biosynthesis of phenylpropanoids;ko01200//Carbon metabolism;ko01070//Biosynthesis of plant hormones;ko01063//Biosynthesis of alkaloids derived from shikimate pathway;ko010…	Carbohydrate metabolism;Chemical structure transformation maps;Global and overview maps	Metabolism	up
Com_526_pos	62990000	64880000	65070000	72810000	70120000	71520000	64313333.3333333	71483333.3333333	0.152489044440888	0.00217256986337941	0.0130616395664461	2.53317617802213	Tyramine	Amines	POS	137.179	C8H11NO	2	51-67-2	HMDB0000306	C00483	ko01100//Metabolic pathways;ko01110//Biosynthesis of secondary metabolites;ko01060//Biosynthesis of plant secondary metabolites;ko01063//Biosynthesis of alkaloids derived from shikimate pathway;ko00350//Tyrosine metabolism;ko00950//Isoquinoline alkaloid biosynthesis	Amino acid metabolism;Biosynthesis of other secondary metabolites;Chemical structure transformation maps;Global and overview maps	Metabolism	up
Com_248_pos	8539000	8872000	8532000	1719000	1911000	1895000	8647666.66666667	1841666.66666667	-2.23129895	7.47449358968919e-07	0.00020947268285104	2.51661564928098	Homoplantaginin	Flavonoids	POS	462.403	C22H22O11	7.186	--	--	-	-	-	-	down
Com_256_pos	23090000	22690000	22120000	15840000	15710000	16040000	22633333.3333333	15863333.3333333	-0.51275312	2.20472426988653e-05	0.0006178739766357	2.50294698170307	D-Serine	Amino Acid And Its Derivatives	POS	105.09	C3H7NO3	0.851	312-84-5	HMDB0003406	C00740	ko01100//Metabolic pathways;ko00260//Glycine, serine and threonine metabolism;ko01502//Vancomycin resistance	Amino acid metabolism;Drug resistance: antimicrobial;Global and overview maps	Human Diseases;Metabolism	down
Com_593_pos	16800000	17690000	16150000	10160000	10080000	10890000	16880000	10376666.6666667	-0.701971828	0.000227111281016056	0.00287351310428049	2.44751964256337	C-pentosyl-chrysoeriol O-hexoside	Flavonoids	POS	594.526	C27H30O15	6.04	--	--	-	-	-	-	down
Com_1111_neg	24410000	29240000	26500000	30690000	35040000	34260000	26716666.6666667	33330000	0.319081297789494	0.0268884588854477	0.0851467864705843	2.27661608715053	1-O-Gentisoyl-D-glucoside	Phenolic acids	NEG	316.079	C13H16O9	4.56	--	--	-	-	-	-	up
Com_222_pos	101000000	101200000	98430000	95870000	91310000	94940000	100210000	94040000	-0.091680039	0.0202306917858658	0.0688231572485284	2.23857006137577	2-Deoxy-D-galactose	Carbohydrates And Its Derivatives	POS	164.156	C6H12O5	0.69	25494-04-6	HMDB0012327	-	-	-	-	down
Com_108_pos	9730000	9727000	9978000	4988000	5416000	3316000	9811666.66666667	4573333.33333333	-1.101252146	0.00125801712262438	0.00915738437962289	2.17241534582587	S-Methyl-L-cysteine	Amino Acid And Its Derivatives	POS	135.185	C4H9NO2S	1.04	-	HMDB0302211	C22040	ko02010//ABC transporters	Membrane transport	Environmental Information Processing	down
Com_1103_neg	5649000	6903000	6127000	1048000	1162000	1293000	6226333.33333333	1167666.66666667	-2.414754328	0.000169636494099643	0.00244965740706403	2.16252804337187	Phosphoenolpyruvate	Organic Acid And Its Derivatives	NEG	167.982	C3H5O6P	0.97	138-08-9	HMDB0000263	C00074	ko01100//Metabolic pathways;ko01110//Biosynthesis of secondary metabolites;ko01120//Microbial metabolism in diverse environments;ko01060//Biosynthesis of plant secondary metabolites;ko01230//Biosynthesis of amino acids;ko01061//Biosynthesis of phenylpropanoids;ko01200//Carbon metabolism;ko01070//Biosynthesis of plant hormones;ko01063//Biosynthesis of alkaloids derived from shikimate pathway;ko010…	Amino acid metabolism;Carbohydrate metabolism;Chemical structure transformation maps;Energy metabolism;Global and overview maps	Metabolism	down
Com_82_pos	8823000	8658000	7942000	12880000	12630000	13860000	8474333.33333333	13123333.3333333	0.630962429213552	0.00055127601840512	0.00556739114083008	2.0587465041378	DL-Norvaline	Amino Acid And Its Derivatives	POS	117.15	C5H11NO2	1.068	-	HMDB0251527	-	-	-	-	up
Com_308_pos	4611000	4596000	4824000	9800000	9209000	8296000	4677000	9101666.66666667	0.960547322221529	0.000567716843507984	0.0056822373354683	2.01328347319206	7-methylguanine	Organoheterocyclic compounds	POS	165.065	C6H7N5O	4.11	10030-78-1	HMDB0006040	-	-	-	-	up
Com_59_pos	9771000	9991000	10120000	5692000	5877000	5625000	9960666.66666667	5731333.33333333	-0.797371499	4.80728299014503e-06	0.000345883909825355	1.98278213953925	L-Ornithine	Amino Acid And Its Derivatives	POS	132.16	C5H12N2O2	0.762	3184-13-2	HMDB0000214	C00077	ko01100//Metabolic pathways;ko01110//Biosynthesis of secondary metabolites;ko01060//Biosynthesis of plant secondary metabolites;ko01230//Biosynthesis of amino acids;ko02010//ABC transporters;ko00330//Arginine and proline metabolism;ko01064//Biosynthesis of alkaloids derived from ornithine, lysine and nicotinic acid;ko01210//2-Oxocarboxylic acid metabolism;ko00480//Glutathione metabolism;ko00220//…	Amino acid metabolism;Chemical structure transformation maps;Global and overview maps;Membrane transport;Metabolism of other amino acids	Environmental Information Processing;Metabolism	down
Com_164_pos	7851000	7159000	6841000	11360000	11240000	12000000	7283666.66666667	11533333.3333333	0.663072732414008	0.000364647510802582	0.00408808573207278	1.97432389113127	Sarcosine	Amino Acid And Its Derivatives	POS	89.093	C3H7NO2	0.9	107-97-1	HMDB0000271	C00213	ko01100//Metabolic pathways;ko00330//Arginine and proline metabolism;ko00260//Glycine, serine and threonine metabolism	Amino acid metabolism;Global and overview maps	Metabolism	up
Com_72_pos	34120000	33550000	30790000	37740000	36570000	37590000	32820000	37300000	0.184600391628888	0.0148205942404232	0.0553796204783813	1.9419174014203	N-Methylsarcosine	Amino Acid And Its Derivatives	POS	103.12	C4H9NO2	0.9	1118-68-9	HMDB0000092	C01026	ko01100//Metabolic pathways;ko00260//Glycine, serine and threonine metabolism	Amino acid metabolism;Global and overview maps	Metabolism	up
Com_445_pos	11050000	11150000	12060000	6958000	7918000	7357000	11420000	7411000	-0.623822521	0.000705247467474126	0.00620108206893077	1.91400627008655	di-C,C-hexosyl-apigenin derivative	Flavonoids	POS	594.518	C27H30O15	6.36	--	--	-	-	-	-	down
Com_197_pos	37700000	36960000	39880000	42980000	41870000	41850000	38180000	42233333.3333333	0.145565015903078	0.0131078822811613	0.0499793742761288	1.85320614822984	Dl-Alanyl-glycine	Amino Acid And Its Derivatives	POS	146.144	C5H10N2O3	0.84	--	--	-	-	-	-	up
Com_648_pos	4233000	3994000	4235000	630500	729000	620500	4154000	660000	-2.653963287	2.31506385763761e-06	0.000311417048164251	1.80082232145338	Luteolin-4'-O-glucoside	Flavonoids	POS	448.101	C21H20O11	6.8	--	--	-	-	-	-	down
Com_285_pos	4162000	3546000	4977000	612300	835100	727700	4228333.33333333	725033.333333333	-2.543969884	0.00112281176089591	0.00839114655976209	1.77913380194671	Hecogenin	Terpenoids	POS	430.628	C27H42O4	6.08	115921-09-0	HMDB0038824	C08902	ko01060//Biosynthesis of plant secondary metabolites	Chemical structure transformation maps	Metabolism	down
Com_177_pos	17850000	17050000	16990000	20470000	21000000	20280000	17296666.6666667	20583333.3333333	0.250982600820654	0.000725115485774516	0.00620499587445216	1.73190433435632	L-Methionine sulfone	Amino Acid And Its Derivatives	POS	181.21	C5H11NO4S	1.84	7314-32-1	HMDB0062174	-	-	-	-	up
Com_375_pos	2687000	2909000	2936000	6037000	6015000	6182000	2844000	6078000	1.09567520990288	4.38570544086433e-06	0.000345883909825355	1.73138492946487	6-Aminocaproic acid	Lipids	POS	131.095	C6H13NO2	2.07	60-32-2	HMDB0001901	C02378	ko01100//Metabolic pathways;ko01120//Microbial metabolism in diverse environments	Global and overview maps	Metabolism	up
Com_122_pos	11880000	14210000	14530000	9544000	10110000	11040000	13540000	10231333.3333333	-0.404233572	0.0246298361514255	0.0800291197847767	1.65077948501317	Nicotianamine	Amino Acid And Its Derivatives	POS	303.312	C12H21N3O6	0.86	-	HMDB0255025	C05324	ko01100//Metabolic pathways;ko01110//Biosynthesis of secondary metabolites;ko00270//Cysteine and methionine metabolism	Amino acid metabolism;Global and overview maps	Metabolism	down
Com_8_pos	7356000	7072000	6694000	3948000	4104000	4371000	7040666.66666667	4141000	-0.765732839	0.000220483314544217	0.00284094017935709	1.63206429091323	Sophoricoside	Flavonoids	POS	432.38	C21H20O10	7.038	--	--	-	-	-	-	down
Com_920_neg	4328000	4673000	2070000	483000	637500	338100	3690333.33333333	486200	-2.924129337	0.0174891814064197	0.0624374915815173	1.62824696161967	Luteolin 7-O-glucoside	Flavonoids	NEG	448.38	C21H20O11	6.664	5373/11/5	HMDB0035588	C03951	ko00944//Flavone and flavonol biosynthesis	Biosynthesis of other secondary metabolites	Metabolism	down
Com_698_neg	8097000	7370000	5818000	9436000	10560000	10500000	7095000	10165333.3333333	0.518782934240872	0.0159402403578641	0.0585869162005431	1.59764766492608	Raffinose	Carbohydrates And Its Derivatives	NEG	504.437	C18H32O16	1.009	512-69-6	HMDB0003213	C00492	ko01100//Metabolic pathways;ko02010//ABC transporters;ko00052//Galactose metabolism	Carbohydrate metabolism;Global and overview maps;Membrane transport	Environmental Information Processing;Metabolism	up
Com_174_pos	6533000	6443000	7112000	9176000	8771000	11390000	6696000	9779000	0.546387414916723	0.0214276775724935	0.0721334130893851	1.58190769849882	N-Methyl-a-aminoisobutyric acid	Amino Acid And Its Derivatives	POS	117.146	C5H11NO2	1.22	2566-34-9	HMDB0002141	-	-	-	-	up
Com_62_pos	9363000	8899000	8384000	6429000	5940000	5954000	8882000	6107666.66666667	-0.540263244	0.00103630092656812	0.00795680368960862	1.57947535485013	DL-Citrulline	Amino Acid And Its Derivatives	POS	175.19	C6H13N3O3	0.9	-	HMDB0250742	-	-	-	-	down
Com_1069_neg	10570000	12260000	11720000	8595000	8843000	8735000	11516666.6666667	8724333.33333333	-0.400606412	0.00517024681190465	0.0241493611506046	1.57209776704394	Succinic anhydride	Organic Acid And Its Derivatives	NEG	100.073	C4H4O3	0.88	108-30-5	HMDB0032523	-	-	-	-	down
Com_2_pos	3067000	3393000	3818000	849300	1064000	706800	3426000	873366.666666667	-1.971865777	0.000449195428919904	0.00479569596018297	1.5296649674004	Cytidine	Nucleotide And Its Derivates	POS	243.22	C9H13N3O5	1.029	65-46-3	HMDB0000089	C00475	ko01100//Metabolic pathways;ko02010//ABC transporters;ko00240//Pyrimidine metabolism	Global and overview maps;Membrane transport;Nucleotide metabolism	Environmental Information Processing;Metabolism	down
Com_820_neg	9783000	9150000	9706000	11260000	13210000	12130000	9546333.33333333	12200000	0.353862530216792	0.0113694589356037	0.0450359133102887	1.49494339480707	D-threo-Isocitric acid	Organic Acid And Its Derivatives	NEG	192.124	C6H8O7	1.41	-	HMDB0304324	-	-	-	-	up
Com_351_pos	4659000	4631000	4464000	2310000	2197000	2108000	4584666.66666667	2205000	-1.056038189	9.410898444744e-06	0.000414675555279051	1.48453704010626	LysoPC 18:1 (2n isomer)	Lipids	POS	521.4	C26H52NO7P	12.7	--	--	-	-	-	-	down
Com_185_pos	5592000	5730000	5572000	3323000	3498000	3033000	5631333.33333333	3284666.66666667	-0.777729579	8.39086846215874e-05	0.00156769392434666	1.47204265116017	Homoserine	Amino Acid And Its Derivatives	POS	119.119	C4H9NO3	0.9	672-15-1	HMDB0000719	C00263	ko01100//Metabolic pathways;ko01110//Biosynthesis of secondary metabolites;ko01120//Microbial metabolism in diverse environments;ko01230//Biosynthesis of amino acids;ko00270//Cysteine and methionine metabolism;ko00260//Glycine, serine and threonine metabolism;ko00300//Lysine biosynthesis;ko00920//Sulfur metabolism	Amino acid metabolism;Energy metabolism;Global and overview maps	Metabolism	down
Com_761_neg	3704000	3701000	1759000	518900	585900	214300	3054666.66666667	439700	-2.79642352	0.0164693069859125	0.059363643508707	1.47171623783647	Kaempferol7-O-beta-D-glucopyranoside	Flavonoids	NEG	448.377	C21H20O11	6.65	--	--	-	-	-	-	down
Com_591_pos	2685000	2420000	2718000	5120000	4704000	4811000	2607666.66666667	4878333.33333333	0.90362887566667	0.000130766543878509	0.00209413279554013	1.44989605040192	Pyridoxine O-glucoside	Vitamins	POS	331.323	C14H21NO8	1.68	--	--	-	-	-	-	up
Com_730_neg	4254000	4275000	4318000	1919000	2420000	1814000	4282333.33333333	2051000	-1.062069606	0.000288084737025444	0.00347250527102713	1.43190165958189	L-Asparagine	Amino Acid And Its Derivatives	NEG	132.12	C4H8N2O3	0.843	-	HMDB0251512	C00152	ko01100//Metabolic pathways;ko01110//Biosynthesis of secondary metabolites;ko01060//Biosynthesis of plant secondary metabolites;ko01230//Biosynthesis of amino acids;ko00970//Aminoacyl-tRNA biosynthesis;ko00250//Alanine, aspartate and glutamate metabolism;ko00460//Cyanoamino acid metabolism	Amino acid metabolism;Chemical structure transformation maps;Global and overview maps;Metabolism of other amino acids;Translation	Genetic Information Processing;Metabolism	down
Com_771_neg	936600	984400	1004000	3112000	3066000	3348000	975000	3175333.33333333	1.70343392400589	1.63263047436356e-05	0.000530375121506762	1.42724491780051	D-Erythrose 4-phosphate	Carbohydrates And Its Derivatives	NEG	200.084	C4H9O7P	1.08	585-18-2	HMDB0001321	C00279	ko01100//Metabolic pathways;ko01110//Biosynthesis of secondary metabolites;ko01120//Microbial metabolism in diverse environments;ko01060//Biosynthesis of plant secondary metabolites;ko01230//Biosynthesis of amino acids;ko01061//Biosynthesis of phenylpropanoids;ko01200//Carbon metabolism;ko01070//Biosynthesis of plant hormones;ko01063//Biosynthesis of alkaloids derived from shikimate pathway;ko000…	Amino acid metabolism;Carbohydrate metabolism;Chemical structure transformation maps;Energy metabolism;Global and overview maps;Metabolism of cofactors and vitamins	Metabolism	up
Com_494_pos	2975000	2840000	3154000	5110000	5012000	5437000	2989666.66666667	5186333.33333333	0.794730293430544	0.00015294485439976	0.00231690786192069	1.42183041702691	Nicotinic acid-hexoside	Carbohydrates And Its Derivatives	POS	285.2	C12H15NO7	0.97	--	--	-	-	-	-	up
Com_402_pos	2223000	1741000	1840000	3374000	4231000	5506000	1934666.66666667	4370333.33333333	1.17565830223391	0.0186795874700362	0.0654573875792743	1.41072343433701	(-)-Norepinephrine N-hexoside	Carbohydrates And Its Derivatives	POS	331.32	C14H21NO8	1.05	--	--	-	-	-	-	up
Com_468_pos	3873000	3807000	3848000	1826000	1613000	1854000	3842666.66666667	1764333.33333333	-1.122984682	1.20909063343707e-05	0.000489848406656058	1.38736890596745	LPC(1-acyl 18:1)	Lipids	POS	521.67	C26H52NO7P	12.76	--	--	-	-	-	-	down
Com_109_pos	2447000	2658000	2579000	4662000	4488000	4657000	2561333.33333333	4602333.33333333	0.845470459180527	1.7032564116185e-05	0.000530375121506762	1.37481579502809	Sattabacin	Benzene and substituted derivatives	POS	206.28	C13H18O2	6.12	--	--	-	-	-	-	up
Com_64_pos	4723000	4697000	4911000	6898000	6651000	6503000	4777000	6684000	0.484606856589923	0.000139473649427305	0.00220211212687336	1.32745781008197	L-Alanine	Amino Acid And Its Derivatives	POS	89.09	C3H7NO2	0.86	302-72-7	HMDB0062251	C00041	ko01100//Metabolic pathways;ko01110//Biosynthesis of secondary metabolites;ko01120//Microbial metabolism in diverse environments;ko01060//Biosynthesis of plant secondary metabolites;ko01230//Biosynthesis of amino acids;ko02010//ABC transporters;ko01200//Carbon metabolism;ko00270//Cysteine and methionine metabolism;ko00970//Aminoacyl-tRNA biosynthesis;ko00710//Carbon fixation in photosynthetic org…	Amino acid metabolism;Chemical structure transformation maps;Drug resistance: antimicrobial;Energy metabolism;Folding, sorting and degradation;Global and overview maps;Membrane transport;Metabolism of other amino acids;Translation	Environmental Information Processing;Genetic Information Processing;Human Diseases;Metabolism	up
Com_582_pos	8819000	8505000	8493000	10890000	10120000	10570000	8605666.66666667	10526666.6666667	0.290689805587132	0.0014855928103976	0.0104738964808535	1.32089914029047	Solanidine	Lipids	POS	397.636	C27H43NO	0.96	80-78-4	HMDB0003236	C06543	ko01066//Biosynthesis of alkaloids derived from terpenoid and polyketide	Chemical structure transformation maps	Metabolism	up
Com_968_neg	3115000	2862000	1311000	293600	414500	239700	2429333.33333333	315933.333333333	-2.942868393	0.0202601622587104	0.0688231572485284	1.31365062318951	Trifolin	Flavonoids	NEG	448.101	C21H20O11	6.62	-	HMDB0304745	C12626	ko01110//Biosynthesis of secondary metabolites;ko00944//Flavone and flavonol biosynthesis	Biosynthesis of other secondary metabolites;Global and overview maps	Metabolism	down
Com_831_neg	599400	602600	588200	2147000	2575000	2518000	596733.333333333	2413333.33333333	2.01586892384695	0.000172634197286404	0.00244965740706403	1.29001227089293	s7p	Carbohydrates And Its Derivatives	NEG	290.16	C7H15O10P	0.87	--	--	C05382	ko01100//Metabolic pathways;ko01110//Biosynthesis of secondary metabolites;ko01120//Microbial metabolism in diverse environments;ko01230//Biosynthesis of amino acids;ko01200//Carbon metabolism;ko00030//Pentose phosphate pathway;ko00710//Carbon fixation in photosynthetic organisms	Carbohydrate metabolism;Energy metabolism;Global and overview maps	Metabolism	up
Com_359_pos	10100000	10130000	9910000	7806000	8742000	8335000	10046666.6666667	8294333.33333333	-0.276518984	0.00330666695234448	0.017227326544353	1.25109675584836	Feruloylputrescine	Phenolic acids	POS	264.1	C14H20N2O3	5.04	501-13-3	HMDB0033463	C10497	ko01100//Metabolic pathways;ko00330//Arginine and proline metabolism	Amino acid metabolism;Global and overview maps	Metabolism	down
Com_84_pos	4673000	4499000	4459000	2977000	2970000	2999000	4543666.66666667	2982000	-0.607576742	1.92228222527576e-05	0.000582399560684898	1.2018132016709	L-serine	Amino Acid And Its Derivatives	POS	105.093	C3H7NO3	0.846	56-45-1	HMDB0000187	C00065	ko01100//Metabolic pathways;ko01110//Biosynthesis of secondary metabolites;ko01120//Microbial metabolism in diverse environments;ko01060//Biosynthesis of plant secondary metabolites;ko01230//Biosynthesis of amino acids;ko02010//ABC transporters;ko01200//Carbon metabolism;ko00270//Cysteine and methionine metabolism;ko00970//Aminoacyl-tRNA biosynthesis;ko00630//Glyoxylate and dicarboxylate metaboli…	Amino acid metabolism;Biosynthesis of other secondary metabolites;Carbohydrate metabolism;Chemical structure transformation maps;Drug resistance: antimicrobial;Energy metabolism;Global and overview maps;Lipid metabolism;Membrane transport;Metabolism of other amino acids;Translation	Environmental Information Processing;Genetic Information Processing;Human Diseases;Metabolism	down
Com_207_pos	2812000	3254000	2758000	4585000	4378000	4388000	2941333.33333333	4450333.33333333	0.597443108867904	0.000909148351937331	0.00722805179093438	1.16894090541385	5-Methoxyindoleacetic acid	Organoheterocyclic compounds	POS	205.21	C11H11NO3	4.87	3471-31-6	HMDB0004096	C05660	ko00380//Tryptophan metabolism	Amino acid metabolism	Metabolism	up
Com_601_pos	6088000	7250000	6775000	4860000	5293000	5287000	6704333.33333333	5146666.66666667	-0.381455534	0.0131558784022661	0.0499923379286112	1.15515363775543	N-Feruloylputrescine	Phenolic acids	POS	264.32	C14H20N2O3	5.22	501-13-3	HMDB0033463	C10497	ko01100//Metabolic pathways;ko00330//Arginine and proline metabolism	Amino acid metabolism;Global and overview maps	Metabolism	down
Com_338_pos	1985000	2618000	2273000	1037000	1157000	402900	2292000	865633.333333333	-1.404779084	0.00863231512007854	0.0362427911970339	1.1086469059489	Syringetin 3-O-hexoside	Flavonoids	POS	508.1	C23H24O13	0.98	--	--	-	-	-	-	down
Com_369_pos	10330000	10470000	10290000	11650000	11510000	11950000	10363333.3333333	11703333.3333333	0.175431379539691	0.000680349335393386	0.00615150972177144	1.10286695403951	MAG (18:3)	Lipids	POS	352.2	C21H36O4	12.12	--	--	-	-	-	-	up
Com_1132_neg	1973000	2248000	2271000	3329000	3428000	3704000	2164000	3487000	0.688285864949889	0.000854693912319157	0.00694283967905634	1.09187215113846	L-threo-3-Methylaspartate	Amino Acid And Its Derivatives	NEG	147.053	C5H9NO4	0.87	--	--	C03618	ko01100//Metabolic pathways;ko01120//Microbial metabolism in diverse environments;ko01200//Carbon metabolism;ko00630//Glyoxylate and dicarboxylate metabolism;ko00660//C5-Branched dibasic acid metabolism	Carbohydrate metabolism;Global and overview maps	Metabolism	up
Com_95_pos	3369000	3366000	3207000	4344000	4553000	5007000	3314000	4634666.66666667	0.483891978871792	0.00287433605508496	0.0156414112512148	1.08023119063517	delta-Hexanolactone	Organoheterocyclic compounds	POS	114.142	C6H10O2	1	823-22-3	HMDB0000453	-	-	-	-	up
Com_599_pos	2343000	2020000	2268000	2782000	4260000	4092000	2210333.33333333	3711333.33333333	0.747673628212596	0.0346827558855806	0.10285547446491	1.07729292190328	Manglieside E	Phenylpropanoids and polyketides	POS	582.6	C28H38O13	5.91	--	--	-	-	-	-	up
Com_605_pos	11420000	11350000	10290000	12260000	12840000	12140000	11020000	12413333.3333333	0.17176634826648	0.0304726368908707	0.0935885642593591	1.05182731370316	Imidazole-4-acetate	Organic Acid And Its Derivatives	POS	126.1	C5H6N2O2	0.96	645-65-8	HMDB0002024	C02835	ko01100//Metabolic pathways;ko00340//Histidine metabolism	Amino acid metabolism;Global and overview maps	Metabolism	up
Com_211_pos	394400	440000	427400	1561000	1595000	1635000	420600	1597000	1.92484355756682	1.28793344869674e-06	0.00028875467919781	1.04468471950728	Indole	Organoheterocyclic compounds	POS	117.148	C8H7N	4.87	109-97-7	HMDB0035924	C00463	ko01100//Metabolic pathways;ko01110//Biosynthesis of secondary metabolites;ko00380//Tryptophan metabolism;ko00400//Phenylalanine, tyrosine and tryptophan biosynthesis;ko00402//Benzoxazinoid biosynthesis	Amino acid metabolism;Biosynthesis of other secondary metabolites;Global and overview maps	Metabolism	up
Com_510_pos	8888000	9617000	9491000	11370000	9958000	10820000	9332000	10716000	0.19950827385818	0.041788251929071	0.118392997617703	1.03482866498044	Rhodomyrtone	Organoheterocyclic compounds	POS	442.54	C26H34O6	11.33	--	--	-	-	-	-	up
Com_429_pos	1295000	1327000	1245000	220600	207500	190800	1289000	206300	-2.643436537	1.80257373020571e-06	0.000311417048164251	1.00288042731229	C-hexosyl-luteolin O-hexoside	Flavonoids	POS	610.518	C27H30O16	5.68	--	--	-	-	-	-	down
Com_595_pos	2839000	2625000	2712000	1621000	1610000	1684000	2725333.33333333	1638333.33333333	-0.73420378	8.08937560661718e-05	0.00153698136525726	1.00034482451985	Resokaempferol 7-O-hexoside	Flavonoids	POS	434.4	C21H20O10	7.08	--	--	-	-	-	-	down
