# Supplementary material for: Transcriptome Analysis Coupled with Metabolome Profiling at a Key Time Point Reveals the Molecular Mechanism of Cold Stress Response in Oil Palm (Elaeis guineensis Jacq.)
Source: Plants (Basel). 2026 May 26;15(11):1628. doi: 10.3390/plants15111628 (PMC13258973; doi:10.3390/plants15111628)
Supplement: Supplementary file 1 [file plants-15-01628-s001.zip › Supplemental Table S9.xls]

Supplemental S9 KEGG analysis of differentially accumulated metabolites (DAMs) in oil palm leaves under cold stress
KEGG_A_class	KEGG_B_class	Pathway	CK-vs-cold2 (50)	All (438)	Pvalue	Qvalue	Pathway ID	Metabolites	C_IDs
Metabolism	Global and overview maps	Biosynthesis of amino acids	17	56	2.579403e-05	0.001035622	ko01230	Com_53_pos(L-Tryptophan);Com_57_pos(L-Leucine);Com_59_pos(L-Ornithine);Com_64_pos(L-Alanine);Com_65_pos(L-aspartic Acid);Com_66_pos(L-arginine);Com_80_pos(L-Glutamic acid);Com_84_pos(L-serine);Com_185_pos(Homoserine);Com_263_pos(L-Phenylalanine);Com_730_neg(L-Asparagine);Com_771_neg(D-Erythrose 4-phosphate);Com_831_neg(s7p);Com_1019_neg(D-3-Phosphoglyceric acid);Com_1030_neg(Isocitrate);Com_1066_…	C00078+C00123+C00077+C00041+C00049+C00062+C00025+C00065+C00263+C00079+C00152+C00279+C05382+C00197+C00311+C00074+C00074
Metabolism	Amino acid metabolism	Glycine, serine and threonine metabolism	8	15	5.797388e-05	0.001035622	ko00260	Com_53_pos(L-Tryptophan);Com_65_pos(L-aspartic Acid);Com_72_pos(N-Methylsarcosine);Com_84_pos(L-serine);Com_164_pos(Sarcosine);Com_185_pos(Homoserine);Com_256_pos(D-Serine);Com_1019_neg(D-3-Phosphoglyceric acid)	C00078+C00049+C01026+C00065+C00213+C00263+C00740+C00197
Metabolism	Energy metabolism	Carbon fixation in photosynthetic organisms	8	15	5.797388e-05	0.001035622	ko00710	Com_64_pos(L-Alanine);Com_65_pos(L-aspartic Acid);Com_771_neg(D-Erythrose 4-phosphate);Com_794_neg(D-Fructose 6-Phosphate);Com_831_neg(s7p);Com_1019_neg(D-3-Phosphoglyceric acid);Com_1066_neg(Phosphoenolpyruvic acid);Com_1103_neg(Phosphoenolpyruvate)	C00041+C00049+C00279+C00085+C05382+C00197+C00074+C00074
Genetic Information Processing	Translation	Aminoacyl-tRNA biosynthesis	9	19	6.226405e-05	0.001035622	ko00970	Com_53_pos(L-Tryptophan);Com_57_pos(L-Leucine);Com_64_pos(L-Alanine);Com_65_pos(L-aspartic Acid);Com_66_pos(L-arginine);Com_80_pos(L-Glutamic acid);Com_84_pos(L-serine);Com_263_pos(L-Phenylalanine);Com_730_neg(L-Asparagine)	C00078+C00123+C00041+C00049+C00062+C00025+C00065+C00079+C00152
Metabolism	Chemical structure transformation maps	Biosynthesis of plant secondary metabolites	18	66	7.293116e-05	0.001035622	ko01060	Com_52_pos(Pipecolic acid);Com_53_pos(L-Tryptophan);Com_57_pos(L-Leucine);Com_59_pos(L-Ornithine);Com_64_pos(L-Alanine);Com_65_pos(L-aspartic Acid);Com_66_pos(L-arginine);Com_80_pos(L-Glutamic acid);Com_84_pos(L-serine);Com_263_pos(L-Phenylalanine);Com_285_pos(Hecogenin);Com_526_pos(Tyramine);Com_730_neg(L-Asparagine);Com_771_neg(D-Erythrose 4-phosphate);Com_1019_neg(D-3-Phosphoglyceric acid);Com…	C00408+C00078+C00123+C00077+C00041+C00049+C00062+C00025+C00065+C00079+C08902+C00483+C00152+C00279+C00197+C00311+C00074+C00074
Metabolism	Global and overview maps	Carbon metabolism	12	36	0.00020774	0.002458257	ko01200	Com_64_pos(L-Alanine);Com_65_pos(L-aspartic Acid);Com_80_pos(L-Glutamic acid);Com_84_pos(L-serine);Com_771_neg(D-Erythrose 4-phosphate);Com_794_neg(D-Fructose 6-Phosphate);Com_831_neg(s7p);Com_1019_neg(D-3-Phosphoglyceric acid);Com_1030_neg(Isocitrate);Com_1066_neg(Phosphoenolpyruvic acid);Com_1103_neg(Phosphoenolpyruvate);Com_1132_neg(L-threo-3-Methylaspartate)	C00041+C00049+C00025+C00065+C00279+C00085+C05382+C00197+C00311+C00074+C00074+C03618
Metabolism	Amino acid metabolism	Phenylalanine, tyrosine and tryptophan biosynthesis	6	11	0.000490754	0.004977647	ko00400	Com_53_pos(L-Tryptophan);Com_211_pos(Indole);Com_263_pos(L-Phenylalanine);Com_771_neg(D-Erythrose 4-phosphate);Com_1066_neg(Phosphoenolpyruvic acid);Com_1103_neg(Phosphoenolpyruvate)	C00078+C00463+C00079+C00279+C00074+C00074
Metabolism	Chemical structure transformation maps	Biosynthesis of alkaloids derived from ornithine, lysine and nicotinic acid	8	23	0.002123186	0.018843276	ko01064	Com_52_pos(Pipecolic acid);Com_59_pos(L-Ornithine);Com_65_pos(L-aspartic Acid);Com_66_pos(L-arginine);Com_80_pos(L-Glutamic acid);Com_263_pos(L-Phenylalanine);Com_1019_neg(D-3-Phosphoglyceric acid);Com_1030_neg(Isocitrate)	C00408+C00077+C00049+C00062+C00025+C00079+C00197+C00311
Metabolism	Chemical structure transformation maps	Biosynthesis of alkaloids derived from shikimate pathway	8	27	0.006657045	0.052361144	ko01063	Com_53_pos(L-Tryptophan);Com_263_pos(L-Phenylalanine);Com_526_pos(Tyramine);Com_771_neg(D-Erythrose 4-phosphate);Com_1019_neg(D-3-Phosphoglyceric acid);Com_1030_neg(Isocitrate);Com_1066_neg(Phosphoenolpyruvic acid);Com_1103_neg(Phosphoenolpyruvate)	C00078+C00079+C00483+C00279+C00197+C00311+C00074+C00074
Metabolism	Global and overview maps	2-Oxocarboxylic acid metabolism	7	22	0.007374809	0.052361144	ko01210	Com_53_pos(L-Tryptophan);Com_57_pos(L-Leucine);Com_59_pos(L-Ornithine);Com_65_pos(L-aspartic Acid);Com_80_pos(L-Glutamic acid);Com_263_pos(L-Phenylalanine);Com_1030_neg(Isocitrate)	C00078+C00123+C00077+C00049+C00025+C00079+C00311
Metabolism	Amino acid metabolism	Arginine and proline metabolism	7	23	0.009672395	0.059678399	ko00330	Com_59_pos(L-Ornithine);Com_60_pos(4-Aminobutyric acid);Com_66_pos(L-arginine);Com_80_pos(L-Glutamic acid);Com_164_pos(Sarcosine);Com_359_pos(Feruloylputrescine);Com_601_pos(N-Feruloylputrescine)	C00077+C00334+C00062+C00025+C00213+C10497+C10497
Metabolism	Amino acid metabolism	Alanine, aspartate and glutamate metabolism	5	13	0.01008649	0.059678399	ko00250	Com_60_pos(4-Aminobutyric acid);Com_64_pos(L-Alanine);Com_65_pos(L-aspartic Acid);Com_80_pos(L-Glutamic acid);Com_730_neg(L-Asparagine)	C00334+C00041+C00049+C00025+C00152
Human Diseases	Drug resistance: antimicrobial	Vancomycin resistance	3	5	0.01190475	0.060586761	ko01502	Com_64_pos(L-Alanine);Com_84_pos(L-serine);Com_256_pos(D-Serine)	C00041+C00065+C00740
Metabolism	Metabolism of other amino acids	Cyanoamino acid metabolism	4	9	0.0123419	0.060586761	ko00460	Com_65_pos(L-aspartic Acid);Com_84_pos(L-serine);Com_263_pos(L-Phenylalanine);Com_730_neg(L-Asparagine)	C00049+C00065+C00079+C00152
Metabolism	Biosynthesis of other secondary metabolites	Benzoxazinoid biosynthesis	2	2	0.01280002	0.060586761	ko00402	Com_211_pos(Indole);Com_627_pos(HBOA)	C00463+C15769
Metabolism	Chemical structure transformation maps	Biosynthesis of plant hormones	8	31	0.01637228	0.069765268	ko01070	Com_53_pos(L-Tryptophan);Com_65_pos(L-aspartic Acid);Com_263_pos(L-Phenylalanine);Com_771_neg(D-Erythrose 4-phosphate);Com_1019_neg(D-3-Phosphoglyceric acid);Com_1030_neg(Isocitrate);Com_1066_neg(Phosphoenolpyruvic acid);Com_1103_neg(Phosphoenolpyruvate)	C00078+C00049+C00079+C00279+C00197+C00311+C00074+C00074
Environmental Information Processing	Membrane transport	ABC transporters	11	50	0.01670436	0.069765268	ko02010	Com_2_pos(Cytidine);Com_57_pos(L-Leucine);Com_59_pos(L-Ornithine);Com_64_pos(L-Alanine);Com_65_pos(L-aspartic Acid);Com_66_pos(L-arginine);Com_80_pos(L-Glutamic acid);Com_84_pos(L-serine);Com_108_pos(S-Methyl-L-cysteine);Com_263_pos(L-Phenylalanine);Com_698_neg(Raffinose)	C00475+C00123+C00077+C00041+C00049+C00062+C00025+C00065+C22040+C00079+C00492
Metabolism	Biosynthesis of other secondary metabolites	Glucosinolate biosynthesis	3	6	0.0218962	0.086368344	ko00966	Com_53_pos(L-Tryptophan);Com_57_pos(L-Leucine);Com_263_pos(L-Phenylalanine)	C00078+C00123+C00079
Metabolism	Amino acid metabolism	Cysteine and methionine metabolism	6	21	0.02317308	0.086594141	ko00270	Com_64_pos(L-Alanine);Com_65_pos(L-aspartic Acid);Com_84_pos(L-serine);Com_122_pos(Nicotianamine);Com_185_pos(Homoserine);Com_1019_neg(D-3-Phosphoglyceric acid)	C00041+C00049+C00065+C05324+C00263+C00197
Metabolism	Amino acid metabolism	Arginine biosynthesis	4	11	0.0271363	0.096333865	ko00220	Com_59_pos(L-Ornithine);Com_65_pos(L-aspartic Acid);Com_66_pos(L-arginine);Com_80_pos(L-Glutamic acid)	C00077+C00049+C00062+C00025
Metabolism	Carbohydrate metabolism	Glyoxylate and dicarboxylate metabolism	5	17	0.03388905	0.104289592	ko00630	Com_80_pos(L-Glutamic acid);Com_84_pos(L-serine);Com_1019_neg(D-3-Phosphoglyceric acid);Com_1030_neg(Isocitrate);Com_1132_neg(L-threo-3-Methylaspartate)	C00025+C00065+C00197+C00311+C03618
Metabolism	Chemical structure transformation maps	Biosynthesis of terpenoids and steroids	5	17	0.03388905	0.104289592	ko01062	Com_966_neg(D-Glucose 6-phosphate);Com_1019_neg(D-3-Phosphoglyceric acid);Com_1030_neg(Isocitrate);Com_1066_neg(Phosphoenolpyruvic acid);Com_1103_neg(Phosphoenolpyruvate)	C00092+C00197+C00311+C00074+C00074
Metabolism	Biosynthesis of other secondary metabolites	Monobactam biosynthesis	3	7	0.03525282	0.104289592	ko00261	Com_65_pos(L-aspartic Acid);Com_66_pos(L-arginine);Com_84_pos(L-serine)	C00049+C00062+C00065
Metabolism	Carbohydrate metabolism	Butanoate metabolism	3	7	0.03525282	0.104289592	ko00650	Com_60_pos(4-Aminobutyric acid);Com_80_pos(L-Glutamic acid);Com_960_neg(L(-)-Malic acid)	C00334+C00025+C00497
Metabolism	Global and overview maps	Microbial metabolism in diverse environments	16	93	0.04032684	0.114528226	ko01120	Com_60_pos(4-Aminobutyric acid);Com_64_pos(L-Alanine);Com_65_pos(L-aspartic Acid);Com_80_pos(L-Glutamic acid);Com_84_pos(L-serine);Com_185_pos(Homoserine);Com_375_pos(6-Aminocaproic acid);Com_625_pos((S)-2-Phenyloxirane);Com_771_neg(D-Erythrose 4-phosphate);Com_794_neg(D-Fructose 6-Phosphate);Com_831_neg(s7p);Com_1019_neg(D-3-Phosphoglyceric acid);Com_1030_neg(Isocitrate);Com_1066_neg(Phosphoenol…	C00334+C00041+C00049+C00025+C00065+C00263+C02378+C20782+C00279+C00085+C05382+C00197+C00311+C00074+C00074+C03618
Metabolism	Global and overview maps	Metabolic pathways	43	333	0.05214888	0.142406557	ko01100	Com_2_pos(Cytidine);Com_31_pos(D-Arabitol);Com_52_pos(Pipecolic acid);Com_53_pos(L-Tryptophan);Com_55_pos(D-glutamine);Com_57_pos(L-Leucine);Com_59_pos(L-Ornithine);Com_60_pos(4-Aminobutyric acid);Com_64_pos(L-Alanine);Com_65_pos(L-aspartic Acid);Com_66_pos(L-arginine);Com_72_pos(N-Methylsarcosine);Com_80_pos(L-Glutamic acid);Com_84_pos(L-serine);Com_87_pos(D-Phenylalanine);Com_122_pos(Nicotianam…	C00475+C01904+C00408+C00078+C00819+C00123+C00077+C00334+C00041+C00049+C00062+C01026+C00025+C00065+C02265+C05324+C00213+C00263+C02237+C00463+C00740+C00079+C10497+C02378+C00483+C00337+C10497+C02835+C20782+C00492+C00152+C00279+C00085+C00446+C05382+C00497+C00092+C00197+C00275+C00311+C00074+C00074+C03618
Human Diseases	Endocrine and metabolic disease	Insulin resistance	2	4	0.06598346	0.173512061	ko04931	Com_794_neg(D-Fructose 6-Phosphate);Com_966_neg(D-Glucose 6-phosphate)	C00085+C00092
Metabolism	Global and overview maps	Biosynthesis of secondary metabolites	26	181	0.07069101	0.175537682	ko01110	Com_52_pos(Pipecolic acid);Com_53_pos(L-Tryptophan);Com_57_pos(L-Leucine);Com_59_pos(L-Ornithine);Com_64_pos(L-Alanine);Com_65_pos(L-aspartic Acid);Com_66_pos(L-arginine);Com_80_pos(L-Glutamic acid);Com_84_pos(L-serine);Com_122_pos(Nicotianamine);Com_185_pos(Homoserine);Com_211_pos(Indole);Com_263_pos(L-Phenylalanine);Com_526_pos(Tyramine);Com_627_pos(HBOA);Com_730_neg(L-Asparagine);Com_771_neg(D…	C00408+C00078+C00123+C00077+C00041+C00049+C00062+C00025+C00065+C05324+C00263+C00463+C00079+C00483+C15769+C00152+C00279+C00085+C05382+C00092+C12626+C00197+C00275+C00311+C00074+C00074
Metabolism	Carbohydrate metabolism	Citrate cycle (TCA cycle)	3	9	0.07169849	0.175537682	ko00020	Com_1030_neg(Isocitrate);Com_1066_neg(Phosphoenolpyruvic acid);Com_1103_neg(Phosphoenolpyruvate)	C00311+C00074+C00074
Metabolism	Amino acid metabolism	Histidine metabolism	3	11	0.1195552	0.273819974	ko00340	Com_65_pos(L-aspartic Acid);Com_80_pos(L-Glutamic acid);Com_605_pos(Imidazole-4-acetate)	C00049+C00025+C02835
Metabolism	Chemical structure transformation maps	Biosynthesis of alkaloids derived from terpenoid and polyketide	3	11	0.1195552	0.273819974	ko01066	Com_582_pos(Solanidine);Com_1019_neg(D-3-Phosphoglyceric acid);Com_1030_neg(Isocitrate)	C06543+C00197+C00311
Metabolism	Carbohydrate metabolism	Pyruvate metabolism	2	6	0.1421058	0.305742782	ko00620	Com_1066_neg(Phosphoenolpyruvic acid);Com_1103_neg(Phosphoenolpyruvate)	C00074+C00074
Metabolism	Energy metabolism	Sulfur metabolism	2	6	0.1421058	0.305742782	ko00920	Com_84_pos(L-serine);Com_185_pos(Homoserine)	C00065+C00263
Metabolism	Carbohydrate metabolism	Glycolysis / Gluconeogenesis	3	12	0.1469707	0.306909403	ko00010	Com_1019_neg(D-3-Phosphoglyceric acid);Com_1066_neg(Phosphoenolpyruvic acid);Com_1103_neg(Phosphoenolpyruvate)	C00197+C00074+C00074
Metabolism	Metabolism of other amino acids	Taurine and hypotaurine metabolism	2	7	0.184847	0.364559361	ko00430	Com_64_pos(L-Alanine);Com_80_pos(L-Glutamic acid)	C00041+C00025
Metabolism	Carbohydrate metabolism	C5-Branched dibasic acid metabolism	2	7	0.184847	0.364559361	ko00660	Com_80_pos(L-Glutamic acid);Com_1132_neg(L-threo-3-Methylaspartate)	C00025+C03618
Metabolism	Metabolism of other amino acids	Selenocompound metabolism	1	2	0.2155105	0.402664355	ko00450	Com_64_pos(L-Alanine)	C00041
Metabolism	Energy metabolism	Nitrogen metabolism	1	2	0.2155105	0.402664355	ko00910	Com_80_pos(L-Glutamic acid)	C00025
Metabolism	Amino acid metabolism	Lysine biosynthesis	2	8	0.2291583	0.417185623	ko00300	Com_65_pos(L-aspartic Acid);Com_185_pos(Homoserine)	C00049+C00263
Metabolism	Amino acid metabolism	Tryptophan metabolism	3	15	0.2389188	0.42408087	ko00380	Com_53_pos(L-Tryptophan);Com_207_pos(5-Methoxyindoleacetic acid);Com_211_pos(Indole)	C00078+C05660+C00463
Metabolism	Amino acid metabolism	Phenylalanine metabolism	2	9	0.2741469	0.472247371	ko00360	Com_87_pos(D-Phenylalanine);Com_263_pos(L-Phenylalanine)	C02265+C00079
Metabolism	Chemical structure transformation maps	Biosynthesis of phenylpropanoids	7	47	0.2793576	0.472247371	ko01061	Com_53_pos(L-Tryptophan);Com_263_pos(L-Phenylalanine);Com_771_neg(D-Erythrose 4-phosphate);Com_1019_neg(D-3-Phosphoglyceric acid);Com_1030_neg(Isocitrate);Com_1066_neg(Phosphoenolpyruvic acid);Com_1103_neg(Phosphoenolpyruvate)	C00078+C00079+C00279+C00197+C00311+C00074+C00074
Metabolism	Lipid metabolism	Sphingolipid metabolism	1	3	0.3054749	0.504388788	ko00600	Com_84_pos(L-serine)	C00065
Metabolism	Metabolism of other amino acids	beta-Alanine metabolism	2	10	0.3190961	0.51490507	ko00410	Com_60_pos(4-Aminobutyric acid);Com_65_pos(L-aspartic Acid)	C00334+C00049
Metabolism	Carbohydrate metabolism	Pentose phosphate pathway	3	18	0.3383617	0.533859571	ko00030	Com_771_neg(D-Erythrose 4-phosphate);Com_831_neg(s7p);Com_1019_neg(D-3-Phosphoglyceric acid)	C00279+C05382+C00197
Metabolism	Biosynthesis of other secondary metabolites	Tropane, piperidine and pyridine alkaloid biosynthesis	2	11	0.3634385	0.536405557	ko00960	Com_52_pos(Pipecolic acid);Com_263_pos(L-Phenylalanine)	C00408+C00079
Metabolism	Amino acid metabolism	Valine, leucine and isoleucine degradation	1	4	0.3853054	0.536405557	ko00280	Com_57_pos(L-Leucine)	C00123
Metabolism	Biosynthesis of other secondary metabolites	Carbapenem biosynthesis	1	4	0.3853054	0.536405557	ko00332	Com_80_pos(L-Glutamic acid)	C00025
Metabolism	Lipid metabolism	Glycerolipid metabolism	1	4	0.3853054	0.536405557	ko00561	Com_1019_neg(D-3-Phosphoglyceric acid)	C00197
Metabolism	Carbohydrate metabolism	Inositol phosphate metabolism	1	4	0.3853054	0.536405557	ko00562	Com_966_neg(D-Glucose 6-phosphate)	C00092
Metabolism	Biosynthesis of other secondary metabolites	Indole alkaloid biosynthesis	1	4	0.3853054	0.536405557	ko00901	Com_53_pos(L-Tryptophan)	C00078
Metabolism	Chemical structure transformation maps	Biosynthesis of alkaloids derived from histidine and purine	3	20	0.4049806	0.544867396	ko01065	Com_57_pos(L-Leucine);Com_1019_neg(D-3-Phosphoglyceric acid);Com_1030_neg(Isocitrate)	C00123+C00197+C00311
Metabolism	Carbohydrate metabolism	Starch and sucrose metabolism	2	12	0.406732	0.544867396	ko00500	Com_794_neg(D-Fructose 6-Phosphate);Com_966_neg(D-Glucose 6-phosphate)	C00085+C00092
Metabolism	Metabolism of cofactors and vitamins	Porphyrin metabolism	1	5	0.4561227	0.599716883	ko00860	Com_80_pos(L-Glutamic acid)	C00025
Metabolism	Carbohydrate metabolism	Galactose metabolism	3	22	0.4697921	0.606458893	ko00052	Com_698_neg(Raffinose);Com_794_neg(D-Fructose 6-Phosphate);Com_828_neg(alpha-D-Galactose 1-phosphate)	C00492+C00085+C00446
Metabolism	Metabolism of other amino acids	Glutathione metabolism	2	14	0.4889123	0.608996023	ko00480	Com_59_pos(L-Ornithine);Com_80_pos(L-Glutamic acid)	C00077+C00025
Metabolism	Metabolism of cofactors and vitamins	Nicotinate and nicotinamide metabolism	2	14	0.4889123	0.608996023	ko00760	Com_60_pos(4-Aminobutyric acid);Com_65_pos(L-aspartic Acid)	C00334+C00049
Metabolism	Amino acid metabolism	Valine, leucine and isoleucine biosynthesis	1	6	0.5189261	0.635237122	ko00290	Com_57_pos(L-Leucine)	C00123
Metabolism	Lipid metabolism	Glycerophospholipid metabolism	1	7	0.5746059	0.679950315	ko00564	Com_84_pos(L-serine)	C00065
Genetic Information Processing	Folding, sorting and degradation	Sulfur relay system	1	7	0.5746059	0.679950315	ko04122	Com_64_pos(L-Alanine)	C00041
Metabolism	Biosynthesis of other secondary metabolites	Flavone and flavonol biosynthesis	2	17	0.5984393	0.696544103	ko00944	Com_920_neg(Luteolin 7-O-glucoside);Com_968_neg(Trifolin)	C03951+C12626
Metabolism	Biosynthesis of other secondary metabolites	Isoquinoline alkaloid biosynthesis	1	8	0.6239556	0.711069508	ko00950	Com_526_pos(Tyramine)	C00483
Metabolism	Carbohydrate metabolism	Amino sugar and nucleotide sugar metabolism	2	18	0.630949	0.711069508	ko00520	Com_828_neg(alpha-D-Galactose 1-phosphate);Com_1021_neg(D-Mannose 6-phosphate)	C00446+C00275
Metabolism	Metabolism of cofactors and vitamins	Vitamin B6 metabolism	1	10	0.7064134	0.783677366	ko00750	Com_771_neg(D-Erythrose 4-phosphate)	C00279
Metabolism	Carbohydrate metabolism	Fructose and mannose metabolism	1	11	0.7407109	0.796825362	ko00051	Com_1021_neg(D-Mannose 6-phosphate)	C00275
Metabolism	Metabolism of cofactors and vitamins	Pantothenate and CoA biosynthesis	1	11	0.7407109	0.796825362	ko00770	Com_65_pos(L-aspartic Acid)	C00049
Metabolism	Amino acid metabolism	Tyrosine metabolism	1	12	0.7710726	0.817106785	ko00350	Com_526_pos(Tyramine)	C00483
Metabolism	Nucleotide metabolism	Pyrimidine metabolism	2	25	0.8046485	0.840147699	ko00240	Com_2_pos(Cytidine);Com_556_pos(L-Dihydroorotic acid)	C00475+C00337
Metabolism	Carbohydrate metabolism	Pentose and glucuronate interconversions	1	14	0.8217136	0.8427379	ko00040	Com_31_pos(D-Arabitol)	C01904
Metabolism	Amino acid metabolism	Lysine degradation	1	15	0.8427379	0.8427379	ko00310	Com_52_pos(Pipecolic acid)	C00408
Metabolism	Biosynthesis of other secondary metabolites	Phenylpropanoid biosynthesis	1	15	0.8427379	0.8427379	ko00940	Com_263_pos(L-Phenylalanine)	C00079
